# Supplementary material for: Molecular phylogenetics and evolutionary history of the endemic land snail genus Everettia in northern Borneo
Source: PeerJ. 2020 Jul 9;8:e9416. doi: 10.7717/peerj.9416 (PMC7354840; doi:10.7717/peerj.9416)
Supplement: Supplemental Information 4 — DNA sequences alignment in FASTA format. Position 1–501: 16S; Position 502–1059: COI; Position 1060–1869: ITS; and Position 1870–2795: 28S. [file peerj-08-9416-s004.fas]

>Quantula striata (1)
tcgcctgtttaacaaaaacatagcttta-tg---------aaatatatattaggtt-caa
cctgcccaatgataaatttttaaatggccgcagtactttgactgtgctaaggtagcataa
taaattgacttttaattgaagtctagaatgaaaggattaatgaaatattaactgtcttaa
ttaaa-acttttataattttctt-atgaggtgaaaattcctttgagttaatttaatagac
gagaagaccctaggagttt----aaaa-------ttttgttggggcgacattataacatg
ta-aaacttatataataagtatgttttatttaaaaatgtttttgataataaataag-cta
ccctagggataacagcataattta-ttttgt-ttaagtttatgacctcgatgttggatta
gggactacttaatattaattatattaattgactgttctgttcgaacattaatatacctac
gtgatctgagttcagaccggaactggattatctttgttaattcgtcttgaattgggtact
gccggagttttaacagatgatcacttttttaatgtgattgttactgctcatgcttttgta
ataattttttttatggtgatgcctattataattggaggtttcggaaattgaatggttcca
ttattaattggtgcacctgatatgagatttcctcgaataaataatataagattttgatta
ttacctccttcttttatttttcttatttgttcaagaatggttgaaggtggtgccggaact
ggatgaactgtttacccaccattaagtggacctgttgggcatgctggtgcatctgttgat
ttagcaattttttctcttcatttggcaggtatatcttctattttaggtgcaattaatttt
attactactatttttaatatacgttctcctggtataacgatagaacgtgtaagtttattt
gtttgatctattttagtgactgtatttttattacttctttctcttcctgtattggctggt
gcaattactatacttttaactgatcggaattttaatacagaccaaggagtctaacatgcg
cgcgagtcattgggattt-acgaaa-cccaaaggcgcagtgaaagcgagggcctgtaaaa
gggcccaggtgggatcctgtc-actccctcggcgccgagcaatcggtgtcgagggggagg
tggcgcaccaccggcccgtcccgtccgcgctgtcggtggggcggagcaagagcgtgcacg
ctgggacccgaaagatggtgaactatgcctgagtagaacgaagccagaggaaactctggt
ggaggttcgtagcgattctgacgtgcaaatcgatcgtcaaacttgggtataggggcgaaa
gactaatcgaaccatctagtagctggttccctccgaagtttccctccgaatagctggcgc
tcgatcgcagttttatccggtaaagcgaatgattagaggtcttggggacgaaacgacctc
aacctattctcaaactttaaatgggtaagaagtccggctcgctcgactggagccgggcgc
gtgtcgaatgcgtgtgccaagtgggccacttttggtaagcagaactggcgctgtgggatg
aaccaaacgcccggttaaggtgccaaacgctgacgctcatcagacaccataaaaggtgtt
ggttgatatagacagcaggacggtggccatggaagtcggaacccgctaaggagtgtgtaa
caactcacctgccgaatcaaccagccctgaaaatggatggcgctagagcgtcggacccat
accgggccgtctcggcaatctcgaaaa-ctaaaa--gcgaggccgagacgagtaggaggg
ccgt-cggggtttccgtaggtgaacctgcggaaggatcattatcggtcggtctacttgcc
ccaactctggctttcagagaacggcaggcagaaactgatgcgagacgca-----------
----cgtccttc-gttaaattttt--ggtcgaatggggaa-ggaccgcatgaagcgccgc
ttcccc-----gaccga-ctggccgctaccctttttt-------atttctggggtacct-
acaaa-gtcctcgatgcgaccc-acggtgacggcttgagccttt-tgtgctcg--ccggg
tcgtaaggtt-aaagagcgctcctc-gattg-ctccgggcccgg-ctggcct---ctgac
ataccagagcat---gagaagtgccgcccc-agaagc--gcattt------atatat---
--------------------ctctctttctc-------ggcgctcggcgggatcgcagag
aa----------atcgg-aaga--ttttacgcagaggcg--caagttcgtcgtcgggctt
gtgtct---gaatggaagggggg-cgggggtgcc--------tgagcacctgaagcca--
tgctctcagagtgcggtagctcctcaaaattgcaggccgctaggcttaaa-gaggtcgga
gcgctctct---atttgacccgcccacaacccccacattgcaaagtgtaaacttccgatt
tgtttcttttttttgcttcgcaaaaacgca-gaaa-tattttgg--ttgcggc-gtccgg
tc----accaaacgtgctttttctctcc-------------------------tggctgg
ggttaaaaaaagg---------------------cttt-ggtttcatg--ggtcgtcttt
gcacagatgacagaaaaaaaaaactttgagcggtg
>Quantula striata (2)
???????????????????atagcttta-tg---------aaatatatattaggtt-caa
cctgcccaatgataaatttttaaatggccgcagtactttgactgtgctaaggtagcataa
taaattgacttttaattgaagtctagaatgaaaggattaatgaaatattaactgtcttaa
ttaaa-acttttataattttctt-atgaggtgaaaattcctttgagttaatttaatagac
gagaagaccctaggagttt-----aaaa------ttttgttggggcgacattataacatg
ta-aaacttatataataagtatgttttatttaaaaatgtttttgataataaataag-cta
ccctagggataacagcataattta-ttttgt-ttaagtttatgacctcgatgttggatta
gggactacttaatattaattatattaattgactgttctgttcgaacattaatatacctac
gtgatctga???atggttggtactggattatctttgttaattcgtcttgaattgggtact
gccggagttttaatagatgatcacttttttaatgtgattgttactgctcatgcttttgta
ataattttttttatagtgatgcctattataattggaggtttcggaaattgaatggttcca
ttattaattggtgcacctgatatgagatttcctcgaataaataatataagattttgatta
ttacctccttcttttatttttcttatttgttcaagaatggttgaaggtggtgccggaact
ggatgaactgtttacccaccattaagtggacctgttgggcatgctggtgcatctgttgat
ttagcaattttttctcttcatttggcaggtatatcttctattttaggtgcaattaatttt
attactactatttttaatatacgttctcctggtataacgatagaacgtgtaagtttattt
gtttgatctattttagtgactgtatttttattacttctttctcttcctgtattggctggt
gcaattactatacttttaactgatcggaattttaataca?????????????????????
????????????????????????????????????????????????????????????
????????????????????????????????????????????????????????????
????????????????????????????????????????????????????????????
????????????????????????????????????????????????????????????
????????????????????????????????????????????????????????????
????????????????????????????????????????????????????????????
????????????????????????????????????????????????????????????
????????????????????????????????????????????????????????????
????????????????????????????????????????????????????????????
????????????????????????????????????????????????????????????
????????????????????????????????????????????????????????????
????????????????????????????????????????????????????????????
????????????????????????????????????????????????????????????
?????????gtttccgtaggtgaacctgcggaaggatcattatcggtcggtctacttgcc
ccaactctggctttcagagaacggcaggcagaaactgatgcgaga--cgca---------
----cgtccttc-gttaaattttt--ggtcgaatggggaa-ggaccgcatgaagcgccgc
ttcccc-----gaccga-ctggccgctacccttttttattt-------ctggggtacct-
acaaa-gtcctcgatgcgaccc-acggtgacggcttgagccttt-tgtgctcg--ccggg
tcgtaaggtttaaagagcgctcctc-gattg-ctccgggcccgg-ctggcct---ctgac
ataccagagcat---gagaagtgccgcccc-agaagc--gcattt------atatat---
--------------------ctctctttctc-------ggcgctcggcgggatcgcagag
aa----------atcgg-aaga--ttttacgcagaggcg--caagttcgtcgtcgggctt
gtgtct---gaatggaagggggggcgggggtgcc--------tgagcacctgaagcca--
tgctctcagagtgcggtagctcctcaaaattgcaggccgctaggcttaaa-gaggtcgga
gcgctctct---atttgacccgcccacaacccccacattcgaaagtgtaaacttccgatt
tgtttcttttttttgcttcgcaaaaacgca-gaaa-tattttgg--ttgcggc-gtccgg
tc----accaaacgtgctttttctctcc-------------------------tggctgg
ggttaaaaaaagg---------------------cttt-ggtttcatg--ggtcgtcttt
gcacagatgacagaaaaaaaaaactttgagcggtg
>Everettia sp. 1 (3) 
?????????????aaaaacatagtgtta-tg--------taaattaatataagatt-tta
cctgcccaatgatatattttaa--tggccgcagtactttgactgtgctaaggtagcataa
taaattgacttttaatttaggtctggaatgaaaggattaatgaa-tatttactgtctcta
ataag-ttattattaatttataatataaggtgcaaattccttaatataaattaaaaagac
gagaagaccctaggagttt----ataaaatta--ttttgttggggcaacattatagcata
ta-acctataatatattattttat------aacaaatatttatataatga-gtaaa-cta
ccctagggataacagcataattta-tatta-aatgagtttgtgacctcgatgttggacta
gggactttaaatattaaatatatttattgatttgttctgttcgaacatatt-aaacctac
atgatct??????????????actggtttgtctttattaattcggttagaattaggaaca
gctggggttttatctgatgatcatttttttaatgttattgtaactgctcatgcatttgta
ataattttttttatagtaatacctattataattggtggatttggaaattgaatagtccca
ttgttaattggggcacctgatataaggtttccacgtataaataatatgagtttttggctt
ttaccaccatcttttatttttcttatttgttcaagaatggtcgagggaggtgctggtaca
ggttggactgtttacccaccattaagcggaccagtaggacatgctggtgcatcagttgat
ttggccatcttttcccttcatttagcagggatatcctcaatccttggggcaatcaatttt
attacaacaatttttaatatgcgatctcctggtttaactatggaacgtgtaagattgttt
gtatgatcaattttaattaccgtttttttattactactttctttacctgttttggctggg
gctattactatattattaactgatcgaaattttaatactgaccaaggagtctaacatgcg
cgcgagtcattgggattt-acgaaa-cccaaaggcgcagtgaaagcgagggcctgtcaaa
gggcccaggtgggatcctatc-actcactcggcatcgagcaatcggagtcgagggagcgg
gggcgcaccaccggcccgtcccgtccgcgccgtcggtggggcggagcaagagcgtgcacg
ctgggacccgaaagatggtgaactatgcctgagtagaacgaagccagaggaaactctggt
ggaggttcgtagcgattctgacgtgcaaatcgatcgtcaaacttgggtataggggcgaaa
gactaatcgaaccatctagtagctggttccctccgaagtttccctcaggatagctggcgc
tcgatcgcagttttatccggtaaagcgaatgattagaggtcttggggacgaaacgacctc
aacctattctcaaactttaaatgggtaagaagtccggctcgctcgactggagccgggcgc
gtgtcgaatgcgtgtgccaagtgggccacttttggtaagcagaactggcgctgtgggatg
aaccaaacgcccggttaaggtgccaaacgctgacgctcatcagacaccataaaaggtgtt
ggttgatatagacagcaggacggtggccatggaagtcggaacccgctaaggagtgtgtaa
caactcacctgccgaatcaaccagccctgaaaatggatggcgctagagcgtcggacccat
accgggccgtctcggcaatctcgaaaa-ctaaaa--gcgaggccgagacgagtaggaggg
ccgt-cggggtttccgtaggtgaacctgcggaaggatcattatcggtcggtctacttgtc
tctc---tggagttcggagaatggcaggcagaaactgatatgagaatcgcaagca-----
----cgtccgta-gaa--ttttt---ggtctaaggggaaa-ggaccgcatgaagcgccgc
tttccc-----gacaga-ctggccgctaccatattttt----------ctggggtaccta
atttt-gtcctctatgcgaccc-acggtgacggctcgagccaa-tgttgctcg--ccggg
tcgtaaggtttaaagagcgctcatc-gattg-ctccgg-cccgg-ctggcccc--agact
ct---cgagcat---gatgattgccgcccc-ggcagt--ggatttt-gtaa--ttttcta
tactcaatccc----acatttttgttttctttctc---ggcgg-------tcgtcgagag
agg---------atcgg-aagacg-ttta-ggtgaggcg---cagtcag---cttgtttg
--------------cta-ctgtg-----ttgtggttgaagggtgcctgcgcaccgcta--
gctcgtaacggtgcggtagctcctcaaaatgcaggcc-gctaggcttaaa-gagatcgga
gtgctctat---tttcgatccgcccaatgccactggaaag-tgccta-cttccgatacat
ttt-----ttttctccttcgcaaaa-caca-gttt-gaatttgg--ttacgac-gtccgt
ccg---aatcc--aatgtg---cgtactt-----------------tcaaccctggctgg
t-gaagaggggg--------------------catttt-ggttccaac--ggtcgtcggc
gtac-----aaatactgagaaaactttgagcggtg
>Everettia sp. 1 (4) 
?????????????aaaaacatagtgtta-tg--------taaatttatataagatt-tta
cctgcccaatgatatattttaa--tggccgcagtactttgactgtgctaaggtagcataa
taaattgacttttaattaaggtctggaatgaaaggattaatgaa-tatttactgtctcta
ataag-ttattattaatttataatataaggtgtaaattccttaatataaattaaaaagac
gagaagaccctaggagttt----agaaaatta--ttttgttggggcaacattatagcata
ta-acctataatatattattttat------aacaaatatttatataatga-gtaaa-cta
ccctagggataacagcataattta-tatta-aatgagtttgtgacctcgatgttggacta
gggactttaaatattaaatatatttattgatttgttctgttcgaacatatt-aaacctac
atgatct??????????????actggtttgtctttattaattcggttagaattaggaaca
gctggggttttatctgatgatcatttttttaatgttattgtaactgctcatgcatttgta
ataattttttttatagtaatacctattataattggtggatttggaaattgaatagtccca
ttgttaattggggcacctgatataaggtttccacgtataaataatatgagtttttggctt
ttaccaccatcttttatttttcttatttgttcaagaatggtcgagggaggtgctggtaca
ggttggactgtttacccaccattaagcggaccagtaggacatgctggtgcatcagttgat
ttggccatcttttcccttcatttagcagggatatcctcaatccttggggcaatcaatttt
attacaacaatttttaatatacgatctcctggtttaactatggaacgtgtaagattgttt
gtatgatcaattttaattaccgtttttttattactactttctttgcctgttttggctggg
gctattactatattattaactgatcgaaattttaatactgaccaaggagtctaacatgcg
cgcgagtcattgggattt-acgaaa-cccaaaggcgcagtgaaagcgagggcctgtcaaa
gggcccaggtgggatcctatc-actcactcggcatcgagcaatcggagtcgagggagcgg
gggcgcaccaccggcccgtcccgtccgcgccgtcggtggggcggagcaagagcgtgcacg
ctgggacccgaaagatggtgaactatgcctgagtagaacgaagccagaggaaactctggt
ggaggttcgtagcgattctgacgtgcaaatcgatcgtcaaacttgggtataggggcgaaa
gactaatcgaaccatctagtagctggttccctccgaagtttccctcaggatagctggcgc
tcgatcgcagttttatccggtaaagcgaatgattagaggtcttggggacgaaacgacctc
aacctattctcaaactttaaatgggtaagaagtccggctcgctcgactggagccgggcgc
gtgtcgaatgcgtgtgccaagtgggccacttttggtaagcagaactggcgctgtgggatg
aaccaaacgcccggttaaggtgccaaacgctgacgctcatcagacaccataaaaggtgtt
ggttgatatagacagcaggacggtggccatggaagtcggaacccgctaaggagtgtgtaa
caactcacctgccgaatcaaccagccctgaaaatggatggcgctagagcgtcggacccat
accgggccgtctcggcaatctcgaaaa-ctaaaa--gcgaggccgagacgagtaggaggg
ccgt-cggggtttccgtaggtgaacctgcggaaggatcattatcggtcggtctacttgtc
tctc---tggagttcggagaatggcaggcagaaactgatatgagaatcgcaagca-----
----cgtccgta-gaa--ttttt---ggtctaaggggaaa-ggaccgcatgaagcgccgc
tttccc-----gacaga-ctggccgctaccatattttt----------ctggggtaccta
atttt-gtcctctatgcgaccc-acggtgacggctcgagccaa-tgttgctcg--ccggg
tcgtaaggtttaaagagcgctcatc-gattg-ctccgg-cccgg-ctggcccc--agact
ct---cgagcat---gatgattgccgcccc-ggcagt--ggatttt-gtaa--ttttcta
tactcaatccc----acatttttgttttctttctc---ggcgg-------tcgtcgagag
agg---------atcgg-aagacg-ttta-ggtgaggcg---cagtcag---cttgtttg
--------------cta-ctgtg-----ttgtggttgaagggtgcctgcgcaccgcta--
gctcgtaacggtgcggtagctcctcaaaatgcaggcc-gctaggcttaaa-gagatcgga
gtgctctat---tttcgatccgcccaatgccactggaaag-tgccta-cttccgatacat
ttt-----ttttctccttcgcaaaa-caca-gttt-gaatttgg--ttacgac-gtccgt
ccg---aatcc--aatgtg---cgtactt-----------------tcaaccctggctgg
t-gaagaggggg--------------------catttt-ggttccaac--ggtcgtcggc
gtac-----aaatactgagaaaactttgagcggtg
>Everettia sp. 1 (5) 
????????????caaaaacatagtgtta-tg--------taaattaatataagatt-tta
cctgcccaatgatatattttaa--tggccgcagtactttgactgtgctaaggtagcataa
taaattgacttttaatttaggtctggaatgaaaggattaatgaa-tatttactgtctcta
ataag-ttattattaatttataatataaggtgcaaattccttaatataaattaaaaagac
gagaagaccctaggagttt----ataaaatta--ttttgttggggcaacattatagcata
ta-acctataatatattattttat------aacaaatatttatataatga-gtaaa-cta
ccctagggataacagcataattta-tatta-aatgagtttgtgacctcgatgttggacta
gggactttaaatattaaatatatttattgatttgttctgttcgaacatatt-aaacctac
atgatct??????????????actggtttgtctttattaattcggttagaattaggaaca
gctggggttttatctgatgatcatttttttaatgttattgtaactgctcatgcatttgta
ataattttttttatagtaatacctattataattggtggatttggaaattgaatagtccca
ttgttaattggggcacctgatataaggtttccacgtataaataatatgagtttttggctt
ttaccaccatcttttatttttcttatttgttcaagaatggtcgagggaggtgctggtaca
ggttggactgtttacccaccattaagcggaccagtaggacatgctggtgcatcagttgat
ttggccatcttttcccttcatttagcagggatatcctcaatccttggggcaatcaatttt
attacaacaatttttaatatgcgatctcctggtttaactatggaacgtgtaagattgttt
gtatgatcaattttaattaccgtttttttattactactttctttacctgttttggctggg
gctattactatattattaactgatcgaaattttaatact????????????????????g
cgcgagtcattgggattt-acgaaaacccaaaggcgcagtgaaagcgagggcctgtcaaa
gggcccaggtgggatcctatc-actcactcggcatcgagcaatcggagtcgagggagcgg
gggcgcaccaccggcccgtcccgtccgcgccgtcggtggggcggagcaagagcgtgcacg
ctgggacccgaaagatggtgaactatgcctgagtagaacgaagccagaggaaactctggt
ggaggttcgtagcgattctgacgtgcaaatcgatcgtcaaacttgggtataggggcgaaa
gactaatcgaaccatctagtagctggttccctccgaagtttccctcaggatagctggcgc
tcgatcgcagttttatccggtaaagcgaatgattagaggtcttggggacgaaacgacctc
aacctattctcaaactttaaatgggtaagaagtccggctcgctcgactggagccgggcgc
gtgtcgaatgcgtgtgccaagtgggccacttttggtaagcagaactggcgctgtgggatg
aaccaaacgcccggttaaggtgccaaacgctgacgctcatcagacaccataaaaggtgtt
ggttgatatagacagcaggacggtggccatggaagtcggaacccgctaaggagtgtgtaa
caactcacctgccgaatcaaccagccctgaaaatggatggcgctagagcgtcggacccat
accgggccgtctcggcaatctcgaaaa-ctaaaa--gcgaggccgagacgagtaggaggg
ccgt-cggggtttccgtaggtgaacctgcggaaggatcattatcggtcggtctacttgtc
tctc---tggagttcggagaatggcaggcagaaactgatatgagaatcgcaagca-----
----cgtccgta-gaa--ttttt---ggtctaaggggaaa-ggaccgcatgaagcgccgc
tttccc-----gacaga-ctggccgctaccatattttt----------ctggggtaccta
atttt-gtcctctatgcgaccc-acggtgacggctcgagccaa-tgttgctcg--ccggg
tcgtaaggtttaaagagcgctcatc-gattg-ctccgg-cccgg-ctggcccc--agact
ct---cgagcat---gatgattgccgcccc-ggcagt--ggatttt-gtaa--ttttcta
tactcaatccc----acatttttgttttctttctc---ggcgg-------tcgtcgagag
agg---------atcgg-aagacg-ttta-ggtgaggcg---cagtcag---cttgtttg
--------------cta-ctgtg-----ttgtggttgaagggtgcctgcgcaccgcta--
gctcgtaacggtgcggtagctcctcaaaatgcaggcc-gctaggcttaaa-gagatcgga
gtgctctat---tttcgatccgcccaatgccactggaaag-tgccta-cttccgatacat
ttt-----ttttctccttcgcaaaa-caca-gttt-gaatttgg--ttacgac-gtccgt
ccg---aatcc--aatgtg---cgtactt-----------------tcaaccctggctgg
t-gaagaggggg--------------------catttt-ggttccaac--ggtcgtcggc
gtac-----aaatactgagaaaactttgagcggtg
>Everettia sp. 2 (6) 
?????????????aaaaacatagtctta-tg-------ttaaatttatataagata-aaa
cctgcccaatgatataatttaa--tggccgcagtactttgactgtgctaaggtagcataa
taaattgacttttaattaaggtctagaatgaaaggataaatgaa-tattaactgtcttta
ttaag-tttctgtaaatttttataataaggtgtaaattccttaatacatatttaaaagac
gagaagaccctaggagttt----tattaataa--ttttgttggggcaacattatagcata
ta-acctataatatattattatatat----aacaagtatttaaattataa-gtaaa-cta
ccctagggataacagcataattta-tattg-a-taagtttgtgacctcgatgttggatta
ggaactttaaatattaaatatatttattgatttgttctgttcgaacatatt-atacctac
atgatct??????????????acaggtttatctctattaatccgattagaactaggaaca
gctggtgttttatcagatgatcatttttttaatgtaattgtaactgctcatgcatttgta
ataattttttttatagtaatacctattataattggtggatttggaaattggatagttcca
ttattaattggagctcctgatataaggtttccacgtataaataatataaggttttgactt
cttccaccatcatttatttttcttatttgttctagtatagttgaaggaggagcaggtaca
ggttgaactgtatacccacctttaagtggtccagttggacatgctggtgcttctgttgat
ttggccattttttctcttcatctagcaggtatgtcttctattttaggtgcaattaacttt
attacaacgatttttaatatacggtctcctggaataactatagaacgtgtaaggttgttt
gtttgatcaattttagtaactgtatttttacttttactttctttacctgttttggctgga
gctattacaatattattaactgatcgaaattttaatactggccaaggagtctaacatgcg
cgcgagtcattgggattt-acgaaa-cccaaaggcgcagtgaaagcgagggcctgtcaaa
gggcccaggtgggatcctatc-actccctcggcgccgagcaatcggagtcgagggggcgg
gggcgcaccaccggcccgtcccgtccgcgccgtcggtggggcggagcaagagcgtgcacg
ctgggacccgaaagatggtgaactatgcctgagtagaacgaagccagaggaaactctggt
ggaggttcgtagcgattctgacgtgcaaatcgatcgtcaaacttgggtataggggcgaaa
gactaatcgaaccatctagtagctggttccctccgaagtttccctcaggatagctggcgc
tcgatcgcagttttatccggtaaagcgaatgattagaggtcttggggacgaaacgacctc
aacctattctcaaactttaaatgggtaagaagtccggctcgctcgactggagccgggcgc
gtgtcgaatgcgtgtgccaagtgggccacttttggtaagcagaactggcgctgtgggatg
aaccaaacgcccggttaaggtgccaaacgctgacgctcatcagacaccataaaaggtgtt
ggttgatatagacagcaggacggtggccatggaagtcggaacccgctaaggagtgtgtaa
caactcacctgccgaatcaaccagccctgaaaatggatggcgctagagcgtcggacccat
accgggccgtctcggcaatctcgaaaa-ctaaaa--gcgaggccgagacgagtaggaggg
ccgt-cggggtttccgtaggtgaacctgcggaaggatcattatcggtcggtctacttgtc
tctc---tggcgttcagagaatggcaggcagaaactgatatgacaatcgcaagca-----
----cgtctatc-ggatttcttttt-ggtctaaggggaaa-ggaccgcatgaagcgccgc
tttccc-----gacaga-ctggccgctaccatttttttt---------ctggggtaccta
atcta-gccctcgatgcgaccc-acggtgacggcttgagccaa--tgtgctcg--ccggg
tcgtgaggtttaaagagcgctcctc-gattg-ctccgg-cccgg-ctggcctc--agact
ct----gagcat---gatgagtgccgcccc-ggcagt--ggatttt-gtaa-tatt-cta
--cttaatccc----acatttttttgttctttctc---ggcgg-------tcgtcgagag
agag---------tcgg-aagatg-ttta-ggcgcctaa---------------------
----------------------------tagtgggataagggtgcctgcgcaccggta--
gctcgtaacggtgcggtagctcctcaaaatgcaggcc-gctaggcttaaa-gaggtcgga
gtgctctct---tttcgacccgcccaatgccactggaaag-tgccta-cttccgatacat
ttt----attttatccttcgcaaaa-caca-gttt-gaatttgg--ttacgac-gtccgt
ccg---aatcc--aatcgg---cgttctt-----------------tcaaccctggctgg
tcaaaggga-----------------------cacgtt-gggtccaac--ggtcgtcggc
gtataa---aacaagtgagaaaactttgagcggtg
>Everettia sp. 2 (7) 
?????????????aaaaacatagtctta-tg-------ttaaatttatataagata-aaa
cctgcccaatgatataatttaa--tggccgcagtactttgactgtgctaaggtagcataa
taaattgacttttaattaaggtctagaatgaaaggataaatgaa-tattaactgtcttta
ttaag-tttctgtaaatttttataataaggtgtaaattccttaatacatatttaaaagac
gagaagaccctaggagttt----tattaataa--ttttgttggggcaacattatagcata
ta-acctataatatattattatatat----aacaagtatttaaattataa-gtaaa-cta
ccctagggataacagcataattta-tattg-a-taagtttgtgacctcgatgttggatta
ggaactttaaatattaaatatatttattgatttgttctgttcgaacatatt-atacctac
atgatct??????????????acaggtttatctctattaatccgattagaactaggaaca
gctggtgttttatcagatgatcatttttttaatgtaattgtaactgctcatgcatttgta
ataattttttttatagtaatacctattataattggtggatttggaaattggatagttcca
ttattaattggagctcctgatataaggtttccacgtataaataatataaggttttgactt
cttccgccatcatttatttttcttatttgttctagtatagttgaaggaggagcaggtaca
ggttgaactgtatacccacctttaagtggtccagttggacatgctggtgcttctgttgat
ttggccattttttctcttcatctagcaggtatgtcttctattttaggtgcaattaacttt
attacaacgatttttaatatacggtctcctggaataactatagaacgtgtaaggttgttt
gtttgatcaattttagtaactgtatttttacttttactttctttacctgttttggctgga
gctattacaatattattaactgatcgaaattttaatactgaccaaggagtctaacatgcg
cgcgagtcattgggattt-acgaaa-cccaaaggcgcagtgaaagcgagggcctgtcaaa
gggcccaggtgggatcctatc-actccctcggcgccgagcaatcggagtcgagggggcgg
gggcgcaccaccggcccgtcccgtccgcgccgtcggtggggcggagcaagagcgtgcacg
ctgggacccgaaagatggtgaactatgcctgagtagaacgaagccagaggaaactctggt
ggaggttcgtagcgattctgacgtgcaaatcgatcgtcaaacttgggtataggggcgaaa
gactaatcgaaccatctagtagctggttccctccgaagtttccctcaggatagctggcgc
tcgatcgcagttttatccggtaaagcgaatgattagaggtcttggggacgaaacgacctc
aacctattctcaaactttaaatgggtaagaagtccggctcgctcgactggagccgggcgc
gtgtcgaatgcgtgtgccaagtgggccacttttggtaagcagaactggcgctgtgggatg
aaccaaacgcccggttaaggtgccaaacgctgacgctcatcagacaccataaaaggtgtt
ggttgatatagacagcaggacggtggccatggaagtcggaacccgctaaggagtgtgtaa
caactcacctgccgaatcaaccagccctgaaaatggatggcgctagagcgtcggacccat
accgggccgtctcggcaatctcgaaaa-ctaaaa--gcgaggccgagacgagtaggaggg
ccgt-cggggtttccgtaggtgaacctgcggaaggatcattatcggtcggtctacttgtc
tctc---tggcgttcagagaatgacaggcagaaactgatatgacaatcgcaagca-----
----cgtctatc-ggatttcttttt-ggtctaaggggaaa-ggaccgcatgaagcgccgc
tttccc-----gacaga-ctggccgctaccatttttttt---------ctggggtaccta
atcta-gccctcgatgcgaccc-acggtgacggcttgagccaa--tgtgctcg--ccggg
tcgtgaggtttaaagagcgctcctc-gattg-ctccgg-cccgg-ctggcctc--agact
ct----gagcat---gatgagtgccgcccc-ggcagt--ggatttt-gtaa-tatt-cta
--cttaatccc----acatttttttgttctttctc---ggcgg-------tcgtcgagag
agag---------tcgg-aagatg-ttta-ggcgcctaa---------------------
----------------------------tagtgggataagggtgcctgcgcaccggta--
gctcgtaacggtgcggtagctcctcaaaatgcaggcc-gctaggcttaaa-gaggtcgga
gtgctctct---tttcgacccgcccaatgccactggaaag-tgccta-cttccgatacat
ttt----attttatccttcgcaaaa-caca-gttt-gaatttgg--ttacgac-gtccgt
ccg---aatcc--aatcgg---cgttctt-----------------tcaaccctggctgg
tcaaaggga-----------------------cacgtt-gggtccaac--ggtcgtcggc
gtataa---aacaagtgagaaaactttgagcggtg
>Everettia sp. 3 (8) 
????????????caaaaacatagcttta-tg-------attagtttatataaagtt-ata
cctgcccaatga-ataatttaaa-tggccgcagtactttgactgtgctaaggtagcataa
taaattgacttttaattaaggtctagaatgaaaggataaatggg-tatacactgtcttta
ataaa-ttagtattaattttctt-aaaaggtgaaaattcctttaagaatatttaaaagac
gagaagaccctaggagttt----taaataat---ttttgttggggcaacattataacaaa
ta-atttataataaataattataaatta--aacgaaatattttaattataaataaa-cta
ccctagggataacagcataattta-ttattaaataagtttgtgacctcgatgttggacta
ggaactttaaatattaattatatttattgggttgttctgttcgaacatttt-atacctac
atgatctga????????????acagggttatctttattaattcgtttggagcttgggaca
gctggggtattatcagatgatcatttttttaatgtaattgttactgctcatgcttttgta
ataattttttttatagtaatacctattataattggaggttttggtaattgaatggtacca
ttattaattggagccccagatataagatttccacgtataaataatataagtttttgatta
ttacctccttcatttatttttcttatttgttcaagtatagttgaagggggtgctggtaca
ggttgaactgtttatccccctttaagaggtccagtaggacatgctggagcttctgttgat
ttggctattttttctcttcatttagctggaatatcttctattttaggggctattaatttt
attactacgatttttaatatacgatctcctggaataacaatagagcgtgtaagtttattt
gtatgatcaattttagtgactgtatttttattgttactttctcttcctgtattggcaggg
gcaattactatattattaactgatcgaaattttaatactgaccaaggagtctaacatgcg
cgcgagtcattgggattt-acgaaa-cccaaaggcgcagtgaaagcgagggcctgtcaaa
gggcccaggtgggatcctatc-actccctcggcgccgagcaatcggtgtcgagggggcgg
gggcgcaccaccggcccgtcccgtccgcgccgtcggtggggcggagcaagagcgtgcacg
ctgggacccgaaagatggtgaactatgcctgagtagaacgaagccagaggaaactctggt
ggaggttcgtagcgattctgacgtgcaaatcgatcgtcaaacttgggtataggggcgaaa
gactaatcgaaccatctagtagctggttccctccgaagtttccctcaggatagctggcgc
tcgatcgcagttttatccggtaaagcgaatgattagaggtcttggggacgaaacgacctc
aacctattctcaaactttaaatgggtaagaagtccggctcgctcgactggagccgggcgc
gtgtcgaatgcgtgtgccaagtgggccacttttggtaagcagaactggcgctgtgggatg
aaccaaacgcccggttaaggtgccaaacgctgacgctcatcagacaccataaaaggtgtt
ggttgatatagacagcaggacggtggccatggaagtcggaacccgctaaggagtgtgtaa
caactcacctgccgaatcaaccagccctgaaaatggatggcgctagagcgtcggacccat
accgggccgtctcggcaatctcgaaaa-ctaaa--tgcgaggccgagacgagtaggaggg
ccgt-cggggtttccgtaggtgaacctgcggaaggatcattatcggtcggtctacttgcc
tctc---tggcgtccagagaacggcaggcagaaactgatgtgaa----------------
----cgtctttc-gttttaatttt--ggtctaatggggaa-ggaccgcatgaagcgccgc
ttcccc-----gacaga-ctggccgctacctttttt---------tctctggggtactt-
atcta-gtcctcgatgcgaccc-acggtgacggcttgagccaa--tgtgctcg--ccggg
tcgtaaggtttaaagagcgcttctc-gattg-ctccgg-cccgg-ctggccc---agaca
ctcccagagcat---gagaagtgccgcccc-ggaagttttgatttt-gtaa-tgtcttat
tacttaatccc----------aatttttctttctc---ggcgg-------tcgtcgagag
aga---------atcgg-aaaa--------ggcgagaca--cgagttac-----tgc---
---------------taactgtg-----tttgtgggatggggtgcctgcgctccgtca--
gctcgtaacggtgcggtagctcctcaaa-tgcaggcc-gctaggcttaaa-gaggtcgga
gtgctctct---tttcgacccgcccgatgccactggaaag-tgccta-cttccgatgcgt
tttattcatttt--ccttcgcaaaa-cact-gttt-gaatttg---ttacgac-gtccgt
ct----agtcc---aacattggcgccgtcctttaatcatcatcatcacagccctggctgg
tgtgaaaggtggtgggggggagg------ttctaagtt-ggtcaac----ggtagtcggt
gcacaa---aaatactgagaaaactttgagcggtg
>Everettia sp. 4 (9) 
????????????????????????????????????????????????????????????
????????????????????????????????????????????????????????????
????????????????????????????????????????????????????????????
????????????????????????????????????????????????????????????
????????????????????????????????????????????????????????????
????????????????????????????????????????????????????????????
????????????????????????????????????????????????????????????
????????????????????????????????????????????????????????????
?????????????????????actggtttatctttattaattcgtttagagcttggcaca
gctggtgtattatctgacgatcatttttttaatgtggtagtgacagctcatgcttttgta
ataattttttttatagttataccaatcataattggtggatttggtaattgaatagttcca
ctccttattggtgcccccgatataaggtttccacggataaataatataagtttttgatta
ttacctccttcatttatctttcttatttgttcaagaatggttgaaggaggtgcaggtaca
gggtgaaccgtgtacccacctttaaggggacccgtggggcatgcaggagcctctgttgat
ttggccattttctctcttcatctggcagggatatcttctattttaggagcgatcaatttt
attacaacggtttttaatatacggtctcctggtataacaatggaacgcgtgagattattt
gtgtgatctattttagtaactgtatttttactattactttctcttcctgtattagcaggg
gctattactatattattaacagatcgtaattttaatactgaccaaggagtctaacatgcg
cgcgagtcattgggattt-acgaaa-cccaaaggcgcagtgaaagcgagggcctgtcaaa
gggcccaggtgggatcctgtc-actcccttggcgccgagcaatcggtgtcgaaggggcgg
gggcgcaccaccggcccgtcccgtccgcgtcgtcggtggggcggagcaagagcgtgcacg
ctgggacccgaaagatggtgaactatgcctgagtagaacgaagccagaggaaactctggt
ggaggttcgtagcgattctgacgtgcaaatcgatcgtcaaacttgggtataggggcgaaa
gactaatcgaaccatctagtagctggttccctccgaagtttccctcaggatagctggcgc
tcgatcgcagttttatccggtaaagcgaatgattagaggtcttggggacgaaacgacctc
aacctattctcaaactttaaatgggtaagaagtccggctcgctcgactggagccgggcgc
gtgtcgaatgcgtgtgccaagtgggccacttttggtaagcagaactggcgctgtgggatg
aaccaaacgcccggttaaggtgccaaacgctgacgctcatcagacaccataaaaggtgtt
ggttgatatagacagcaggacggtggccatggaagtcggaacccgctaaggagtgtgtaa
caactcacctgccgaatcaaccagccctgaaaatggatggcgctagagcgtcggacccat
accgggccgtctcggcaatctcgaaaaactaaa--ggcgaggccgagacgagtaggaggg
ccgt-cggg???????????????????????????????????????????????????
????????????????????????????????????????????????????????????
????????????????????????????????????????????????????????????
????????????????????????????????????????????????????????????
????????????????????????????????????????????????????????????
????????????????????????????????????????????????????????????
????????????????????????????????????????????????????????????
????????????????????????????????????????????????????????????
????????????????????????????????????????????????????????????
????????????????????????????????????????????????????????????
????????????????????????????????????????????????????????????
????????????????????????????????????????????????????????????
????????????????????????????????????????????????????????????
????????????????????????????????????????????????????????????
????????????????????????????????????????????????????????????
???????????????????????????????????
>Everettia sp. 5 (10) 
????????????????????????????????????????????????????????????
????????????????????????????????????????????????????????????
????????????????????????????????????????????????????????????
????????????????????????????????????????????????????????????
????????????????????????????????????????????????????????????
????????????????????????????????????????????????????????????
????????????????????????????????????????????????????????????
????????????????????????????????????????????????????????????
?????????????????????acaggtttatctttactaatccgtttagagcttggtacg
gctggtgttctatctgatgatcatttttttaatgtggtggttacggctcatgcgtttgta
ataattttttttatagtgataccaattataattggtgggtttggaaattgaatagtccca
cttcttattggggctccagatataagattcccgcgaatgaataatataagtttctggtta
ttacctccttcatttatttttcttatttgctcaagaatagttgagggaggtgcgggtaca
ggatgaactgtatacccgcctttaagaggccccgttggacatgcaggggcttctgttgat
ttggccattttttctcttcatttggcagggatatcttctattttaggagcaatcaatttt
attacaacagtttttaatatacggtctcctggtataacaatagaacgtgttagattattt
gtatgatccattttagtaactgtatttttactactactttctcttcctgtattagcagga
gctattactatactattaacagatcgtaattttaatactgaccaaggagtctaacatgcg
cgcgagtcattgggattt-acgaaa-cccaaaggcgcagtgaaagcgagggcctgtcaaa
gggcccaggtgggatcctgtc-actccctcggcgtcgagcaatcggtgtcgagggggcgg
gggcgcaccaccggcccgtcccgtccgcgtcgtcggtggggcggagcaagagcgtgcacg
ctgggacccgaaagatggtgaactatgcctgagtagaacgaagccagaggaaactctggt
ggaggttcgtagcgattctgacgtgcaaatcgatcgtcaaacttgggtataggggcgaaa
gactaatcgaaccatctagtagctggttccctccgaagtttccctcaggatagctggcgc
tcgatcgcagttttatccggtaaagcgaatgattagaggtcttggggacgaaacgacctc
aacctattctcaaactttaaatgggtaagaagtccggctcgctcgactggagccgggcgc
gtgtcgaatgcgtgtgccaagtgggccacttttggtaagcagaactggcgctgtgggatg
aaccaaacgcccggttaaggtgccaaacgctgacgctcatcagacaccataaaaggtgtt
ggttgatatagacagcaggacggtggccatggaagtcggaacccgctaaggagtgtgtaa
caactcacctgccgaatcaaccagccctgaaaatggatggcgctagagcgtcggacccat
accgggccgtctcggcaatctcgaaaa-ctaaa--ggcgaggccgagacgagtaggaggg
ccgt-cggg???????????????????????????????????????????????????
????????????????????????????????????????????????????????????
????????????????????????????????????????????????????????????
????????????????????????????????????????????????????????????
????????????????????????????????????????????????????????????
????????????????????????????????????????????????????????????
????????????????????????????????????????????????????????????
????????????????????????????????????????????????????????????
????????????????????????????????????????????????????????????
????????????????????????????????????????????????????????????
????????????????????????????????????????????????????????????
????????????????????????????????????????????????????????????
????????????????????????????????????????????????????????????
????????????????????????????????????????????????????????????
????????????????????????????????????????????????????????????
???????????????????????????????????
>Everettia sp. 6 (11) 
???????????acaaaa-catagcttta-tg--------aaaattaatataaagtt-tta
cctgctcaatgattaaattaaa--tggccgcagtactttgactgtgctaaggtagcataa
taaattgacttttaattaaggtctggaatgaaaggatatatgaa-tattttctgtcttta
taaaa-ttattattaattttctt-aaaaggtgaaaattcctttgaataaatttaaaagac
gagaagaccttaggagttt----aaataata---ttttgttggggcaacattatagtaga
ta-acctataatataaataact-aataa--aactaagtgttttaattttaagtaaa-cta
ccctagggataacagcataatctatattataaataagtttgtgacctcgatgttggacta
gggactgtaaataataagtttatttattgatttgt?????????????????????????
?????????????????????actgggttatccttattaattcgtctagaattaggtact
gctggtgttttatcagatgaccatttttttaatgtaattgtaactgctcatgcttttgta
ataattttttttatagtaatacctattataattggtggttttggtaattgaatagttcca
ttattaattggagctcctgatataagatttccgcgaataaataatataagtttttggtta
ttacctccttcatttatttttcttatttgttcgagaatggttgagggtggggcaggtaca
ggttgaactgtatatccacctttaagtgggcctgttggtcatgctggggcttctgttgat
ttggctattttttctcttcatttggctggtatatcatctattttaggagctattaatttt
attactacaatttttaatatacgtgctccaggaataacaatggagcgtgtaagattattt
gtatgatcaattttagtaactgtatttttattattgctttctcttcctgtattagctggg
gcaattactatgttattaacagatcgaaattttaatact?????????????????????
????????????????????????????????????????????????????????????
????????????????????????????????????????????????????????????
????????????????????????????????????????????????????????????
????????????????????????????????????????????????????????????
????????????????????????????????????????????????????????????
????????????????????????????????????????????????????????????
????????????????????????????????????????????????????????????
????????????????????????????????????????????????????????????
????????????????????????????????????????????????????????????
????????????????????????????????????????????????????????????
????????????????????????????????????????????????????????????
????????????????????????????????????????????????????????????
????????????????????????????????????????????????????????????
?????????gtttccgtaggtgaacctgcggaaggatcattatcggtcggtctacttgcc
tctc---tggcgttcagagaaaggcaggcagaaactgatgtgagagccgtaagca-----
----cgtccatc-gtaa-ttttt---ggtctaatggggaa-ggaccgcatgaagcgccgc
ttcccc-----gacaga-ctggccgctaccc--------tctttctttctggggtacct-
atcag-gtcctcgatgcgaccc-acggtgacggcttgagccaa--tgtgctcg--ccggg
tcgcaaggtttaaagagcgctcctc-gattg-ctccgg-cccgg-ctggccc---agaaa
attccagagcat---gagaagtgccgcccc--gaagt--ggatttg-gtaa-tgtttt--
-act-aagtccc---tttttttttctttctc-------ggctg-------tcgtcgagag
ag---------attcgg-aagaagg-cga-ggc-acaca---cagtcaag---ttgctt-
----------gctacttactgtactgtgctgtggaaaaggg-tgcctgagcaccggaa--
gctcgtaccggtgcggtagctcctcaac-tgtaggcc-gctaggcttaaa-gaggtcgtg
gcgctctct---tttcgacccgcccactgccactggaaag-tgccta-cttccgatactt
ttttttc-----ttccttcgcaaaa-cata-gttt--gaattggc-tacggacggtccgt
cc----agtcccatcagcg--gcgtcctt-----------------tcaaccctggctgg
t-gaaaaagggg-----------------tccgcggttgggtccaac---ggtcgtctgt
acac-----aaatactgagaatactttgagcggtg
>Everettia sp. 7 (12) 
????????????????????????????????????????????????????????????
cctgcccaatgatttttttttaa-tggccgcagtactttgactgtgctaaggtagcataa
taaattggcttttaatttaagtctggaatgaatggatttatgaa-tatttactgtcttta
taaaa-tttatgttaagtttctgaagaaggtgaaaattcctttaataaaatttaaaagac
gagaagaccctaggagttt---aaatggtaaa--ttttgttggggcaacattatagtaat
at-aatctataaaataatatttaatcta--atcgaaaatttttaattaagagtaag-cta
ccctagggataacagcataatttgtttaactaataagtttgtgacctcgatgttggatta
gggac???????????????????????????????????????????????????????
?????????????????????actgggttatctttattaattcggttagaattaggtact
gctggagtattatctgatgatcatttttttaatgtaattgtaactgctcatgcttttgta
atgattttttttatagtaataccaattataattggtggatttgggaattgaatagtacct
ttattaattggtgctccagatataagatttccgcgaataaataatataagtttttgggta
cttcccccctcctttaattttcctaattgttcaagaatagttgaggggggggcaggtaca
ggttggactgtggatccaccattaagtggtcctgtagggcatgctggtgcttctgtagat
ttagctattttttctttacatttagctggtatatcttctattttaggggctattaatttt
attacaacaatttttaatatgcggtctcctgggataacaatagaacgtgtgaggctattt
gtatgatctattttagttactgtatttttacttttgctttctttacctgttttggctggg
gctattactatattattaactgatcggaattttaatactgaccaaggagtctaacatgcg
cgcgagtcattgggattt-acgaaa-cccaaaggcgcagtgaaagcgagggcctgtcaaa
gggcccaggtgggatcctgtc-actccctcggcgccgagcaatcggtgtcgagggggcgt
gggcgcaccaccggcccgtcccgtccgcgccgtcggtggggcggagcaagagcgtgcacg
ctgggacccgaaagatggtgaactatgcctgagtagaacgaagccagaggaaactctggt
ggaggttcgtagcgattctgacgtgcaaatcgatcgtcaaacttgggtataggggcgaaa
gactaatcgaaccatctagtagctggttccctccgaagtttccctcaggatagctggcgc
tcgatcgcagttttatccggtaaagcgaatgattagaggtcttggggacgaaacgacctc
aacctattctcaaactttaaatgggtaagaagtccggctcgctcgactggagccgggcgc
gtgtcgaatgcgtgtgccaagtgggccacttttggtaagcagaactggcgctgtgggatg
aaccaaacgcccggttaaggtgccaaacgctgacgctcatcagacaccataaaaggtgtt
ggttgatatagacagcaggacggtggccatggaagtcggaacccgctaaggagtgtgtaa
caactcacctgccgaatcaaccagccctgaaaatggatggcgctagagcgtcggacccat
accgggccgtctcggcaatctcgaaag-cttaaaaggcgaggccgagacgagtaggaggg
ccgt-cggggtttccgtaggtgaacctgcggaaggatcattatcggtcggtctaccagcg
ttct--ctgtcgttcagagaaatgcaggcagaaactgatgtgagagccgcaagca-----
----cgtccttc-gttttttttttt-ggcctaatggggaa-ggaccgcatgaagcgccgc
ttcccc-----gacaga-ctggccgctaccttatttttt---ctctttccggggtacct-
attcaagtcctcgatgcgaccc-acggtgacggctttgagcccaatgtgctcg--ccggg
tcgtaaggtttaaagagcgctcctc-gattg-ctccgg-cctgg-ctggccc---agaca
ctattagagcat---gagaagtgccgcccc-ggtagc--ggatttt-gta-------cca
cactt-aatccc------attttgctttctc-------ggcgg-------tcgtcgagag
agaa--------atcgg-aagattttaaa-ggcgaggca---cagtcagtaatttgctt-
--------------gctgctgtg-----ttgtggaaa-ggg-tgcctgcgcaccgtgaaa
gctcgtaatggtgcggtagctcctcaat-tgcaggcc-gctaggcttaaa-gaggtcgga
gcgctctttgattttcgacccgcccaatgccactggaaag-tgccta-cttccgatgcgt
ttt-----att-ttccttcgcaaaa-cata-gttttttaattgg--ttacgtc-gtccgt
ttc---agtccgatcagcgtccttttattt--------------tttcaaccatggctgg
ttggggaggg---------------------ccaggttgggcacagc---ggtcgtcgat
attc-----aaatactgagaaaactttgagcggtg
>Everettia sp. 7 (13) 
????????????????????????????????????????????????????????????
????????????????????????????????????????????????????????????
????????????????????????????????????????????????????????????
????????????????????????????????????????????????????????????
????????????????????????????????????????????????????????????
????????????????????????????????????????????????????????????
????????????????????????????????????????????????????????????
????????????????????????????????????????????????????????????
?????????????????????actgggttatctttattaattcggttagaattaggtact
gctggagtattatctgatgatcatttttttaatgtaattgtaactgctcatgcttttgta
atgattttttttatagtaataccaattataattggtggatttgggaattgaatagtacct
ttattaattggtgctccagatataagatttccgcgaataaataatataagtttttgggta
ctccctccctcctttaattttcctaattgttcaagaatagttgaggggggggcaggtaca
ggttggactgtgtatccaccattaagtggtcctgtagggcatgctggtgcttctgtggat
ttagctattttttctttacatttagctggtatatcttctattttaggggctattaatttt
attacaacaatttttaatatgcggtctcctgggataacaatagaacgtgtgagactattt
gtatgatctattttagttactgtatttttacttttgctttctttacctgttttggctggg
gctattactatattattaactgatcggaattttaatact?????????????????????
????????????????????????????????????????????????????????????
????????????????????????????????????????????????????????????
????????????????????????????????????????????????????????????
????????????????????????????????????????????????????????????
????????????????????????????????????????????????????????????
????????????????????????????????????????????????????????????
????????????????????????????????????????????????????????????
????????????????????????????????????????????????????????????
????????????????????????????????????????????????????????????
????????????????????????????????????????????????????????????
????????????????????????????????????????????????????????????
????????????????????????????????????????????????????????????
????????????????????????????????????????????????????????????
?????????gtttccgtaggtgaacctgcggaaggatcattatcggtcggtctaccagcg
ttct--ctgtcgttcagagaaatgcaggcagaaactgatgtgagagccgcaagca-----
----cgtccttc-gtttttttttta-ggtctaatggggaa-ggaccgcatgaagcgccgc
ttcccc-----gacaga-ctggccgctaccttatttttt---ctctttccggggtacct-
attcaagtcctcgatgcgacct-acggtgacggctttgagcccaatgtgctcg--ccggg
tcgtaaggtttaaagagcgctcctc-gattg-ctccgg-cctgg-ctggccc---agaca
ctattagagcat---gagaagtgccgcccc-ggtagc--ggatttt-gta-------cca
cactt-aatccc------attttgctttctc-------ggcgg-------tcgtcgagag
agaa--------atcgg-aagattttaaa-ggcgaggca---cagtcagtaatttgctt-
--------------gctgctgtg-----ttgtggaaaaggg-tgcctgcgcaccgtgaaa
gctcgtaatggtgcggtagctcctcaat-tgcaggcc-gctaggcttaaa-gaggtcgga
gcgctctttgattttcgacccgcccaatgccactggaaag-tgccta-cttccgatgcgt
ttt-----att-ttccttcgcaaaa-cata-gttttttaattgg--ttacgtc-gtccgt
ttc---agtccgatcagcgtccttttattt--------------tttcaaccatggctgg
ttggggaggg--------------------ccagggttgggcacagc---ggtcgtcgat
attc-----aaatactgagaaaactttgagcggtg
>Everettia baramensis (14) 
tcgcctgtttaacaaaaacatagtttta-tg--------ttaattaatataagatt-taa
cctgcccaatgattatattttaa-tggccgcagtactttgactgtgctaaggtagcataa
taaattggcttttaattaaagtctcgaatgaatggattaatgta-tattcactgtcttta
ttaag-tggttattaatttactt-attaggtgaaaattcctgaatataaatttaaaagac
gagaagaccctaggagttt----agaggagga--ttttgttggggcaacattataacata
ta-acttataatataac--atagtatat--aacgagatattttaattataattaaa-cta
ccctagggataacagcataattta-ttataa--taagtttgtgacctcgatgttggacta
gggacttttgatattaaatatatttattg-cttgttctgttcgancatttgtatacctac
gtgatctgagttcagaccggaactggcttgtctctattaattcgattagagctggggacg
gctggggtgttatctgatgatcatttttttaatgtgattgtaactgcacatgcttttgta
ataattttctttatagtgatacctattatgattgggggatttggtaattgaatagtccca
ttacttattggtgcccccgatataagatttcctcgtataaataatataagtttttggtta
ttaccaccttcatttatttttcttatttgttcaagaatagttgaaggtggggcaggtaca
gggtgaacagtatatccccctcttagtggtccagtgggacatgcaggggcttctgttgac
ttggccattttttctcttcatttagcggggatatcttccattttgggggctattaatttt
attactacaatttttaacatgcgatcaccgggaataactatggagcgtgtaagattgttt
gtttgatctattttagtgactgtatttttattactactttctttgcctgttctggctggg
gcaattaccatattactaactgatcgaaa??????????gaccaaggagtctaacatgcg
cgcgagtcattgggattt-acgaaa-cccaaaggcgcagtgaaagcgagggcctgtcaaa
gggcccaggtgggatcctgtc-actccctcggcgccgagcaatcggagtcgagggggcgg
aggcgcaccaccggcccgtcccgtccgcgccgtcggtggggcggagcaagagcgtgcacg
ctgggacccgaaagatggtgaactatgcctgagtagaacgaagccagaggaaactctggt
ggaggttcgtagcgattctgacgtgcaaatcgatcgtcaaacttgggtataggggcgaaa
gactaatcgaaccatctagtagctggttccctccgaagtttccctcaggatagctggcgc
tcgatcgcagttttatccggtaaagcgaatgattagaggtcttggggacgaaacgacctc
aacctattctcaaactttaaatgggtaagaagtccggctcgctcgactggagccgggcgc
gtgtcgaatgcgtgtgccaagtgggccacttttggtaagcagaactggcgctgtgggatg
aaccaaacgcccggttaaggtgccaaacgctgacgctcatcagacaccataaaaggtgtt
ggttgatatagacagcaggacggtggccatggaagtcggaacccgctaaggagtgtgtaa
caactcacctgccgaatcaaccagccctgaaaatggatggcgctagagcgtcggacccat
accgggccgtctcggcaatctcgaaaa-ctaaaa--gcgaggccgagacgagtaggaggg
ccgt-cggggtttccgtaggtgaacctgcggaaggatcattatcggtcggtctacatgtc
tctc--tgggtgttcggagaatggcaggcggaaactgatatgagagtcgcaagca-----
----cgtccatc-gttt-attt----ggtctaatgggaaa-ggaccgcatgaaacgccgc
tttccc-----gacaga-ctggccgctttttt-------------tttctggggtaccta
atcta-gtcctcgaggcgaccc-acggtgacggcttgagccacaatgtgcttg--ccggg
tcgcaaggtttaaagagcgctcctc-gattg-ctccgg-cccgg-ctggccc---agaca
ctcccagagcat---gaagagtgccgcccc-ggcagt--ggatttt-gtaa-ttttct--
-actt-aatctac--atgtgttttttttctttctc---ggcgg-------tcaccgagag
aga---------atcgg-aagattt-tta-ggcgaggca---cagtcagc---ttgcttg
tttg----------ct-acagtg-----ttgtgggaaggg--tgcctgcgcaccgtat--
gctcgtaacggtgcggtagctcctcaaa-tgcaggcc-gctaggcttaaa-gaggtcgga
gtgctctct---tttcgacccgcccaatgccactggaaag-tgccta-cttccgatacgt
ttt---tttttcctccttcgcaaaa-caca-gttt--gaatttgg-ttacgac-gtccgt
cc---aaatccaat-cag----cgtactt-----------------tcaaccctggctgg
t---gaaagggg--------------------cacatt-ggtcacaac--ggtcgtcggt
gtac-----aaaaactgagaaaactttgagcggtg
>Everretia algaia (15) 
????????????????????????????????????????????????????????????
????????????????????????????????????????????????????????????
????????????????????????????????????????????????????????????
????????????????????????????????????????????????????????????
????????????????????????????????????????????????????????????
????????????????????????????????????????????????????????????
????????????????????????????????????????????????????????????
????????????????????????????????????????????????????????????
????????????atagtaggtactggcttatctttattaattcggttagaacttggtaca
gcgggggtgttatctgacgatcacttttttaatgtgattgtaacagctcatgcatttgta
ataattttttttatagttatacccattataattggtggatttggaaactgaatagttccg
ctccttattggggctcctgacataaggtttccgcggataaataatataagtttctgactg
cttcctccttcattcatttttcttatttgttcaagaatagttgaaggaggtgcaggtaca
ggatgaactgtatatccacctttaagagggcccgttgggcatgcaggagcatcagttgat
ttggccattttctctcttcatttagcagggatgtcctctattttaggggcgatcaatttt
attacgacggtttttaatatacggtctcctggaataacaatagaacgtgtaagattattt
gtatggtcaattttagtgactgtatttttattattactttctttacctgttttggccgga
gctattacaatattattaactgatcgtaattttaatact????????????????????g
cgcgagtcattgggattt-acgaa-ccccaaaggcgcagtgaaagcgagggcctgtcaaa
gggcccaggtgggatcctgtc-actccctcggcggcgagcaatcggtgtcgagggggcgg
gggcgcaccaccggcccgtcccgtccgcgtcgtcggtggggcggagcaagagcgtgcacg
ctgggacccgaaagatggtgaactatgcctgagtagaacgaagccagaggaaactctggt
ggaggttcgtagcgattctgacgtgcaaatcgatcgtcaaacttgggtataggggcgaaa
gactaatcgaaccatctagtagctggttccctccgaagtttccctcaggatagctggcgc
tcgatcgcagttttatccggtaaagcgaatgattagaggtcttggggacgaaacgacctc
aacctattctcaaactttaaatgggtaagaagtccggctcgctcgactggagccgggcgc
gtgtcgaatgcgtgtgccaagtgggccacttttggtaagcagaactggcgctgtgggatg
aaccaaacgcccggttaaggtgccaaacgctgacgctcatcagacaccataaaaggtgtt
ggttgatatagacagcaggacggtggccatggaagtcggaacccgctaaggagtgtgtaa
caactcacctgccgaatcaaccagccctgaaaatggatggcgctagagcgtcggacccat
accgggccgtctcggcaatctcgaaaa-ctaaaa--gcgaggccgagacgagtaggaggg
ccgt-cggggtttccgtaggtgaacctgcggaaggatcattatcggtcggtctacttgcc
tctc---tgacgttcggagaacggcaggcagaaactgatgtg--agccgcaaagcac---
-gtccgtccttc-gttt-atttt---ggtctaatggggaa-ggaccgcatgaagcgccgc
ttcccc-----gacaga-ctggccgctctattttt-------ctctttctggggtacct-
atcta-gtcctcgatgcgaccc-acggtgacggcttgagccaa--tgtgctcg--ccggg
tcgtaaggtttaaagagcgctcctc-gattg-ttccgg-cccgg-ctggccc---agaca
ctaccagagcat---gaggagtgccgcccc-ggaagtt-ggatttt-gtaa-tatattct
-acttaatccc------acgttttctttctttct----------------gactcgagaa
agagagaga---atcga-aagatcg-tta-ggcgtggca---gagtcag----tagcttg
ttgcatgc----aactgactgtg-----tcgtgggatggg--tgcctgcgcaccgaaa--
gcttgtgacggtgcggtagctcctcaaa-tgcaggcc-gctaggcttaaa-gaggtcgga
gtgctctct---ttttgacccgcccaattccactggaaag-tgcctg-cttccgatt---
--------att-ttccttcgcaaaa-caca-gttt--gaattgg--ttactgc-gtccgt
ac----agtccacaat-gtc--cgtcat----------------tcacaaccctggctgg
t-gtgaaagggga----------------cccattgttc-gtcaac----ggtcgtcggt
gcacac---aaatactgagaaaactttgagcggtg
>Everettia corrugata corrugata (16) 
tcgcctgtttaacaaaaacatagcttta-tg---gataaataatttatataaagtt-tta
cctgcccaatgattaagtttgaa-tggccgcagtactttgactgtgctaaggtagcataa
taagttgacttttaattggagcctggaatgaaaggataaatgga-tatttactgtcttta
ataaa-attatattaattttctt-agtaggtgaaaattcctctgggtgatttaaaaagac
gagaagaccctaggagttt----agaaaaaaaa-ttttgttggggcaacattatagcaaa
ta-atctataacataatatttata-taa--aacgaaatattttaattaaaattaaa-cta
ccctagggataacagcataattta-ctattaattaagtttgtgacctcgatgttggacta
gggactttaaatattaactatatttattgatttgttctgttcgaacatttt-atacctac
gtgatctgagttcagaccggaaccggtttgtctttattaattcgattagaacttggaaca
gctggggtattatctgatgatcatttttttaatgtaattgttactgctcatgcttttgta
ataattttttttatagttatacctattataattggcggctttggaaattgaatagttcca
ctgttaattggggcaccggatataagatttccacgtataaataatatgagattttggctg
ttacctccttcatttatttttcttatttgttctagaatagttgaaggaggtgcaggtaca
ggatgaactgtatatccacctctcagcggtccagtaggacacgctggagcttctgttgat
ttggccattttctcactccatttagctggaatgtcgtctattttaggggcaatcaatttt
attacgacaatttttaatatgcggtccccaggtataactatggaacgtttaagtttattt
gtatgatcaattttagtaactgtatttttactattattatctcttcctgttttagcaggg
gctattactatattattaactgatcgaaattttaatact?????????????????????
????????????????????????????????????????????????????????????
????????????????????????????????????????????????????????????
????????????????????????????????????????????????????????????
????????????????????????????????????????????????????????????
????????????????????????????????????????????????????????????
????????????????????????????????????????????????????????????
????????????????????????????????????????????????????????????
????????????????????????????????????????????????????????????
????????????????????????????????????????????????????????????
????????????????????????????????????????????????????????????
????????????????????????????????????????????????????????????
????????????????????????????????????????????????????????????
????????????????????????????????????????????????????????????
?????????gtttccgtaggtgaacctgcggaaggatcattatcggtcggtctacttgcc
tctc---tggcgttcagagaacggcaggcagaaactgatgtgagtgccgcaagaa-----
----cgtccttc-gttt-atttt---ggtctaatggggaa-ggaccgcatgaagcgccgc
ttcccc-----gacaga-ctggccgctaccttttttcttt--ctctttctggggtacct-
atcta-gtcctcgatgcgaccc-acggtgacggcttgagccaa--tgtgctcg--ccggg
tcgtaaggtttaaagagcgctcctc-gattg-ctccgg-cccgg-ctggccc---agaca
ctcccagagcat---gagaagtgccgcccc-ggaagtt-ggatttt-gtaa-tatt--at
tactt-aatccc------atttttctttctc-------ggcgg-------tcgtcgagag
aga---------atcgg-aagatc-tt-------tgaca---cagtcag----ttgcttt
-------------gctaactgtg----tttgtgggatggg--tgcctgcgctccgtag--
gctcgtaacggtgcggtagctcctcaaa-tgcaggcc-gctaggcttaa--gaggtcgga
gtgctctct---tttcgacccgcccgatgccactgaaaag-tgccta-cttccgatgcat
ttttatttttt-ttccttcgcaaaa-cact-gttt--gaattgg--ttacgac-gtccgt
cc-----gtccagtccaatcaccgtcct----------------tcacaaccctggctgg
tggtgaaaggtg-------------------cttagtt-ggtcaac----ggtcgtcggt
gcac----aaaatactgagaaaactttgagcggtg
>Everettia corrugata corrugata (17) 
tcgcctgtttaacaaaaacatagctt-a-tg---gataaataatttatataaagtt-tta
cctgcccaatgattaagtttgaa-tggccgcagtactttgactgtgctaaggtagcataa
taagttgacttttaattggagcctggaatgaaaggataaatgga-tatttactgtcttta
ataaa-attatattaattttctt-agtaggtgaaaattcctctgggtgatttaaaaagac
gagaagaccctaggagttt----agaaaaataa-ttttgttggggcaacattatagcaaa
ta-atctataacataatatttata-taa--aacgaaatattttaattaaaattaaa-cta
ccctagggataacagcataattta-ctattaattaagtttgtgacctcgatgttggacta
gggactttaaatattaactatatttattgatttgttctgttcgaacatttt-atacctac
gtgatctgagttcagaccggaaccggtttgtctttattaattcgattagaacttggaacg
gctggggtattatctgatgatcatttttttaatgtaattgttactgctcatgcttttgta
ataattttttttatagttatacctattataattggcggctttggaaattgaatagttcca
ctgttaattggggcaccggatataagatttccacgtataaataatatgagattttggctg
ttacctccttcatttatttttcttatttgttctagaatagttgaaggaggtgcaggtaca
ggatgaactgtatatccacctctcagcggtccagtaggacacgctggagcttctgttgat
ttggccattttctcactccatttagctggaatgtcgtctattttaggggcaatcaatttt
attacgacaatttttaatatgcggtccccaggtataactatggaacgtttaagtttattt
gtatgatcaattttagtaaccgtatttttactattattatctcttcctgttttagcaggg
gctattactatattattaactgatcgaaattttaatactgaccaaggagtctaacatgcg
cgcgagtcattgggattt-acgaaa-cccaaaggcgcagtgaaagcgagggcctgtcaaa
gggcccaggtgggatcctatc-actccctcggcgccgagcaatcggtgtcgagggggcgg
gggcgcaccaccggcccgtcccgtccgcgccgtcggtggggcggagcaagagcgtgcacg
ctgggacccgaaagatggtgaactatgcctgagtagaacgaagccagaggaaactctggt
ggaggttcgtagcgattctgacgtgcaaatcgatcgtcaaacttgggtataggggcgaaa
gactaatcgaaccatctagtagctggttccctccgaagtttccctcaggatagctggcgc
tcgatcgcagttttatccggtaaagcgaatgattagaggtcttggggacgaaacgacctc
aacctattctcaaactttaaatgggtaagaagtccggctcgctcgactggagccgggcgc
gtgtcgaatgcgtgtgccaagtgggccacttttggtaagcagaactggcgctgtgggatg
aaccaaacgcccggttaaggtgccaaacgctgacgctcatcagacaccataaaaggtgtt
ggttgatatagacagcaggacggtggccatggaagtcggaacccgctaaggagtgtgtaa
caactcacctgccgaatcaaccagccctgaaaatggatggcgctagagcgtcggacccat
accgggccgtctcggcaatctcgaaaa-ctaaat--gcgaggccgagacgagtaggaggg
ccgt-cggggtttccgtaggtgaacctgcggaaggatcattatcggtcggtctacttgcc
tctc---tggagttcagagaacggcaggcagaaactgatgtgagagccgcaagaa-----
----cgtccttc-gttt-atttt---ggtctaatggggaa-ggaccgcatgaagcgccgc
ttcccc-----gacaga-ctggccgctaccttttttcttt--ctctttctggggtacct-
atcta-gtcctcgatgcgaccc-acggtgacggcttgagccaa--tgtgctcg--ccggg
tcgtaaggtttaaagagcgctcctc-gattg-ctccgg-cccgg-ctggccc---agaca
ctcccagagcat---gagaagtgccgcccc-ggaagtt-ggatttt-gtaa-tatt--at
tactt-aatccc------atttttctttctc-------ggcgg-------tcgtcgagag
aga---------atcgg-aagatc-tt-------tgaca---cagtcag----ttgcttt
-------------gctaactgtg----tttgtgggatggg--tgcctgcgctccgtag--
gctcgtaacggtgcggtagctcctcaaa-tgcaggcc-gctaggcttaaa-gaggtcgga
gtgctctct---tttcgacccgcccgatgccactgaaaag-tgctta-cttccgatgcat
ttttatttttt-ttccttcgcaaaa-cact-gttt--gaattgg--ttacgac-gtccgt
cc-----gtccagtccaatcaccgtcct-------------tcacaacaaccctggctgg
tggtgaaaggtg-------------------cttagtt-ggtcaac----ggtcgtcggt
gcac----aaaatactgagaaaactttgagcggtg
>Everettia corrugata williamsi (18) 
tcgcctgtttaacaaaaacatagcttta-tg---gataaataatttatataaagtt-tta
cctgcccaatgattaagtttgaa-tggccgcagtactttgactgtgctaaggtagcataa
taagttgacttttaattggagcctggaatgaaaggataaatgga-tatttactgtcttta
ataaa-attatattaattttctt-agtaggtgaaaattcctctgggtgatttaaaaagac
gagaagaccctaggagttt----agaaaaataa-ttttgttggggcaacattatagcaag
ta-atctataacataatatttata-taa--aacgaaatattttaattaaaattaaa-cta
ccctagggataacagcataattta-ctattaattaagtttgtgacctcgatgttggacta
gggactttaaatattaactatatttattgatttgttctgttcgaacatttt-atacctac
gtgatctgagttcagaccggaactggtttatctttattaattcgtttggagttaggtacg
gccggggtattatctgacgatcatttttttaatgttattgttactgcccatgcttttgta
ataattttttttatagtaatacctattataattggggggtttggtaactgaatggttcca
ctattgattggggctcctgatataagttttccacggataaataatataagtttttgatta
ctgccaccttcattcatttttctcatctgttcaaggatggttgagggtggggctggaaca
ggttgaactgtataccctcctctaagtggtccagtaggacatgccggagcttctgttgat
ttggctattttttctttacatttagctggaatatcttctattttgggagcaatcaatttt
attactacaatttttaatatacgatctccaggtataacaatagaacgtgtaagtttattt
gtatgatcaattttagtaactgtatttttattactattatctcttcctgttttggcaggg
gctattactatacttttaactgatcgaaattttaatactgaccaaggagtctaacatgcg
cgcgagtcattgggattt-acgaaa-cccaaaggcgcagtgaaagcgagggcctgtcaaa
gggcccaggtgggatcctatc-actccctcggcgccgagcaatcggtgtcgagggggcgg
gggcgcaccaccggcccgtcccgtccgcgccgtcggtggggcggagcaagagcgtgcacg
ctgggacccgaaagatggtgaactatgcctgagtagaacgaagccagaggaaactctggt
ggaggttcgtagcgattctgacgtgcaaatcgatcgtcaaacttgggtataggggcgaaa
gactaatcgaaccatctagtagctggttccctccgaagtttccctcaggatagctggcgc
tcgatcgcagttttatccggtaaagcgaatgattagaggtcttggggacgaaacgacctc
aacctattctcaaactttaaatgggtaagaagtccggctcgctcgactggagccgggcgc
gtgtcgaatgcgtgtgccaagtgggccacttttggtaagcagaactggcgctgtgggatg
aaccaaacgcccggttaaggtgccaaacgctgacgctcatcagacaccataaaaggtgtt
ggttgatatagacagcaggacggtggccatggaagtcggaacccgctaaggagtgtgtaa
caactcacctgccgaatcaaccagccctgaaaatggatggcgctagagcgtcggacccat
accgggccgtctcggcaatctcgaaaa-ctaaat--gcgaggccgagacgagtaggaggg
ccgt-cggggtttccgtaggtgaacctgcggaaggatcattatcggtcggtctacttgcc
tctc---tggagttcagagaacggcaggcagaaactgatgtgagagccgcaagaa-----
----cgtccttc-gttt-atttt---ggtctaatggggaa-ggaccgcatgaagcgccgc
ttcccc-----gacaga-ctggccgctaccttttttcttt--ctctttctggggtacct-
atcta-gtcctcgatgcgaccc-acggtgacggcttgagccaa--tgtgctcg--ccggg
tcgtaaggtttaaagagcgctcctc-gattg-ctccgg-cccgg-ctggccc---agaca
ctcccagagcat---gagaagtgccgcccc-ggaagtt-ggatttt-gtaa-tatt--at
tactt-aatccc------atttttctttctc-------ggcgg-------tcgtcgagag
aga---------atcgg-aagatc-tt-------tgaca---cagtcag----ttgcttt
-------------gctaactgtg----tttgtgggatggg--tgcctgcgctccgtag--
gctcgtaacggtgcggtagctcctcaaa-tgcaggcc-gctaggcttaaa-gaggtcgga
gtgctctct---tttcgacccgcccgatgccactgaaaag-tgccta-cttccgatgcat
ttttatttttt-ttccttcgcaaaa-cact-gttt--gaattgg--ttacgac-gtccgt
cc-----gtccagtccaatcaccgtcct----------------tcacaaccctggctgg
tggtgaaaggtg-------------------cttagtt-ggtcaac----ggtcgtcggt
gcac----aaaatactgagaaaactttgagcggtg
>Everettia corrugata williamsi (19) 
tcgcctgtttaacaaaaacatagcttta-tg---gataaataatttatataaagtt-tta
cctgcccaatgattaagtttgaa-tggccgcagtactttgactgtgctaaggtagcataa
taagttgacttttaattggagcctggaatgaaaggataaatgga-tatttactgtcttta
ataaa-attatattaattttctt-agtaggtgaaaattcctctgggtgatttaaaaagac
gagaagaccctaggagttt----agaaaaataa-ttttgttggggcaacattatagcaaa
ta-atctataatataatatttata-taa--aacgaaatattttaattaaaattaaa-cta
ccctagggataacagcataattta-ctattaattaagtttgtgacctcgatgttggacta
gggactttaaatattaactatatttattgatttgttctgttcgaacatttt-atacctac
gtgatctgagttcagaccggaaccggtttgtctttattaattcgattagaacttggaacg
gctggggtattatctgatgatcatttttttaatgtaattgttactgctcatgcttttgta
ataattttttttatagttatacctattataattggcggctttggaaattgaatagttcca
ctgttaattggggcaccggatataagatttccacgtataaataatatgagattttggctg
ttacctccttcatttatttttcttatttgttctagaatagttgaaggaggtgcaggtaca
ggatgaactgtatatccacctctcagcggtccagtaggacacgctggagcttctgttgat
ttggccattttctcactccatttagctggaatgtcgtctattttaggggcaatcaatttt
attacgacaatttttaatatgcggtccccaggtataactatggaacgtttaagtttattt
gtaggatcaattttagtaactgtatttttactattattatctcttcctgttttagcaggg
gctattactatattattaactgatcgaaattttaatactgaccaaggagtctaacatgcg
cgcgagtcattgggattt-acgaaa-cccaaaggcgcagtgaaagcgagggcctgtcaaa
gggcccaggtgggatcctatc-actccctcggcgccgagcaatcggtgtcgagggggcgg
gggcgcaccaccggcccgtcccgtccgcgccgtcggtggggcggagcaagagcgtgcacg
ctgggacccgaaagatggtgaactatgcctgagtagaacgaagccagaggaaactctggt
ggaggttcgtagcgattctgacgtgcaaatcgatcgtcaaacttgggtataggggcgaaa
gactaatcgaaccatctagtagctggttccctccgaagtttccctcaggatagctggcgc
tcgatcgcagttttatccggtaaagcgaatgattagaggtcttggggacgaaacgacctc
aacctattctcaaactttaaatgggtaagaagtccggctcgctcgactggagccgggcgc
gtgtcgaatgcgtgtgccaagtgggccacttttggtaagcagaactggcgctgtgggatg
aaccaaacgcccggttaaggtgccaaacgctgacgctcatcagacaccataaaaggtgtt
ggttgatatagacagcaggacggtggccatggaagtcggaacccgctaaggagtgtgtaa
caactcacctgccgaatcaaccagccctgaaaatggatggcgctagagcgtcggacccat
accgggccgtctcggcaatctcgaaaa-ctaaat--gcgaggccgagacgagtaggaggg
ccgt-cggggtttccgtaggtgaacctgcggaaggatcattatcggtcggtctacttgcc
tctc---tggagttcagagaacggcaggcagaaactgatgtgagagccgcaagaa-----
----cgtccttc-gttt-atttt---ggtctaatggggaa-ggaccgcatgaagcgccgc
ttcccc-----gacaga-ctggccgctaccttttttcttt--ctctttctggggtacct-
atcta-gtcctcgatgcgaccc-acggtgacggcttgagccaa--tgtgctcg--ccggg
tcgtaaggtttaaagagcgctcctc-gattg-ctccgg-cccgg-ctggccc---agaca
ctcccagagcat---gagaagtgccgcccc-ggaagtt-ggatttt-gtaa-tatt--at
tactt-aatccc------atttttctttctc-------ggcgg-------tcgtcgagag
aga---------atcgg-aagatc-tt-------tgaca---cagtcag----ttgcttt
-------------gctaactgtg----tttgtgggatggg--tgcctgcgctccgtag--
gctcgtaacggtgcggtagctcctcaaa-tgcaggcc-gctaggcttaaa-gaggtcgga
gtgctctct---tttcgacccgcccgatgccactgaaaag-tgccta-cttccgatgcat
ttttatttttt-ttccttcgcaaaa-cact-gttt--gaattgg--ttacgac-gtccgt
cc-----gtccagtccaatcaccgtcct----------------tcacaaccctggctgg
tggtgaaaggtgggtg---------------cttagtt-ggtcaac----ggtcgtcggt
gcac----aaaatactgagaaaactttgagcggtg
>Everettia dominiki (20) 
tcgcctgtt--acaaaaacatagctt-a-tg--------gttatttatataaagtt-tta
cctgcccaatgatacaatttaaa-tggccgcagtactttgactgtgctaaggtagcataa
taaattgacttttaattaaggtctagaatgaaaggataaatgaa-tacaaactgtcttta
ataaa-tttacattaattttctt-ataaggtgaaaattcctttgagtatattaaaaagac
gagaagaccctaggagttt----ttaataat---ttttgttggggcaacactataacaaa
ta-atttatagtagaacattataaatta--aacgaaatattttaattgtaaataaa-cta
ccctagggataacagcataattta-ttattaaataagtttgtgacctcgatgttggacta
aggactttaaatattaactatatttatcggattgttctgttcgaacatttt-atacttac
gtgatctgagttcagaccggaacaggtttgtctttattaattcgtttggagctgggtacg
gcaggagtactatcagatgatcacttttttaatgtaattgttactgctcatgcctttgta
ataattttttttatagtaatacccattataattgggggatttggtaattgaatagtgcca
cttttgattggtgccccagatataagttttccgcgcataaataatataagattttgatta
cttccaccttcttttatttttcttatttgttcaagtatagtcgaaggtggcgccggcaca
ggttggactgtttacccgcctttaaggggcccagtagggcatgctggggcttctgttgac
ttagctattttttctcttcatttagctgggatatcttctattttaggggctattaatttt
attactacaatttttaatatacgatctcctggtataacgatggagcgtgtgagattgttt
gtatgatcaattttagtgactgtatttttactattactttctctacctgtgttagctggg
gcaattaccatattattaactgatcggaactttaataccgaccaaggagtctaacatgcg
cgcgagtcattgggattt-acgaaa-cccaaaggcgcagtgaaagcgagggcctgtcaaa
gggcccaggtgggatcctatc-actccctcggctccgagcaatcggtgtcgagggggcgg
gggcgcaccaccggcccgtcccgtccgcgccgtcggtggggcggagcaagagcgtgcacg
ctgggacccgaaagatggtgaactatgcctgagtagaacgaagccagaggaaactctggt
ggaggttcgtagcgattctgacgtgcaaatcgatcgtcaaacttgggtataggggcgaaa
gactaatcgaaccatctagtagctggttccctccgaagtttccctcaggatagctggcgc
tcgatcgcagttttatccggtaaagcgaatgattagaggtcttggggacgaaacgacctc
aacctattctcaaactttaaatgggtaagaagtccggctcgctcgactggagccgggcgc
gtgtcgaatgcgtgtgccaagtgggccacttttggtaagcagaactggcgctgtgggatg
aaccaaacgcccggttaaggtgccaaacgctgacgctcatcagacaccataaaaggtgtt
ggttgatatagacagcaggacggtggccatggaagtcggaacccgctaaggagtgtgtaa
caactcacctgccgaatcaaccagccctgaaaatggatggcgctagagcgtcggacccat
accgggccgtctcggcaatctcgaaaa-ctaaat--gcgaggccgagacgagtaggaggg
ccgt-cggggtttccgtaggtgaacctgcggaaggatcattatcggtcggtctacttgcc
actc---tggcgtccagagaacggcaggcagaaactgatgtgaa----------------
----cgtccttc-gttt-atttt---ggtctaatggggaa-ggaccgcatgaagcgccgc
ttcccc-----gacaga-ctggccgctaccttttttttt------tctctggggtacct-
atcta-gtcctcgatgcgaccc-acggtgacggcttgagcccaa-tgtgctcg--ccggg
tcgtaaggtttaaagagcgcttctc-gattg-ctccgg-cccgg-ctggcccc--agaca
ctcccagagcat---gagaagtgccgcccc-ggaagttt-gatttt-gtaa-tgttatat
tactt-aatccc------atttttctttctc-------ggcgg-------tcgtcgagag
aga---------atcgg-aaaa--------ggcgagaca--caagtttgta--ttgcttt
-------gccatact-aactgtg----tttgtgggatgggg-tgcctgcgctccgtaa--
gctcgtaacggtgcggtagctcctcaaa-cgcaggcc-gctaggcttaaaagaggtcgga
gtgctctct---tttcgacccgcccgatgccactggaaag-tgccta-cttccgatgcat
ttt-attcatt-ttccttcgcaaaa-cact-gttt--gaatttg--ttgcgac-gtccgt
ccgtccagtccaaaattggcaccgtccttt-atcgtcata----tcacaaccctggctgg
t---gaaaggtggggggaggg--------ttctgagtt-ggtcgacaac-ggtagtcggt
tcac----aaaatgctgagaaaactttgagcggtg
>Everettia dominiki (21) 
tcgcctgtt-aacaaaaacatagcttta-tg--------atttattatataaagtt-ttg
cctgcccaatgatataacttaaa-tggccgcagtactttgactgtgctaaggtagcataa
taaattgacttttaattaaggtctagaatgaaaggataaatgaa-tatatactgtcttta
ataaa-tttatattaattttctt-aaaaggtgcaaattcctttatttatattagaaagac
gagaagaccctaggagttt-----aaattat---ttttgttggggcaacactataacaga
ta-atttatagtaa-atattataaattg--aacgaaatattttaattataaataaa-cta
ccctagggataacagcataattta-ttgttaaatgagtttgtgacctcgatgttggacta
ggaactttaaatattaattatatttattggtttgttctgttcgaacatttt-atacctac
gtgatctgagttcagaccggaacagggttatctttattaattcgtttagaacttggtacg
gcaggggtgttatcagatgatcatttttttaatgtaattgttactgctcatgcttttgta
ataattttttttatagtaatacctattataattggaggatttggtaattgaatggtacca
ttgttgattggggctcctgatataaggtttcctcgcatgaataatataagtttttggtta
ttaccaccttcatttatttttcttatttgttcaagtatggttgaaggtggtgctggtaca
ggttggactgtttacccccctttaagaggacctgtaggtcatgctggagcttctgttgat
ttagcaattttttctcttcatttagccggaatatcttctattttgggggctattaatttt
attactacaatttttaatatgcgatctcctggaataacaatagagcgtgtaagtttattt
gtatggtctattttagtaactgtatttttattattgctatctcttcctgtattggcgggg
gctattactatattattaactgatcgtaattttaatactgaccaaggagtctaacatgcg
cgcgagtcattgggattt-acgaaa-cccaaaggcgcagtgaaagcgagggcctgtcaaa
gggcccaggtgggatcctatc-actccctcggcgccgagcaatcggtgtcgagggggcgg
gggcgcaccaccggcccgtcccgtccgcgccgtcggtggggcggagcaagagcgtgcacg
ctgggacccgaaagatggtgaactatgcctgagtagaacgaagccagaggaaactctggt
ggaggttcgtagcgattctgacgtgcaaatcgatcgtcaaacttgggtataggggcgaaa
gactaatcgaaccatctagtagctggttccctccgaagtttccctcaggatagctggcgc
tcgatcgcagttttatccggtaaagcgaatgattagaggtcttggggacgaaacgacctc
aacctattctcaaactttaaatgggtaagaagtccggctcgctcgactggagccgggcgc
gtgtcgaatgcgtgtgccaagtgggccacttttggtaagcagaactggcgctgtgggatg
aaccaaacgcccggttaaggtgccaaacgctgacgctcatcagacaccataaaaggtgtt
ggttgatatagacagcaggacggtggccatggaagtcggaacccgctaaggagtgtgtaa
caactcacctgccgaatcaaccagccctgaaaatggatggcgctagagcgtcggacccat
accgggccgtctcggcaatctcgaaaa-ctaaat--gcgaggccgagacgagtaggaggg
ccgt-cggggtttccgtaggtgaacctgcggaaggatcattatcggtcgatcttcttgcc
tctc---tggcgtccagagaacggcaggcagaaactgatgtgaa----------------
----cgcccttc-gttt-atttt---ggtctaatggggaa-ggaccgcatgaagcgccgc
ttcccccctcggacagaactggccgctaccttttttt---------ctctggggtacct-
atc-a-gtcctcgatgcgaccc-acggtgacggcttgagcccccatgtgctcg--ccggg
tcgtaaggtttaaagagcgcatctc-gattg-ctccgg-cccgggccggccc---agaca
ctcccagagcat---gagaagtgccgcccc-ggaagttt-gatttt-gtaa-tgttacat
tactt-aatccc------atttttctttctc-------ggcgg-------tcgtcgagag
aga---------atcgggaaaa--------ggcgagaca--caagttagta--ttgcttt
-------gccatact-aactgtg----tttgtgggattggg-tgcctgcgctccgtaa--
gctcgtaacggtgcggtagctcctcaaa-tgcaggcc-gctaggcttaaa-gaggtcgga
gtgctctct---tttcgacccgccagatgccactggaaag-tgccta-cttccgatgcat
ttt-attcatt-ttccttcgcaaaa-cact-gttt--gaatttg--ttgcgac-gtccgt
tc----agtccaaaattggcaccgtccttt-atca---------tcacaaccctggctgg
t-gtgaaaggtggggagagg---------ttctgagtttggtcaac----ggtagtcggt
tcac----aaaatactgagaaaactttgagcggtg
>Everettia dominiki (22) 
tcgcctgtt-aacaaaaacatagctt-a-tg-------gattatttatataaggtt-tta
cctgcccaatgatataatttaaa-tggccgcagtactttgactgtgctaaggtagcataa
taaattgacttttaattaaggtctagaatgaaaggataaatgaa-tatatactgtcttta
attag-ttaatattaattttctt-agaaggtgaaaattcctttaggtatattaaaaagac
gagaagaccctaggagttt----taaataaacctttttgttggggcaacactataacaaa
ta-atttatagtaa--tattacaaatta--aacgaaatcttttaattataaataag-cta
ccctagggataacagcataattta-ttttaaaataagtttgtgacctcgatgttggacta
gggactttaaatattaactatatttattgggttgttctgt-cgaacatttt-atacctac
gtgatctgagttcagaccgga???????????????????ttcgtttagagcttggtact
gcgggggtattatcagatgatcatttttttaacgtaattgttactgctcatgcttttgta
atgattttttttatagtaatacctattataattggaggatttggtaattggatggtacca
ttattaattggggcacctgatatgaggtttccacgtataaataatatgagtttttgatta
ttaccaccttcatttatctttcttatttgttcaagtatggttgaaggcggtgctggtaca
ggttgaactgtctatccacctttaaggggtccagtagggcatgctggagcctctgttgat
ttagccattttttctcttcatttagcaggaatgtcttctattttaggggctattaatttt
attacaacaatttttaatatacgatcaccaggtataacaatggagcgtgtaagtttattt
gtatgatctattttagtaactgtatttttattattactctctcttcctgtcttggctggg
gcaattactatactattaactgatcgtaattttaatactgaccaaggagtctaacatgcg
cgcgagtcattgggattt-acgaaa-cccaaaggcgcagtgaaagcgagggcctgtcaaa
gggcccaggtgggatcccatc-actccctcggcgccgagcaatcgatgtcgagggggcgg
gggcgcaccaccggcccgtcccgtccgcgccgtcggtggggcggagcaagagcgtgcacg
ctgggacccgaaagatggtgaactatgcctgagtagaacgaagccagaggaaactctggt
ggaggttcgtagcgattctgacgtgcaaatcgatcgtcaaacttgggtataggggcgaaa
gactaatcgaaccatctagtagctggttccctccgaagtttccctcaggatagctggcgc
tcgatcgcagttttatccggtaaagcgaatgattagaggtcttggggacgaaacgacctc
aacctattctcaaactttaaatgggtaagaagtccggctcgctcgactggagccgggcgc
gtgtcgaatgcgtgtgccaagtgggccacttttggtaagcagaactggcgctgtgggatg
aaccaaacgcccggttaaggtgccaaacgctgacgctcatcagacaccataaaaggtgtt
ggttgatatagacagcaggacggtggccatggaagtcggaacccgctaaggagtgtgtaa
caactcacctgccgaatcaaccagccctgaaaatggatggcgctagagcgtcggacccat
accgggccgtctcggcaatctcgaaaa-ctaaat--gcgaggccgagacgagtaggaggg
ccgt-cggggtttccgtaggtgaacctgcggaaggatcattatcggtcggtctacttgcc
tctc---tggcgtccagagaacggcaggcagaaactgatgtgaa----------------
----cgtccttc-gttt-atttt---ggtctaatggggaa-ggaccgcatgaagcgccgc
ttcccc-----gacaga-ctggccgctaccctttttt---------ctctggggtacct-
atcta-gtcctcgatgcgaccc-acggtgacggcttgagctaa--tgtgctcg--ccggg
tcgtaaggtt-aaagagcgcttctc-gattg-ttccgg-cccgg-ctggccc---agaca
ctcccagagcac---gagaagtgccgcccccggaagttt-gatttt-gtaa-tgttgtat
tactt-aatcccc-----atgtttctttctc-------ggcgg-------tcgtcgagag
aga---------atcgg-aaaa--------ggcgagaca--taagttagta--ttgcttt
t------gccatact-aactgtg----tttgtgggatgggggtgcctgcgctccgtaa--
gctcgtaacggtgcggtagctcctcaaa-tgcaggcc-gctaggcttaaa-gaggtcgga
gtgctctat---tttcgacccgcccaatgccactggaaag-tgccta-cttccgatgcat
ttt-actcatt-ttccttcgcaaaa-cact-gttt--gaatttg--ttgcgac-gtccgt
cc----agtccaaaattggcaccgtccttt-atca---------tcacaaccctggctgg
t-gtgaaaggtggggggagg---------ttctaagtt-ggtcaac----ggtagtcggt
gcac----aaaatactgagaaaactttgagcggtg
>Everettia dominiki (23) 
tcgcctgtttaacaaaaacatagcttta-tg-------gattatttatataaggtt-tta
cctgcccaatgatataatttaaa-tggccgcagtactttgactgtgctaaggtagcataa
taaattgacttttaattaaggtctagaatgaaaggataaatgaa-tatatactgtcttta
attaa-ttaatattaattttctt-agaaggtgaaaattcctttaagtatattaaaaagac
gagaagaccctaggagttt----taaataaacctttttgttggggcaacactataacaaa
ta-atttatagtaa--tattacaaatta--aacgaaatcttttaattataaataag-cta
ccctagggataacagcataattta-ttttaaaataagtttgtgacctcgatgttggacta
gggactttaaatattaactatatttattggtttgttctgttcgaacatttt-atacctac
gtgatctgagttcagaccggaactgggttatctttactaattcgtttagagcttggtact
gcgggggtattatcagatgatcatttttttaacgtgattgttactgctcatgcttttgta
atgattttttttatagtaatacctattataattggaggatttggtaattggatggtacca
ttattaattggggcacctgatatgaggtttccacgtataaataatatgagtttttgatta
ttaccaccttcatttatttttcttatttgttcaagtatggttgaaggtggtgctggtaca
ggttgaactgtttatccacctttaaggggtccagtagggcatgctggagcctctgttgat
ttagccattttttctcttcatttagcaggaatatcttctattttaggggctattaatttt
attaccacaatttttaatatacgatcaccaggcataacaatggagcgtgtaagtttattt
gtatgatctattttagtaactgtatttttattattactctctcttcctgtcttggctggg
gcaattactatactattaactgatcgtaattttaatactgaccaaggagtctaacatgcg
cgcgagtcattgggattt-acgaaa-cccaaaggcgcagtgaaagcgagggcctgtcaaa
gggcccaggtgggatcccatc-actccctcggcgccgagcaatcgatgtcgagggggcgg
gggcgcaccaccggcccgtcccgtccgcgccgtcggtggggcggagcaagagcgtgcacg
ctgggacccgaaagatggtgaactatgcctgagtagaacgaagccagaggaaactctggt
ggaggttcgtagcgattctgacgtgcaaatcgatcgtcaaacttgggtataggggcgaaa
gactaatcgaaccatctagtagctggttccctccgaagtttccctcaggatagctggcgc
tcgatcgcagttttatccggtaaagcgaatgattagaggtcttggggacgaaacgacctc
aacctattctcaaactttaaatgggtaagaagtccggctcgctcgactggagccgggcgc
gtgtcgaatgcgtgtgccaagtgggccacttttggtaagcagaactggcgctgtgggatg
aaccaaacgcccggttaaggtgccaaacgctgacgctcatcagacaccataaaaggtgtt
ggttgatatagacagcaggacggtggccatggaagtcggaacccgctaaggagtgtgtaa
caactcacctgccgaatcaaccagccctgaaaatggatggcgctagagcgtcggacccat
accgggccgtctcggcaatctcgaaaa-ctaaat--gcgaggccgagacgagtaggaggg
ccgt-cggggtttccgtaggtgaacctgcggaaggatcattatcggtcggtctacttgcc
tctc---tggcgtccagagaacggcaggcagaaactgatgtgaa----------------
----cgtccttc-gttt-atttt---ggtctaatggggaa-ggaccgcatgaagcgccgc
ttcccc-----gacaga-ctggccgctaccctttttt---------ctctggggtacct-
atcta-gtcctcgatgcgaccc-acggtgacggcttgagctaa--tgtgctcg--ccggg
tcgtaaggtttaaagagcgcttctc-gattg-ttccgg-cccgg-ctggccc---agaca
ctcccagagcac---gagaagtgccgcccc-ggaagttt-gatttt-gtaa-tgttgtat
tactt-aatccc------atgtttctttctc-------ggcgg-------tcgtcgagag
aga---------atcgg-aaaa--------ggcgagaca--taagttagta--ttgcttt
t------gccatact-aactgtg----tttgtgggatgggggtgcctgcgctccgtaa--
gctcgtaacggtgcggtagctcctcaaa-tgcaggcc-gctaggcttaaa-gaggtcgga
gtgctctat---tttcgacccgcccaatgccactggaaag-tgccta-cttccgatgcat
ttt-actcatt-ttccttcgcaaaa-cact-gttt--gaatttg--ttgcgac-gtccgt
cc----agtccaaaattggcaccgtccttt-atca---------tcacaaccctggctgg
t-gtgaaaggtggggggagg---------ttctaagtt-ggtcaac----ggtagtcggt
gcac----aaaatactgagaaaactttgagcggtg
>Everettia planispira (24) 
tcgcctgtt-aacaaaaacatagcttta-tg-------attaatttatataaagtt--at
cctgcccaatga-ataattaaa--tggccgcagtactttgactgtgctaaggtagcataa
taaattgacttttaattaaagtctagaatgaaaggattaatgga-tatatactgtcttta
ataaa-tttatattaattttctg-aaaaggtgaaaattcctttagatatattaaaaagac
gagaagaccctaggagttt-----taataat---ttttgttggggcaacattataacaaa
ta-atttataataa-ttattttaaatta--aacgaaatattttaattatgaataaa-cta
ccctagggataacagcataattta-ttataaagtaagtttgtgacctcgatgttggacta
ggaactttaaatattagttatatttattgggttgttctgttcgaacatttt-atacctac
gtgatctgagttcagaccggaacaggattatctttattaattcgtttagagcttggaacg
gtgggggtattgtcagatgatcattttttcaatgtggttgttactgctcatgcttttgta
ataattttttttatagtaatacctattataattgggggttttggtaattgaatagtacct
ttattaattggagctccagatataagatttcctcgtataaataatataagtttttgatta
ttacctccttcatttatttttcttatttgttcaagtatagttgagggtggtgctggtaca
ggttgaactgtttaccctcctttaaggggtccagtaggacatgctggagcttctgttgat
ttggctattttttctcttcacttagcgggaatgtcttctattttaggggctattaatttt
attactacaattttaaatatacggtctcctgggataacaatggaacgtgtaagtttattt
gtatgatcaattttagtaactgtgtttttattattactttctcttcctgtattggctggg
gcaattactatattattaactgatcgaaattttaatactgaccaaggagtctaacatgcg
cgcgagtcattgggattt-acgaaa-cccaaaggcgcagtgaaagcgagggcctgtcaaa
gggcccaggtgggatcctatc-actccctcggcgccgagcaatcggtgtcgagggggcgg
gggcgcaccaccggcccgtcccgtccgcgccgtcggtggggcggagcaagagcgtgcacg
ctgggacccgaaagatggtgaactatgcctgagtagaacgaagccagaggaaactctggt
ggaggttcgtagcgattctgacgtgcaaatcgatcgtcaaacttgggtataggggcgaaa
gactaatcgaaccatctagtagctggttccctccgaagtttccctcaggatagctggcgc
tcgatcgcagttttatccggtaaagcgaatgattagaggtcttggggacgaaacgacctc
aacctattctcaaactttaaatgggtaagaagtccggctcgctcgactggagccgggcgc
gtgtcgaatgcgtgtgccaagtgggccacttttggtaagcagaactggcgctgtgggatg
aaccaaacgcccggttaaggtgccaaacgctgacgctcatcagacaccataaaaggtgtt
ggttgatatagacagcaggacggtggccatggaagtcggaacccgctaaggagtgtgtaa
caactcacctgccgaatcaaccagccctgaaaatggatggcgctagagcgtcggacccat
accgggccgtctcggcaatctcgaaaa-ctaaat--gcgaggccgagacgagtaggaggg
ccgt-cggggtttccgtaggtgaacctgcggaaggatcattatcggtcggtctacttgcc
tctc---tggcgtccagagaacggcaggcagaaactgatgtgaa----------------
----cgtccttc-gtttaatttt---ggtctaatggggaa-ggaccgcatgaagcgccgc
ttcccc-----gacaga-ctggccgctaccttttttt---------ctctggggtactt-
atcta-gtcctcgatgcgaccc-acggtgacggcttgagccaa--tgtgctcg--ccggg
tcgtaaggtttaaagagcgcttctc-gattg-ctccgg-cccgg-ctggccc---agaca
ctcccagagcat---gagaagtgccgcccc-ggaa-------------------------
------------------gtttttctttctc-------ggcgg-------tcgtcgagag
aga---------atcgg-aaaa--------ggcgagaca--caagttac-----------
----------ta--ctaactgtgttg-tttgtgggatgggg-tgcctgcgctccgtca--
gctcgtaacggtgcggtagctcctcaaa-tgcaggcc-gctaggcttaaa-gaggtcgga
gtgctctct---tttcgacccgcccgatgccactggaaag-tgccta-cttccgatgcat
ttt-attcatt-ttccttcgcaaaa-cact-gttt--gaatttg--ttgcgac-gtccgt
cc----agtgcaaaattggcaccgtccttt-atcatcatcatcatcacaaccctggctgg
t-gtgaaaggtggtgggggggaggaggg-ttctaagtt-ggtcaac----ggtagtcggt
gcac---aaaaatactgagaaaactttgagcggtg
>Everettia monticola (25) 
tcgcctgtttaacaaaaacatagcttta-tg------aattagtttatataaagtt-tta
cctgcccaatgattaatttaaa--tggccgcagtactttgactgtgctaaggtagcataa
taaattgacttttaattaaggtctagaatgaaaggataaatgaa-tatatactgtcttta
ataaa-tttatactaactttctt-aaaaggtgaaaattcctttaagtgtattagaaagac
gagaagaccctaggagttt----aaattaaa---ttttgttggggcaacactataacaaa
ta-atttatagta-tagattataaatta--aacgaaatattttaattgtaaataaa-cta
ccctagggataacagcataattta-ttgttaagtaagtttgtgacctcgatgttggacta
gggactttaaatattaactatatttattgggttgt-ctgt-cgacacttt--atacctac
gtgatctgagttcagaccggaacaggtttatctttgttaattcgtttggaattaggtacg
gcgggggtattatcggacgatcacttttttaatgtgattgttactgctcatgcttttgta
ataattttttttatagtaatacctattataattggggggtttggaaattgaatagtgcca
ctgttaattggggctcctgatataaggtttccgcgaataaataatataagtttttgatta
ttaccgccttcgtttatttttcttatttgttcaagtatagttgagggaggtgctggaaca
ggttgaactgtatacccacctttaagtgggccggtaggtcatgctggagcttctgttgat
ttggctattttttctcttcatttggcagggatatcatctattttaggtgccattaatttt
attactacaatttttaacatgcgatctccaggtataacaatggagcgtgtaagcttattt
gtgtgatctattttagtaactgtatttttattattactttctcttcctgtgttggcgggg
gcaattactatgttattaactgatcggaattttaatactgaccaaggagtctaacatgcg
cgcgagtcattgggattt-acgaaa-cccaaaggcgcagtgaaagcgagggcctgtcaaa
gggcccaggtgggatcctatc-actccctcggcgccgagcaatcggtgtcgagggggcgg
gggcgcaccaccggcccgtcccgtccgcgccgtcggtggggcggagcaagagcgtgcacg
ctgggacccgaaagatggtgaactatgcctgagtagaacgaagccagaggaaactctggt
ggaggttcgtagcgattctgacgtgcaaatcgatcgtcaaacttgggtataggggcgaaa
gactaatcgaaccatctagtagctggttccctccgaagtttccctcaggatagctggcgc
tcgatcgcagttttatccggtaaagcgaatgattagaggtcttggggacgaaacgacctc
aacctattctcaaactttaaatgggtaagaagtccggctcgctcgactggagccgggcgc
gtgtcgaatgcgtgtgccaagtgggccacttttggtaagcagaactggcgctgtgggatg
aaccaaacgcccggttaaggtgccaaacgctgacgctcatcagacaccataaaaggtgtt
ggttgatatagacagcaggacggtggccatggaagtcggaacccgctaaggagtgtgtaa
caactcacctgccgaatcaaccagccctgaaaatggatggcgctagagcgtcggacccat
accgggccgtctcggcaatctcgaaaa-ctaaat--gcgaggccgagacgagtaggaggg
ccgt-cggggtttccgtaggtgaacctgcggaaggatcattatcggtcggtctacttgcc
tctc---tggcgtccagagaacggcaggcagaaactgatgtgaa----------------
----cgtccttc-gttttatttt---ggtctaatggggaa-ggaccgcatgaagcgccgc
ttcccc-----gacaga-ctggccgctaccttttttt---------ctctggggtacct-
atcta-gtcctcgatgcgaccc-acggtgacggcttgagcccaa-tgtgctcg--ccggg
tcgtaaggtttaaagagcgcctctc-gattg-ctccgg-cccgg-ctggcccc--agaca
ctcccagagcat---gagaagtgccgcccc-ggaagttt-gatttt-gtaa-tgttatat
tacttaatccc-------atttttctttctc-------ggcgg-------tcgtcgagag
aga---------atcgg-aaaa--------ggcgagaca--caagtttgta--ttgctct
--------gccatactaactgtg----tttgtgggatgggg-tgcctgcgctccgtga--
gctcgtaacggtgcggtagctcctcaaa-tgcaggcc-gctaggcttaaa-gaggtcgga
gtgctctct---tttcgacccgcccgatgccactggaaag-tgccta-cttccgatgcat
ttt-attcatt-ttccttcgcaaaa-cagt-gttt--gaatttg--ttgcgac-gtccgt
cc----agtccaaaattggcaccgtccttt-atcatcata----tcacaaccctggctgg
t-gtgaaaggtggggaggaggg-------ttctgagtt-ggtcaacaac-ggtagtcggt
ttac----aaaatactgagaaaactttgagcggtg
>Everettia interior (26) 
tcgcctgtttaacaaaaacatagcttta-tg--------taaatttatataaagtc-tta
cctgcccaatgatattatttaa--tggccgcagtactttgactgtgctaaggtagcataa
taaattgacttttaattaaggtctagaatgaaaggataaatgaa-tatttactgtctctt
taaaa-tttaaattaattttctt-aataggtgaaaattccttaaaaaaaattaaatggac
gagaagaccctaggagttt----agaaaataa--ttttgttggggcaacattatagtaag
aa-acctataataaaata-attatatat--aacaaaacatattaatttaaagtaag-cta
ccctagggataacagcataatttacttataaagcaagtttgtgacctcgatgttggatta
gggactttaaatattaaatatatttattgacatgttctgttcgaacatttt-atacctac
gtgatctgagttcagaccggaacaggtttatctttattaattcgtttagagttaggtacg
gctggcgtgttatcagatgatcacttttttaatgtgattgtaacagctcatgcatttgta
ataattttttttatagttataccaattatgattggtggatttggaaactgaatagttccg
cttcttattggtgctcctgacataagatttccgcggataaataatataagtttctgattg
ttacctccttcatttgcttttcttatttgttcaagaatagttgaaggaggtgcaggtact
ggttgaactgtatatccacctttaagagggcccgttgggcatgcaggagcttccgttgat
ttggccattttttctcttcatttagcagggatgtcctctattttaggggcaatcaacttt
attacaacagtttttaacatacggtctccgggtttaactatagagcgcgtaagattattt
gtgtggtcaattttagtaactgtatttttgttattactttctttgcctgttttagctgga
gctattactatattattaactgatcgtaactttaatact?????????????????????
????????????????????????????????????????????????????????????
????????????????????????????????????????????????????????????
????????????????????????????????????????????????????????????
????????????????????????????????????????????????????????????
????????????????????????????????????????????????????????????
????????????????????????????????????????????????????????????
????????????????????????????????????????????????????????????
????????????????????????????????????????????????????????????
????????????????????????????????????????????????????????????
????????????????????????????????????????????????????????????
????????????????????????????????????????????????????????????
????????????????????????????????????????????????????????????
????????????????????????????????????????????????????????????
?????????gtttccgtaggtgaacctgcggaaggatcattatcggtcggtctacttgcc
tctc---tgacgttcggagaacggcaggcagaaactgatgtga--gccgcaaagca----
cgtccgtccttc-gttt-atttt---ggtctaatggggaa-ggaccgcatgaagcgccgc
ttcccc-----gacaga-ctggccgctttattttt-------ctctttctggggtacct-
atcta-gtcctcgatgcgaccc-acggtgacggcttgagccaa--tgtgctcg--ccggg
tcgtaaggtt-aaagagcgctcctc-gattg-ttccgg-cccgg-ctggccc---agaca
ctcccagagcat---gagaagtgccgcccc-ggacgtt-ggattt--gtaa-tggtct--
-actt-aatccc-----gtgtcttctttctttctc---ggccgccg-------tcgagag
agagagaga---atcgg-aagatcg-tta-ggcgaggca---cagtcagg---ttgcttg
ttgcaagca---aactgactgtg-----tcgtgggatggg--tgcctgcgcaccgcaa--
gctcgtgacggtgtggtagctcctcaaa-tgcaggcc-gctaggcttaaa-gaggtcgga
gtgctcttt--ttttcgacccgcccaatgccactggaaag-tgcctg-cttccgatgcat
ttt-atttgtttttccttcgcaaaa-caca-gttt--gaattgg--ttactgc-gtccgt
cc----agtcc--aacaatgtccgtcat----------------tcacaaccctggctgg
t-gtgaaatggggg------------------cacgtt-tgtcaac----ggtcgtcggt
gcacac---aaatactgagaaaactttgagcggtg
>Everettia interior (27) 
tcgcctgtttaacaaaaacatagcttta-tg--------taaatttatataaagtc-tta
cctgcccaatgatattatttaa--tggccgcagtactttgactgtgctaaggtagcataa
taaattgacttttaattaaggtctagaatgaaaggataaatgaa-tatttactgtctctt
taaaa-ttaaaattaattttctt-aataggtgaaaattccttaaaaaaaattaaatggac
gagaagaccctaggagttt----aaaaaataa--ttttgttggggcaacattatagtaag
aa-acctataataaaata-attatatat--aacaaaacatattaatttaaagtaag-cta
ccctagggataacagcataatttacttataaagcaagtttgtgacctcgatgttggatta
gggactttaaatattaaatatatttattgacatgttctgttcgaacatttt-atacctac
gtgatctgagttcagaccggaacaggtttatctttattaattcgtttagagttaggtacg
gctggcgtgttatgagatgatcacttttttaatgtgattgtaacagctcatgcatttgta
ataattttttttatagtaataccaattatgattggtggatttggaaactgaatagttccg
cttcttattggtgctcctgacataagatttccgcggataaataatataagtttctgattg
ttacctccttcatttgcttttcttatttgttcaagaatagttgaaggaggtgcaggtact
ggttgaactgtatatccacctttaagagggcccgttgggcatgcaggagcttccgttgat
ttggccattttttctcttcatttagcagggatgtcctctattttaggggcaatcaacttt
attacaacagtttttaacatacggtctccgggtttaactatagagcgcgtaagattattt
gtgtggtcaattttagtaactgtatttttgttattactttctttgcctgttttagctgga
gctattactatattattaactgatcgtaactttaatactgaccaaggagtctaacatgcg
cgcgagtcattgggattt-acgaaa-cccaaaggcgcagtgaaagcgagggcctgtcaaa
aggcccaggtgggatcctgtc-actccctcggcgtcgagcaatcggtgtcgagggggcgg
----gcaccaccggccc-----gtccgcgtcgtcggtggggcggagcaagagcgtgcacg
ctgggacccgaaagatggtgaactatgcctgagtagaacgaagccagaggaaactctggt
ggaggttcgtagcgattctgacgtgcaaatcgatcgtcaaacttgggtataggggcgaaa
gactaatcgaaccatctagtagctggttccctccgaagtttccctcaggatagctggcgc
tcgatcgcagttttatccggtaaagcgaatgattagaggtcttggggacgaaacgacctc
aacctattctcaaactttaaatgggtaagaagtccggctcgctcgactggagccgggcgc
gtgtcgaatgcgtgtgccaagtgggccacttttggtaagcagaactggcgctgtgggatg
aaccaaacgcccggttaaggtgccaaacgctgacgctcatcagacaccataaaaggtgtt
ggttgatatagacagcaggacggtggccatggaagtcggaacccgctaaggagtgtgtaa
caactcacctgccgaatcaaccagccctgaaaatggatggcgctagagcgtcggacccat
accgggccgtctcggcaatctcgaaaa-ctaaa--ggcgaggccgagacgagtaggaggg
ccgt-cggggtttccgtaggtgaacctgcggaaggatcattatcggtcggtctacttgcc
tctc---tgacgttcggagaacggcaggcagaaactgatgtga--gccgcaaagca----
cgtccgtccttc-gttt-atttt---ggtctaatggggaa-ggaccgcatgaagcgccgc
ttcccc-----gacaga-ctggccgctttattttt-------ctctttctggggtacct-
atcta-gtcctcgatgcgaccc-acggtgacggcttgagccaa--tgtgctcg--ccggg
tcgtaaggtt-aaagagcgctcctc-gattg-ttccgg-cccgg-ctggccc---agaca
ctcccagagcat---gagaagtgccgcccc-ggacgtt-ggatttt-gtaa-tgttcta-
-acttaaatccc-----gtgtcttctttctttctc---ggccgccg-------tcgagag
agagagaga---atcgg-aagatcg-tta-ggcgaggca---cagtcagg---ttgcttg
ttgcaagca---aactgactgtg-----tcgtgggatggg--tgcctgcgcaccgcaa--
gctcgtgacggtgtggtagctcctcaaa-tgcaggcc-gctaggcttaaa-gaggtcgga
gtgctcttt--ttttcgacccgcccaatgccactggaaag-tgcctg-cttccgatgcat
ttt-atttgtttttccttcgcaaaa-caca-gttt--gaattgg--ttactgc-gtccgt
cc----agtcc--aacaatgtccgtcat----------------tcacaaccctggctgg
t-gtgaaatggggg------------------cacgtt-tgtcaac----ggtcgtcggt
gcacac---aaatactgagaaaactttgagcggtg
>Everettia jasilini (28) 
tcgcctgtttaacaaaaacatagcttta-tg---------taattaatataaagtc-tta
cctgcccaatgatatagttttaa-tggccgcagtactttgactgtgctaaggtagcataa
taaattgacttttaattaaggtctagaatgaaaggataaatgaa-tattcactgtcttta
ataaa-attgcatgaactttctt-aaaaggtgaaaattcctttaagtaaattaaaaagac
gagaagaccctaggagttt----aatataa----ttttgttggggcaacatgatagcaag
ta-atctatattgaaatatttgtaataa--aacgaaatgttttaataaaaaataaa-cta
ccctagggataacagcataattta-tttaaaaataagtttgtgacctcgatgttggacta
gggactttaaatattaactatatttattgacttgttctgttcgaacatttt-atacctac
gtgatctgtgttcagaccggaactggcttatctttattaattcgtttggagttaggtacg
gccggtgtactatccgatgatcacttttttaacgttattgttactgctcatgcctttgta
ataattttttttatagtaatacctattataattggggggtttggtaattgaatggttcca
ctattgattggtgctcctgatatgagttttccacggataaataatataagtttttggtta
ttgccaccttcatttatttttctcatttgttcaaggatagttgagggtggtgcaggtaca
ggttgaactgtgtatccacctttgagcggcccagtaggacatgccggagcttctgttgat
ttggctattttttctttacatttagctggaatatcttctattttaggagcaatcaatttt
attactacaatttttaatatacgatctcccggtatgacgatagaacgtgtaagtttattt
gtgtgatcaattctagtgactgtatttttactattattatctcttcctgttttggcgggg
gctattactatacttttaactgatcgaaattttaatactgaccaaggagtctaacatgcg
cgcgagtcattgggattt-acgaaa-cccaaaggcgcagtgaaagcgagggcctgtcaaa
gggcccaggtgggatcctatc-actccctcggcgccgagcaatcggtgtcgagggggcgg
gggcgcaccaccggcccgtcccgtccgcgccgtcggtggggcggagcaagagcgtgcacg
ctgggacccgaaagatggtgaactatgcctgagtagaacgaagccagaggaaactctggt
ggaggttcgtagcgattctgacgtgcaaatcgatcgtcaaacttgggtataggggcgaaa
gactaatcgaaccatctagtagctggttccctccgaagtttccctcaggatagctggcgc
tcgatcgcagttttatccggtaaagcgaatgattagaggtcttggggacgaaacgacctc
aacctattctcaaactttaaatgggtaagaagtccggctcgctcgactggagccgggcgc
gtgtcgaatgcgtgtgccaagtgggccacttttggtaagcagaactggcgctgtgggatg
aaccaaacgcccggttaaggtgccaaacgctgacgctcatcagacaccataaaaggtgtt
ggttgatatagacagcaggacggtggccatggaagtcggaacccgctaaggagtgtgtaa
caactcacctgccgaatcaaccagccctgaaaatggatggcgctagagcgtcggacccat
accgggccgtctcggcaatctcgaaaa-ctaaat--gcgaggccgagacgagtaggaggg
ccgttcggggtttccgtaggtgaacctgcggaaggatcattatcggtcggtctacttgcc
tctc---tggcgttcagagaacggcaggcagaaactgatgtgagagccgcaagaa-----
----cgtccttc-gttt-atttt---ggtctaatggggaa-ggaccgcatgaagcgccgc
ttcccc-----gacaga-ctggccgctaccttattttttt--ctctttctggggtacct-
atcta-gtcctcgatgcgaccc-acggtgacggcttgagccaa--tgtgctcg--ccggg
tcgtaaggtttaaagagcgctcctc-gattg-ctccgg-cccgg-ctggccc---agaca
ctcccagagcat---gagaagtgccgcccc-ggaagt--ggatttt-gtaa-tatt-tat
tact-caatccc------atatttctttctc-------gtcgg-------tcgtcgagag
aga---------atcgg-aagat-gttta-ggcgagagacg-cagtcag---tttgcttt
---------gctaactagctgtg---ttttgtgggatgggggtgcctgcgctccgtaa--
gctcgtaacggtgcggtagctcctcgag-tacaggcc-gctaggcttaaa-gaggtcgga
gtgctctct---tttcgacccgcccgatgccactggaaag-tgcttaacttccgattaaa
att----tttttttccttcgcaaga-cact-gttt--gaattgg--ttacgactgtccgt
tc----agtcc-----aatgaccgtcct----------------tcacaaccctggctgg
t-gtgaaagggtggg-----------------ctcgttgggtcaac----ggtcgtcggt
gcac----aaaatactgagaaaactttgagcggtg
>Everettia jasilini (29)
tcgcctgtt-aacaaaaacatagcttta-tg---------taattaatataaagtc-tta
cctgcccaatgatatagttttaa-tggccgcagtactttgactgtgctaaggtagcataa
taaattgacttttaattaaggtctagaatgaaaggataaatgaa-tattcactgtcttta
ataaa-attgcacgaactttctt-aaaaggtgaaaattcctttaagtaaattaaaaagac
gagaagaccctaggagttt----aatataa----ttttgttggggcaacatgatagcaaa
ta-atctatattgaaatatttgtaataa--aacgaaatgttttaataaaaaataaa-cta
ccctagggataacagcataattta-tttaaaaataagtttgtgacctcgatgttggacta
gggactttaaatattaactatatttattgacttgttctgttcgaacatttt-atacctac
gtgatctgagttcagaccggaactggcttatctttattaattcgtttggagttaggtacg
gccggtgtactatctgatgatcacttttttaacgttattgttactgctcatgcctttgta
ataattttttttatagtaatacctattataattggggggtttggtaattgaatggttcca
ctattgattggtgctcctgatatgagttttccacggataaataatataagtttttggtta
ttgcccccttcatttatttttctcatttgttcaaggatagttgagggtggtgcaggtaca
ggttgaactgtatatccacctctgagcggcccagtaggacatgccggagcttctgttgat
ttggctattttttctttacatttagctggaatatcttctattttgggagcaatcaatttt
attactacaatttttaatatacgatctcccggtataacgatagaacgtgtaagtttattt
gtgtgatcaattctagtaactgtatttttgctattattatctcttcctgttttggcgggg
gctattactatacttttaactgatcgaaattttaatactgaccaaggagtctaacatgcg
cgcgagtcattgggattt-acgaaa-cccaaaggcgcagtgaaagcgagggcctgtcaaa
gggcccaggtgggatcctatc-actccctcggcgccgagcaatcggtgtcgagggggcgg
gggcgcaccaccggcccgtcccgtccgcgccgtcggtggggcggagcaagagcgtgcacg
ctgggacccgaaagatggtgaactatgcctgagtagaacgaagccagaggaaactctggt
ggaggttcgtagcgattctgacgtgcaaatcgatcgtcaaacttgggtataggggcgaaa
gactaatcgaaccatctagtagctggttccctccgaagtttccctcaggatagctggcgc
tcgatcgcagttttatccggtaaagcgaatgattagaggtcttggggacgaaacgacctc
aacctattctcaaactttaaatgggtaagaagtccggctcgctcgactggagccgggcgc
gtgtcgaatgcgtgtgccaagtgggccacttttggtaagcagaactggcgctgtgggatg
aaccaaacgcccggttaaggtgccaaacgctgacgctcatcagacaccataaaaggtgtt
ggttgatatagacagcaggacggtggccatggaagtcggaacccgctaaggagtgtgtaa
caactcacctgccgaatcaaccagccctgaaaatggatggcgctagagcgtcggacccat
accgggccgtctcggcaatctcgaaaa-ctaaat--gcgaggccgagacgagtaggaggg
ccgttcggggtttccgtaggtgaacctgcggaaggatcattatcggtcggtctacttgcc
tctc---tggcgttcagagaacggcaggcagaaactgatgtgagagccgcaagaa-----
----cgtccttc-gttt-atttt---ggtctaatggggaa-ggaccgcatgaagcgccgc
ttcccc-----gacaga-ctggccgctaccttattttttt--ctctttctggggtacct-
atcta-gtcctcgatgcgaccc-acggtgacggcttgagccaa--tgtgctcg--ccggg
tcgtaaggtttaaagagcgctcctc-gattg-ctccgg-cccgg--tgggcc---aaaaa
ctcccagagcat---gagaagtgccgcccccggaagtt-ggattt--gtaa-tatt-tat
tact-caatccc------atatttctttctc-------gtcgg-------tcgtcgagag
aga---------atcgg-aagat-gttta-ggcgagagacg-cagtcag---tttgcttt
---------gctaactagctgtg---ttttgtgggatgggggtgcctgcgctccgtaa--
gctcgtaacggtgcggtagctcctcgag-tacaggcc-gctaggcttaaa-gaggtcgga
gtgctctct---tttcgacccgcccgatgccactggaaag-tgcttaacttccgattaaa
att----tttttttccttcgcaaga-cact-gttt--gaattgg--ttacgactgtccgt
tc----agtcc-----aatgaccgtcct----------------tcacaaccctggctgg
t-gtgaaagggtggg-----------------ctcgttgggtcaac----ggtcgtcggt
gcac----aaaatactgagaaaactttgagcggtg
>Everettia jasilini (30) 
tcgcctgtttaacaaaaacatagcttta-tg-------aataattaatataaagtc-tta
cctgcccaatgatatagttttaa-tggccgcagtactttgactgtgctaaggtagcataa
taaattgacttttaattaaggtctagaatgaaaggataaatgaa-tattcactgtcttta
ataaa-attgcatgaattttctt-aaaaggtgaaaattcctttagataaattaaaaagac
gagaagaccctaggagttt----aatataa----ttttgttggggcaacataatagcaaa
ta-atctataataaa-tatctataataa--aacgaaatgttttaataaaaaataaa-cta
ccctagggataacagcataattta-tttaaaaataagtttgtgacctcgatgttggacta
gggacttttaatattaactatatttattgacttgttctgttcgaacatttt-atacctac
gtgatctgagttcagaccggaactggtttatctttattaattcgtttggagttaggtacg
gccggggtactatctgacgatcatttttttaatgttattgttactgcccatgcttttgta
ataattttttttatagtaatacctattataatgggggggtttggtaactgaatggttcca
ctattgattggggctcctgatataagttttccacggataaataatataagtttttgatta
ctgccaccttcattcatttttctcatttgttcaaggatggttgagggtggggctggaaca
ggttgaactgtatatcctcctctaagtggtccagtaggacatgccggagcttctgttgat
ttggctattttttctttacatttagctggaatatcttctattttgggagcaatcaatttt
attactacaatttttaatatacgatctccaggtataacaatagaacgtgtaagtttattt
gtatgatcaattttagtaactgtatttttattactattatctcttcctgttttggcgggg
gctattactatacttttaactgatcgaaattttaatactgaccaaggagtctaacatgcg
cgcgagtcattgggattt-acgaaa-cccaaaggcgcagtgaaagcgagggcctgtcaaa
gggcccaggtgggatcctatc-actccctcggcgccgagcaatcggtgtcgagggggcgg
gggcgcaccaccggcccgtcccgtccgcgccgtcggtggggcggagcaagagcgtgcacg
ctgggacccgaaagatggtgaactatgcctgagtagaacgaagccagaggaaactctggt
ggaggttcgtagcgattctgacgtgcaaatcgatcgtcaaacttgggtataggggcgaaa
gactaatcgaaccatctagtagctggttccctccgaagtttccctcaggatagctggcgc
tcgatcgcagttttatccggtaaagcgaatgattagaggtcttggggacgaaacgacctc
aacctattctcaaactttaaatgggtaagaagtccggctcgctcgactggagccgggcgc
gtgtcgaatgcgtgtgccaagtgggccacttttggtaagcagaactggcgctgtgggatg
aaccaaacgcccggttaag-tgccaaacgctgacgctcatcagacaccataaaaggtgtt
ggttgatatagacagcaggacggtggccatggaagtcggaacccgctaaggagtgtgtaa
caactcacctgccgaatcaaccagccctgaaaatggatggcgctagagcgtcggacccat
accgggccgtctcggcaatctcgaaaa-ctaaat--gcgaggccgagacgagtaggaggg
ccgt-cggggtttccgtaggtgaacctgcggaaggatcattatcggtcggtctacttgtc
tctc---tggcgttcagagaacggcaggcagaaactgatgtgagagccgcaagaa-----
----cgtccttc-gttt-atttt---ggtctaatggggaa-ggaccgcatgaagcgccgc
ttcccc-----gacaga-ctggccgctaccttattttt----ctctttctggggtacct-
atcta-gtcctcgatgcgaccc-acg-tgacggcttgagccaa--tgtgctcg--c--gg
tcgtaaggtt---aagacgctcct--gattg--tccgg--ccgg-ctggcc----a-a-a
ctcc-ag-g-at---ggaatg-gccgcccc-ggaagt--ggattt--g-aaattat----
-a-tcaa-ccc---------aattctttc---------gtcgg------tctctc-agag
aga---------atcg---agatc--tta-ggcgagag---cacgtcag-----tgctt-
--------gcta--cta-ctgt-----tttg--gga-ggg--t-cctgcgctccgtaa--
gctcgtaacggtgcggtagctcctcgtg-tacag-cc-gctaggcttaaa-gaggtcgga
gtgctcttcc-tattcgacccgcccgatgccactggaaag-tgcttaacttccgattaaa
-tt---tt-tt-ttccttcgcaaga-cact-gttt--gaattgg--ttacgacggtccgt
tc----agtcca---caatgaccgtcct----------------tcacaaccctggctgg
t-gtgaaaggaggg------------------ctcgttgggtcaacaac-ggtcgtcggt
gcac----aaaatactgagaaaactttgagcggtg
>Everettia jasilini (31) 
tcgcctgtttaacaaaaacatagcttta-tg-------aataattaatataaagtc-tta
cctgcccaatgatatagttttaa-tggccgcagtactttgactgtgctaaggtagcataa
taaattgacttttaattaaggtctagaatgaaaggataaatgaa-tattcactgtcttta
ataaa-attgcatgaattttctt-aaaaggtgaaaattcctttagataaattaaaaagac
gagaagaccctaggagttt----aatataa----ttttgttggggcaacataatagcaaa
ta-atctataataaa-tatctataataa--aacgaaatgttttaataaaaaataaa-cta
ccctagggataacagcataattta-tttaaaaataagtttgtgacctcgatgttggacta
gggacttttaatattaactatatttattgacttgttctgt-cgaacatttt-atacctac
gtgatctgagttcagaccggaactggtttatctttattaattcgtttggagttaggtacg
gccggggtactatctgacgatcatttttttaatgttattgttactgcccatgcttttgta
ataattttttttatagtaatacctattataattggggggtttggtaactgaatggttcca
ctattgattggggctcctgatataagttttccacggataaataatataagtttttgatta
ctgccaccttcattcatttttctcatctgttcaaggatggttgagggtggggctgggaca
ggttgaactgtatatcctcctttaagtggcccagtaggacatgccggagcttctgttgat
ttggctattttttctttacatttagctggaatatcttctattttgggagcaatcaatttt
attactacaatttttaatatacgatctccaggtataacaatagaacgtgtaagtttattt
gtatgatcaattttagtaactgtatttttattactattatctcttcctgttttggcaggg
gctattactatacttttaactgatcgaaattttaatact?????????????????????
????????????????????????????????????????????????????????????
????????????????????????????????????????????????????????????
????????????????????????????????????????????????????????????
????????????????????????????????????????????????????????????
????????????????????????????????????????????????????????????
????????????????????????????????????????????????????????????
????????????????????????????????????????????????????????????
????????????????????????????????????????????????????????????
????????????????????????????????????????????????????????????
????????????????????????????????????????????????????????????
????????????????????????????????????????????????????????????
????????????????????????????????????????????????????????????
????????????????????????????????????????????????????????????
?????????gtttccgtaggtgaacctgcggaaggatcattatcggtcggtctacttgtc
tctc---tggctttcagagaacggcaggcagaaactgatgtgagagccgcaagaa-----
----cgtccttc-gttt-atttt---ggtctaatggggaa-ggaccgcatgaagcgccgc
ttcccc-----gacaga-ctggccgctaccttatttttt---ctctttctggggtacct-
atcta-gtcctcgatgcgaccc-acggtgacggcttgagccaa--tgtgctcg--ccggg
tcgtaaggtttaaagagcgctcctc-gattg-ctccgg-cccgg-ctggccc---agaca
ctcccagagcat---gagaagtgccgcccc-ggacgtt-ggatttt-gtaa-tatttatt
-actcaatccc-------atatttctttctc-------gtcgg------tccgtcgagag
aga---------atcg---agatc-tttaggcggagagacgcacgtccag---ttgcttt
--------gctaacctaactgtg---ttttgtgggatggg--tgcctgcgctccgtga--
gctcgtaacggtgcggtagctcctcgag-tacaggcc-gctaggcttaaa-gaggtcgga
gtgctctct---tttcgacccgcccgatgccactggaaag-tgcttaacttccgattaaa
-tt--ttt-tt-ttccttcgcaaga-cact-gttt--gaattgg--ttacgacggtccgt
tc----agtcca---caatgaccgtcct----------------tcacaaccctggctgg
t-gtgaaagaaaggaggg--------------ctcgttgggtcaacaac-ggtcgtcggt
gcac----aaaatactgagaaaactttgagcggtg
>Everettia klemmatanica (32) 
tcgcctgtt-aacaaaaacatagcgtta-tg--------aaaattaatataaggtt-tta
cctgcccaatgatgagctttaa--tggccgcagtactttgactgtgctaaggtagcataa
taaattgacttttaattaaggtctagaatgaaaggataaatgaa-tagttactgtctctt
caaaa-gttatataaattttctt-aaaaggtgaaaattcctttaatttaactaaaaagac
gagaagaccctaggagttt-----aatatta---ttttgttggggcaacattatagcaaa
ta-acctataatataata--gcgaatat--aacgaagtatttaaattaaaaataag-cta
ccctagggataacagcataattta-ctgtaaagcaagtttgtgacctcgatgttggacta
ggaactttgaatattaattatatttattgatttgttctgttcgaacataat-atacctac
gtgatctgagttcagaccggaactgggctatctttattaattcgattggaattaggtact
gctggagttttatctgatgatcatttttttaatgtgattgtaactgctcatgcttttgta
ataattttttttatggttatgcccattataattgggggattcggtaattgaatagttccg
ctattaattggagctccagatataaggtttcctcgtataaacaatataagtttttgatta
ttaccgccttcatttatttttcttatttgttcaagtatagttgaaggaggtgctggtaca
ggttgaactgtgtatccacctttgagccgggccaataggccatgcagggcctctgttgat
ttagctattttttctcttcatttagcaggaatatcttctattttaggtgctattaatttt
attactacaatttttaatatacgatccccagggataacaatagaacgtgtaagattgttt
gtatgatcaattttagtaactgtgttccaacttttattatctcttcctgttttggcagga
gctattactatattattaactgatcggaattttaacacg?????????????????????
????????????????????????????????????????????????????????????
????????????????????????????????????????????????????????????
????????????????????????????????????????????????????????????
????????????????????????????????????????????????????????????
????????????????????????????????????????????????????????????
????????????????????????????????????????????????????????????
????????????????????????????????????????????????????????????
????????????????????????????????????????????????????????????
????????????????????????????????????????????????????????????
????????????????????????????????????????????????????????????
????????????????????????????????????????????????????????????
????????????????????????????????????????????????????????????
????????????????????????????????????????????????????????????
?????????gtttccgtaggtgaacctgcggaaggatcattatcggtcggtctacttgtc
tctc---tggcattcggagaacggcaggcagaaactgatgtgagaatcgcaa-gca----
----cgtccttc-gttttatttt---ggtctactggggaa-ggaccgcatgaagcgccgc
ttcccc-----gtcaga-ctggccgctacccttttt------ctctttctggggtacct-
atcta-gtcctcgatgcgaccc-acggtgacggcttgagccaa--tgtgctcg--ccggg
tcgtaaggtttaaagagcgctcctc-gattg-ctccgg-cccgg-ctggcc---atgaca
ctcc-agagca--atgagaagtgccgcccc-aga-gtt--gattt--g-aa--attt---
-act--aatccc-----atttttttcttctc--------gcgg---tcggtcgtcgagag
aga---------atcgg-aagatc-ttta-ggcgaggca---cagtcag----ttgctcg
--------------cta-ctgtg-----ttggtggatggg--tgcctgcgcaccgtgaa-
gctcgtaacggtgcggtagctcctcaaa-tgcaggcc-gctaggcttaaa-gaggtcgga
gtgctctct---tttcgacccgcccaatgccactgcaaag-tgccta-cttccgatgcat
ttt-attt-tt-ttccttcgcaaa-ctact-gttt--gaattgg--ttacgac-gtacgt
ccgtccagtcc-aaat--cacccgtcct----------------tcacaaccctggctgg
t-gtgaaa--gggggttt---gg-------------tt-ggtcaaac---ggtatcgtcg
gtgcac---aaatactgagaaaactttgagcggtg
>Everettia klemmatanica (33)
tcgcctgtttaacaaaaacatagcgtta-tg---------gaataaatataaggtt-tta
cctgcccaatgatgaagtttaaa-tggccgcagtactttgactgtgctaaggtagcataa
taaattgacttttaattaaggtctagaatgaaaggataaatgga-caaatactgtctctt
aaaaa-ttagtattaattttctt-aaaaggtgaaaattcctttaatttaattaaaaagac
gagaagaccctaggagttt----aaatatca---ttttgttggggcaacattatagcaaa
ta-acctataataaaaca--ttaaatat--aacgaagtatttaaattttaaataag-cta
ccctagggataacagcataatttg-ttgaaaaataagtttgtgacctcgatgttggacta
gggactttaaatattaaatatatttattgatttgttctgttcgaacataaa-agacctac
gtgatctgagttcagaccggaactgggctatcattattaattcggttagagttaggtact
gctggtgtactatctgatgaccatttttttaatgtaattgtaactgcccatgcttttgta
ataatttttttcatggtaataccaattataattggtggctttggtaattgaatagtccca
ttattaattggggccccagatataagatttcctcgaataaacaatataaggttttgattg
cttccaccttcatttgtttttcttatttgttcaagaatagttgaagggggcgcaggtaca
ggttggactgtctacccacctttaagagggccaattggacatgctggcgcttctgttgat
ttagctattttctctctccatttagcagggatatcttctattttaggtgctattaacttt
attacaactatttttaatatacgttctgctggtataacaatagagcgtgtaaggttgttt
gtttggtctattttggtaactgtgtttttacttttactatctcttccagttctagctgga
gcaattaccatattattaactgatcggaattttaatactgaccaaggagtctaacatgcg
cgcgagtcattgggattt-acgaaa-cccaaaggcgcagtgaaagcgagggcctgtcaaa
gggcccaggtgggatcctatc-actccctcggcgccgagcaatcggtgtggaagcctggg
aagcga-----------------------tcctgggt---------------cgtgcacg
ctgggacccgaaagatggtgaactatgcctgagtagaacgaagccagaggaaactctggt
ggaggttcgtagcgattctgacgtgcaaatcgatcgtcaaacttgggtataggggcgaaa
gactaatcgaaccatctagtagctggttccctccgaagtttccctcaggatagctggcgc
tcgatcgcagttttatccggtaaagcgaatgattagaggtcttggggacgaaacgacctc
aacctattctcaaactttaaatgggtaagaagtccggctcgctcgactggagccgggcgc
gtgtcgaatgcgtgtgccaagtgggccacttttggtaagcagaactggcgctgtgggatg
aaccaaacgcccggttaaggtgccaaacgctgacgctcatcagacaccataaaaggtgtt
ggttgatatagacagcaggacggtggccatggaagtcggaacccgctaa???????????
????????????????????????????????????????????????????????????
????????????????????????????????????????????????????????????
?????????gtttccgtaggtgaacctgcggaaggatcattatcggtcggtctacttgcc
tctc---tggcgttcggagaacggcaggcagaaactgatgtgagaatcgcaa-gca----
----cgtcctac-gttt-atttt---ggtctactggggaa-ggaccgcatgaagcgccgc
ttcccc-----gtcgga-ctggccgctacccttttt------ctctttctggggtacct-
atctaagtcctcgatgcgaccc-acggtgacggcttgagccaa--tgtgctcg--ccggg
tcgtaaggtttaaagagcggtcctc-gattg-ctccgg-cccgg-ctggcccatgggaca
ctcccagagcatgagaaggagtgccgcccc-agaagttt-gatttttgtaa-tatttt--
-actt-aatcgaattttgttatttctttctc-------ggcgg-------tcgtcgagag
aga---------atcgg-aagatc-tttaaggcgaggca---cagtcag----ttgctct
g-------------cta-ctgtg-----ttgtgggatggg--tgcctgcgcaccgtgaac
gctcgtaacggtgcggtagctcctcaaa-tgcaggcc-gctaggcttaaa-gaggtcgga
gtgctctct---tttcgacccgcccaatgccactgcaaag-tgccga-cttccgatgcat
ttt-attt-tt-ttccttcgcaaaa-cact-gttt--gaattgg--ttacgac-gt----
ccgtccaatcc-aaatt--acccgtcct----------------tcacaaccctggctgg
t-gtga------gggtttgttgg-------------tt-ggtgaaat---ggtatcgtcg
gtgcac---aaatactgagaaaactttgagcggtg
>Everettia lapidini (34) 
??????????????????????????????????????????????????aaggtt-tta
cctgcccaatgatgaaatttaaa-tggccgcagtactttgactgtgctaaggtagcataa
taaattgacttttaattaaggtctagaatgaaagggtaaatggg-caaatactgtctctt
aaaaa-ttagtattaattttctt-aaaaggtgaaaattcctttaatttaattaaaaagac
gagaagaccctaggagttt---aaatatca----ttttgttggggcaacattatagcaaa
ta-acctataataaaaca--ttaaatat--aacgaagtatttaaattttaaataag-cta
ccctagggataacagcataatttg-ttgaaaaataagtttgtgacctcgatgttggacta
gggactttaaatattaaatatatttattga??????????????????????????????
?????????????????????actgggctatcattattaattcggttagagttaggtact
gctggtgttctatctgatgaccatttttttaatgtaattgtaactgcccacgcttttgta
ataatttttttcatggtaataccaattataattggtggctttggtaattgaatagtccca
ttattaattggggccccagatataagatttcctcgaataaacaatataaggttttgattg
cttccaccttcatttgtttttcttatttgttcaagaatagttgaagggggcgcaggtaca
ggttggactgtctacccacctttaagagggccaattggacatgctggtgcttctgttgat
ttagctattttctctctccatttagcagggatatcttctattttaggtgctattaacttt
attacaactatttttaatatacgttctgctggtataacaatagagcgtgtaaggttgttt
gtttggtctattttggtaactgtgtttttacttttattatctcttccagttctagctgga
gcaattaccatattattaactgatcggaattttaatactgaccaaggagtctaacatgcg
cgcgagtcattgggattt-acgaaa-cccaaaggcgcagtgaaagcgagggcctgtcaaa
gggcccaggtgggatcctatc-actccctcggcgccgagcaatcggtgtcgagggggcgg
aggcgcaccaccggcccgtcccgtccgcgccgtcggtggggcggagcaagagcgtgcacg
ctgggacccgaaagatggtgaactatgcctgagtagaacgaagccagaggaaactctggt
ggaggttcgtagcgattctgacgtgcaaatcgatcgtcaaacttgggtataggggcgaaa
gactaatcgaaccatctagtagctggttccctccgaagtttccctcaggatagctggcgc
tcgatcgcagttttatccggtaaagcgaatgattagaggtcttggggacgaaacgacctc
aacctattctcaaactttaaatgggtaagaagtccggctcgctcgactggagccgggcgc
gtgtcgaatgcgtgtgccaagtgggccacttttggtaagcagaactggcgctgtgggatg
aaccaaacgcccggttaaggtgccaaacgctgacgctcatcagacaccataaaaggtgtt
ggttgatatagacagcaggacggtggccatggaagtcggaacccgctaaggagtgtgtaa
caactcacctgccgaatcaaccagccctgaaaatggatggcgctagagcgtcggacccat
accgggccgtctcggcaatctcgaaaa-ctaaat--gcgaggctgagacgagtaggaggg
ccgt-cggggtttccgtaggtgaacctgcggaaggatcattatcggtcggtctacttgcc
tctc---tggcgttcggagaacggcaggcagaaactgatgtgagaatcgcaa-gca----
----cgtcctac-gttt-atttt---ggtctactggggaa-ggaccgcatgaagcgccgc
ttcccc-----gtcgga-ctggccgctacccttttt------ctctttctggggtacct-
atctaagtcctcgatgcgaccc-acggtgacggcttgagccaa--tgtgctcg--ccggg
tcgtaaggtttaaagagcggtcctc-gattg-ctccgg-cccgg-ctggcccatgggaca
ctcccagagcatgagaaggagtgccgcccc-agaagttt-gatttt-gtaa-tatttt--
-actt-aatcgaattttgttatttctttctc-------ggcgg-------tcgtcgagag
aga---------atcgg-aagatc-tttaaggcgaggca---cagtcag----ttgctct
tg-------------ctactgtg-----ttgtgggatggg--tgcctgcgcaccgtgaac
gctcgtaacggtgcggtagctcctcaaa-tgcaggcc-gctaggcttaaa-gaggtcgga
gtgctctct---tttcgacccgcccaatgccactgcaaag-tgccga-cttccgatgcat
ttt-attt-tt-ttccttcgcaaaa-cact-gttt--gaattgg--ttacgac-gtccgt
cc----aatcc-aaatt--acccgtcct----------------tcacaaccctggctgg
t-gtgaaagtgggggtttgttgg-------------tt-ggtgaaat---ggtatcgtcg
gtgcac---aaatactgagaaaactttgagcggtg
>Everettia layanglayang (35)
tcgcctgtttaacaaaaacatagcttta-cg-------agaaatttatgtaaggtg-taa
cctgcccaatgatttactttaaa-tggccgcagtactttgactgtgctaaggtagcataa
taagttgacttgtaattaaggtctggaatgaaaggataaatgaa-tatttgctgtcttta
aaaaa-ttactatgaaatttctt-aataggtgaaaattcctttagagtaatttaaaggac
gagaagaccctaggagttt----aatattta---ttttgttggggcaacattatagtaag
aa-acctatatttctgtttattatatat--aacaaattatattaattaaaagtaaa-cta
ccctagggataacagcataattta-ttgtaagatgagtttgtgacctcgatg-gggatta
gg-actttagctat-aaatatatttattgacatgttctgttcgaacattt--atacctac
gtgatctgagtccagaccggaactgggttatctttattgattcggttggagcttggtaca
gctggagtactatctgatgatcatttttttaatgtaattgttacagctcatgcgtttgta
ataattttttttatagttataccaattataattggtgggtttggaaattgaatagttcca
cttcttattggtgctcctgacataagatttccacggataaataatataagtttttgatta
ttaccaccttcatttgtttttcttatttgttcaagaatggttgaaggcggtgcgggtact
gggtgaactgtatacccacctttaagagggcccgtaggacatgcgggagcttctgttgat
ttggccattttttctcttcatttagcagggatatcctctattttaggggcaatcaacttt
attacaacagtttttaatatgcggtctcctggaataacaatggagcgtgtgagtttattt
gtatgatcaattttagtaactgtatttttattattactctctttacctgttttagctggt
gctattactatactattaactgaccgtaattttaatact?????????????????????
????????????????????????????????????????????????????????????
????????????????????????????????????????????????????????????
????????????????????????????????????????????????????????????
????????????????????????????????????????????????????????????
????????????????????????????????????????????????????????????
????????????????????????????????????????????????????????????
????????????????????????????????????????????????????????????
????????????????????????????????????????????????????????????
????????????????????????????????????????????????????????????
????????????????????????????????????????????????????????????
????????????????????????????????????????????????????????????
????????????????????????????????????????????????????????????
????????????????????????????????????????????????????????????
?????????gtttccgtaggtgaacctgcggaaggatcattatcggtcggtctacttgcc
tctc---tgatgttcggagaacggcaggcagaaactgatgtgagtgccgcaaagga----
cgttcgtccatc-gttt-ctttt---ggtctaatggggaa-ggaccgcatgaagcgccgc
ttcccc-----gacaga-ctggccgctctgttttttt-----ctctttctggggtacct-
atcta-gtcctcgatgcgaccc-acggtgacggcttgagccaa--tgtgctcg--ccggg
tcgtaaggtttaaagagcgctcctc-gattg-ttccgg-cccgg-ctggccc---agaca
ctcacagagcat---gagaagtgccgcccc-ggaagtt-ggatttt-gtaa-tattct--
-actcaatccc------atgtcctctttctctctagacggccg--tctagagaaagagag
aggag---------cgg-aagatcg-tta-ggcgaggca---cagtccg----ttgct--
----------------gactgtg-----tcgtggaatggg--tgcctgcgcaccggaa--
gctcgtgacggtgcggtagctcctcaaa-tgcaggcc-gctaggcttaaa-gaggtcgga
gtgctttct---tttcgacccgcccaatgccactggaaag-tgcctg-cttccgatgcat
ttt-atttatt-tttcttcgcaaaa-caca-gttt--gaattggg-ttactgc-gtccgt
cc----agtcc--aatga---ccgtcat----------------tcacaaccctggctgg
t-gtgaaaggggg------------------ccccatt-ggtcaac----ggtcgtcggt
gcacac---aaatactgagaaaactttgagcggtg
>Everettia layanglayang (36)
tcgcctgtttaacaaaaacatagcttta-cg-------aaaaatttatgtaaggtg-taa
cctgcccaatgatttactttaa--tggccgcagtactttgactgtgctaaggtagcataa
taagttggcttgtaattaaggtctggaatgaaaggataaatgaa-tatttactgtcttta
aaaaa-ttactatgaattttctt-aataggtgaaaattcctttagattaatttaaaggac
gagaagaccctaggagttt----aatattta---ttttgttggggcaacactatagtaag
aa-acctatatttctatttattatatat--aacaaattatattaattaaaagtaaa-cta
ccctagggataacagcataattta-ttgtaagatgagtttgtgacctcgatgttggacta
gggactttagctattaaatatatttattgacatgttctgttcgaacatttt-atacctac
gtgatctgagttcagaccggaactgggttatctttactgattcggttggagcttggtaca
gctggggttctatctgatgatcatttttttaatgtgattgttacagctcatgcgtttgta
ataattttttttatagttataccaattataattggtgggtttggaaattgaatagttccg
cttcttattggtgctcctgatataagatttccacggataaataatataagtttctgatta
ttaccaccttcctttatttttcttatttgttcaagaatggttgaaggtggtgcaggtact
ggatgaactgtgtatccccctttaagaggacccgtaggacatgcgggagcttctgttgat
ttggccattttttctcttcatttagcagggatgtcctctattttaggggcaatcaacttt
attacaacagtttttaatatgcggtctcctggaataacaatggagcgtgtgagtttattt
gtatgatcaattttagtaactgtatttttattattactctctttacctgttttagctggt
gctattactatattgttaactgatcgtaattttaatact?????????????????????
????????????????????????????????????????????????????????????
????????????????????????????????????????????????????????????
????????????????????????????????????????????????????????????
????????????????????????????????????????????????????????????
????????????????????????????????????????????????????????????
????????????????????????????????????????????????????????????
????????????????????????????????????????????????????????????
????????????????????????????????????????????????????????????
????????????????????????????????????????????????????????????
????????????????????????????????????????????????????????????
????????????????????????????????????????????????????????????
????????????????????????????????????????????????????????????
????????????????????????????????????????????????????????????
?????????gtttccgtaggtgaacctgcggaaggatcattatcggtcggtctacttgcc
tctc---tgatgttcggagaacggcaggcagaaactgatgtgagtgccgcaaagga----
cgttcgtccatc-gttt-cgttt---ggtctaatggggaa-ggaccgcatgaagcgccgc
ttcccc-----gacaga-ctggccgctctgttttttt-----ctctttctggggtacct-
atcta-gtcctcgatgcgaccc-acggtgacggcttgagccaa--tgtgctcg--ccggg
tcgtaaggtttaaagagcgctcctc-gattg-ttccgg-cccgg-ctggccc---agaca
ctcacagagcat---gagaagtgccgcccc-ggaagtt-ggatttt--taa-tattct--
-actcaatccc------atgtcctctttctctctagacggccg--tctagagaaagagag
aggag---------cgg-aagatcg-tta-ggcgaggca---cagtccg----ttgct--
----------------gactgtg-----tcgtggaatggg--tgcctgcgcaccggaa--
gctcgtgacggtgcggtagctcctcaaa-tgcaggcc-gctaggcttaaa-gaggtcgga
gtgctttct---tttcgacccgcccaatgccactggaaag-tgcctg-cttccgatgcat
ttt-atttatt-tttcttcgcaaaa-caca-gttt--gaattggg-ttactgc-gtccat
cc----agtcc--aa-gga--cggtcat----------------tcacaaccctggctgg
t-gtgaaaggggg------------------ccccatt-ggtcaac----ggtcgtcggt
gcacac---aaatactgagaaaactttgagcggtg
>Everettia layanglayang (37)
tcgcctgtttaacaaaaacatagcttta-cg-------aaaaatttatgtaaggtg-taa
cctgcccaatgatttacttttaa-tggccgcagtactttgactgtgctaaggtagcataa
taagttggcttgtaattaaggtctggaatgaaaggataaatgaa-tatt-actgtcttta
aaaaa-ttattctgaattttctt-aataggtgaaaattcctttagaaaaatttaaaggac
gagaagaccctaggagttt----aatgttta---ttttgttggggcaacattatagtaag
aa-acctatatttctatttaatatatta--aacaaattatattaattaaaagtaaa-cta
ccctagggataacagcataattta-ttgtaagatgagtttgtgacctcgatgttggacta
gggactttagctattaaatatatttattgacatgttctgttcgaacatttt-atacctac
gtgatctgagttcagaccggatctggattatctttactgattcggttggagcttggtaca
gctggggtattatctgatgatcattttttcaatgtgattgttacagctcatgcatttgta
ataattttttttatagttataccaattataattggtgggtttggaaactgaatggttccc
cttcttattggtgctcctgacataagatttcctcggataaataatataagtttttgatta
ctaccaccttcctttgtttttcttatttgttcaagaatggttgaaggtggtgcaggtact
ggatgaactgtatatccacctttaagaggacccgtagggcatgcgggagcttctgttgat
ttggccattttttctcttcatttagcagggatgtcctctattttaggggcaatcaacttt
attacaacagtttttaatatacgatctcctgggataacaatggagcgtgtgagtttattt
gtatgatcaattttagtaactgtatttttattattactttctttacctgttttagcgggt
gctattactatactgttaactgatcgtaattttaatact?????????????????????
????????????????????????????????????????????????????????????
????????????????????????????????????????????????????????????
????????????????????????????????????????????????????????????
????????????????????????????????????????????????????????????
????????????????????????????????????????????????????????????
????????????????????????????????????????????????????????????
????????????????????????????????????????????????????????????
????????????????????????????????????????????????????????????
????????????????????????????????????????????????????????????
????????????????????????????????????????????????????????????
????????????????????????????????????????????????????????????
????????????????????????????????????????????????????????????
????????????????????????????????????????????????????????????
?????????gtttccgtaggtgaacctgcggaaggatcattatcggtcggtctacttgcc
tctc---tgatgttcggagaacggcaggcagaaactgatgtgagtgccgcaaagga----
cgttcgtccatc-gttt-ctttt---ggtctaatggggaa-ggaccgcatgaagcgccgc
ttcccc-----gacaga-ctggccgctctgttttttt-----ctctttctggggtacct-
atcta-gtcctcgatgcgaccc-acggtgacggcttgagccaa--tgtgctcg--ccggg
tcgtaaggtttaaagagcgctcctc-gattg-ttccgg-cccgg-ctggccc---agaca
ctcacagagcat---gagaagtgccgcccc-ggaagtt-ggatttt-gtaa-tattct--
-actcaatccc------atgtcctctttctctctagacggccg--tctagagaaagagag
agga----------cgg-aagatcg-tta-ggcgaggca---cagtccg----ttgct--
----------------gactgtg-----tcgtggaatggg--tgcctgcgcaccggaa--
gctcgtgacggtgcggtagctcctcaaa-tgcaggcc-gctaggcttaaa-gaggtcgga
gtgctttct---tttcgacccgcccaatgccactggaaag-tgcctg-cttccgatgcat
ttt-atttatt-tttcttcgcaaaa-caca-gttt--gaattggg-ttactgc-gtccgt
cc----agtcc-----gatgaccgtcat----------------tcacaaccctggctgg
t-gtgaacgg-------------------tctctcatt-ggtcaac----ggtcgtcggt
gcacac--aaaatactgagaaaactttgagcggtg
>Everettia layanglayang (38)
tcgcctgtttaacaaaaacatagcttta-cg-------aaaaatttatgtaaggtg-taa
cctgcccaatgatttacttttaa-tggccgcagtactttgactgtgctaaggtagcataa
taagttggcttgtaattaaggtctggaatgaaaggataaatgaa-tatttactgtcttta
aaaaa-ttactatgaattttctt-aataggtgaaaattcctttagaagaatttaaaggac
gagaagaccctaggagttt----aatattta---ttttgttggggcaacattatagtaag
aa-acctatatttctatttaatatatta--aacaaattatattaattaaaagtaaa-cta
ccctagggataacagcataattta-ttgtaagatgagtttgtgacctcgatgttggacta
gggactttagctattaaatatatttattgacatgttctgttcgaacatttt-atacctac
gtgatctgagttcagaccggaactggattgtctttactgattcggttggagctcggtaca
gctggggtattatctgatgatcatttttttaatgtaattgttacagctcatgcgtttgta
ataattttttttatagttataccaattataattggtgggtttggaaattgaatagttcca
cttcttattggtgctcctgacataagatttccacggatgaataatataagtttttgatta
ctaccaccttcctttgtttttcttatttgttcaagaatagttgaaggcggggcgggtact
ggatgaactgtatacccacctttaagaggacccgtaggacatgcgggagcttctgttgat
ttggccattttttctcttcatttagcagggatgtcctctattttaggggcaatcaacttt
attacaacagtttttaatatgcgatctcctgggataacaatggagcgtgtgagtttattt
gtatgatcaattttagtaactgtatttttattattactttctttacctgttttagctggt
gctattactatattattaactgatcgtaattttaatactgaccaaggagtctaacatgcg
cgcgagtcattgggattt-acgaaa-cccaaaggcgcagtgaaagcgagggcctgtcaaa
gggcccaggtgggatcctgtc-actccctcggcgtcgagcaatcggtgtcgagggggcgg
gggcgcaccaccggcccgtcccgtccgcgtcgtcggtggggcggagcaagagcgtgcacg
ctgggacccgaaagatggtgaactatgcctgagtagaacgaagccagaggaaactctggt
ggaggttcgtagcgattctgacgtgcaaatcgatcgtcaaacttgggtataggggcgaaa
gactaatcgaaccatctagtagctggttccctccgaagtttccctcaggatagctggcgc
tcgatcgcagttttatccggtaaagcgaatgattagaggtcttggggacgaaacgacctc
aacctattctcaaactttaaatgggtaagaagtccggctcgctcgactggagccgggcgc
gtgtcgaatgcgtgtgccaagtgggccacttttggtaagcagaactggcgctgtgggatg
aaccaaacgcccggttaaggtgccaaacgctgacgctcatcagacaccataaaaggtgtt
ggttgatatagacagcaggacggtggccatggaagtcggaacccgctaaggagtgtgtaa
caactcacctgccgaatcaaccagccctgaaaatggatggcgctagagcgtcggacccat
accgggccgtctcggcaatctcgaaaa-ctaaa--ggcgaggccgagacgagtaggaggg
ccgt-cggggtttccgtaggtgaacctgcggaaggatcattatcggtcggtctacttgcc
tctc---tgatgttcggagaacggcaggcagaaactgatgtgagtgccgcaaagga----
cgttcgtccatc-gttt-ctttt---ggtctaatggggaa-ggaccgcatgaagcgccgc
ttcccc-----gacaga-ctggccgctctgttttttt-----ctctttctggggtacct-
atcta-gtcctcgatgcgaccc-acggtgacggcttgagccaa--tgtgctcg--ccggg
tcgtaaggtttaaagagcgctcctc-gattg-ttccgg-cccgg-ctggccc---agaca
ctcacagagcat---gagaagtgccgcccc-ggaagtt-ggatttt-gtaa-tattct--
-actcaatccc------atgtcctctttctctctagacggccg--tctggagaaagagag
aggag---------cgg-aagatcg-tta-ggcgaggca---cagtccg----ttgct--
----------------gactgtg-----tcgtggaatggg--tgcctgcgcaccggaa--
gctcgtgacggtgcggtagctcctcaaa-tgcaggcc-gctaggcttaaa-gaggtcgga
gtgctttct---tttcgacccgcccaatgccactggaaag-tgcctg-cttccgatgcat
ttt-atttatt-tttcttcgcaaaa-caca-gtttt-gaattggg-ttactgc-gtccgt
cc----agtcc--aatga---ccgtcat----------------tcacaaccctggctgg
t-gtgaaaggggg------------------ccccatt-ggtcaac----ggtcgtcggt
gcacac---aaatactgagaaaactttgagcggtg
>Everettia paulbasintali (39)
tcgcctgtttaacaaaaacatagcttta-tg--------aaaattaatataaagtt-ata
cctgcccaatgatattattaaa--tggccgcagtactttgactgtgctaaggtagcataa
taaattgacttttaattgaggtctagaatgaatggataaatgga-tataagctgtcttta
ttaaa-tttatttaaactttctt-aataggtgaaaattcctttaagaaaatttaagggac
gagaagaccctaggagttt----agagaagac--ttttgttggggcaacattatagtagt
ta-acctataatattatatta--aatat--aacgaactatattaattaaaaataaa-cta
ccctagggataacagcataattta-ttattaagtaagtttgtgacctcgatgttggatta
gggactttaactattaaatatatttattgacatgttctgttcgaacatttt-atacctac
gtgatctgagttcagaccggaacaggcctttctttattaatccgattagagttaggtaca
gctggggtcttgtcagacgatcatttttttaatgtaattgttacagctcatgcatttgta
ataattttttttatagtgataccaattataattggtggatttggaaattgaatagttcca
ttgcttattggtgctccagatataagatttccacgtataaataatataagtttttggtta
cttccaccttcgtttatctttcttattagttcaagaatggttgaaggtggagcaggtaca
ggatggactgtatacccacctttaaggggacctattgggcacgcaggtgcttctgttgat
ttggccattttttctcttcatttggcagggatatcctctattttaggggcgatcaatttt
attacgactgtttttaatatacgatcccccggtatgacaatggagcgtgtaagattattt
gtatggtcaattttggtgactgtatttttactacttctctctcttcctgtattagcaggg
gctattactatattattaactgatcgtaattttaatactgaccaaggagtctaacatgcg
cgcgagtcattgggattt-acgaaa-cccaaaggcgcagtgaaagcgagggcctgtcaaa
gggcccaggtgggatcctgtccactccctcggcgtcgagcaatcggtgtcgagggggcgc
gggcgcaccaccggcccgtcccgtccgcgtcgtcggtggggcggagcaagagcgtgcacg
ctgggacccgaaagatggtgaactatgcctgagtagaacgaagccagaggaaactctggt
ggaggttcgtagcgattctgacgtgcaaatcgatcgtcaaacttgggtataggggcgaaa
gactaatcgaaccatctagtagctggttccctccgaagtttccctcaggatagctggcgc
tcgatcgcagttttatccggtaaagcgaatgattagaggtcttggggacgaaacgacctc
aacctattctcaaactttaaatgggtaagaagtccggctcgctcgactggagccgggcgc
gtgtcgaatgcgtgtgccaagtgggccacttttggtaagcagaactggcgctgtgggatg
aaccaaacgcccggttaaggtgccaaacgctgacgctcatcagacaccataaaaggtgtt
ggttgatatagacagcaggacggtggccatggaagtcggaacccgctaaggagtgtgtaa
caactcacctgccgaatcaaccagccctgaaaatggatggcgctagagcgtcggacccat
accgggccgtctcggcaatctcgaaaa-ttaaa--ggcgaggccgagacgagtaggaggg
ccgt-cggggtttccgtaggtgaacctgcggaaggatcattatcggttggtctacttgcc
tctc---tgacgttcggagaacggcaggcagaaactcatgtga--gccgcaaa-gcacgt
cgtccgtccttc-gttt-atttt---ggtctaatggggaa-ggaccgcatgaagcgccgc
ttcccc-----gacaga-ctggccgcttcattttt-------ctctttctggggtacct-
atcta-gtcctcgatgcgaccc-acggtgacggcttgagccaa--tgtgctcg--ccggg
tcgtaaggtttaaagagcgctcctc-gattg-ttccgg-cccgg-ctggcc----agaca
ctcttcgagcat---gagaagtgccgcccc-tgtagtt-ggaattt-gtaa-tattct--
-actcaatccc--gtgtcttctttctttctctt----aaacggccg----tccgagagag
gggaagagag-catcg--aagatcg-tta-ggcaaggaggcacagtcag----tttcttg
ttgcaagcagttaactgactgtg-----tcgtgggatggg--tgcctgagcaccggaa--
gctcgtgacggtgcgatagctcctcaaaatgcaggcc-gctaggcttaaa-gaggtcgaa
gtgctctct--ttttcgacccgcccaatgccactggaaag-tgcctg-cttccgatgcat
ttt-atttatt-ttccttcgcaaaa-caca-gttt--gaattgg--ttactgc-gtccgt
cc----agtcc--aa---tgtccgtcat----------------tcacaaccctggctgg
t-gtgaaagggggggg----------------cccatt-ggtcaac----ggtcgtcggt
gcacat---aaatactgagaaaactttgagcggtg
>Everettia paulbasintali (40)
tcgcctgtttaacaaaaacatagcttta-tg--------aaattttatacaaagttttac
cctgcccaatgatattatttaa--tggccgcagtactttgactgtgctaaggtagcataa
taaattgacttttaattaaggtctagaatgaatggataaatgaa-tataaactgtcttta
aaaaa-tttatttaaactttctt-aataggtgaaaattcctttaataaaatttaagggac
gagaagaccctaggagttt---taaaagaaac--ttttgttggggcaacattatagtatt
ta-acctataatataatatta--aatat--aacaaa-tatattaattttaaataaa-cta
ccctagggataacagcataattta-ctattaagtaagtttgtgacctcgatgttggacta
gggactttatttattaaatatacttattgacatgttctgttcgaacatttt-atacctac
gtgatctgagttcagaccggaacaggtctttctttactaattcgcttagaattaggtaca
gcgggggtattatcagatgatcatttttttaatgttattgtcacagctcatgcatttgtg
ataattttttttatagtaatgccaattataattggcggatttggaaattgaatagttccg
ttgcttattggggctcctgatataaggtttccacgtataaataatataagtttctggtta
cttccgccttcatttatttttcttattagctcaagaatagttgaagggggggcaggtaca
gggtgaactgtgtacccacctttaaggggtcccgctgggcacgcaggtgcctctgttgat
ttggctattttttctcttcatttggcagggatgtcctctattttaggggcaattaacttt
attactactgtttttaatatacggtctccaggtataacaatggagcgtgtaagattattt
gtatgatcaattttggtaactgtatttttactacttctctcccttcctgtattagcaggg
gctattactatattattaactgatcgtaattttaatactgaccaaggagtctaacatgcg
cgcgagtcattgggattt-acgaaa-cccaaaggcgcagtgaaagcgagggcctgtcaaa
gggcccaggtgggatcctgtc-actccctcggcgtcgagcaatcggtgtcgagggggcgc
gggcgcaccaccggcccgtcccgtccgcgccgtcggtggggcggagcaagagcgtgcacg
ctgggacccgaaagatggtgaactatgcctgagtagaacgaagccagaggaaactctggt
ggaggttcgtagcgattctgacgtgcaaatcgatcgtcaaacttgggtataggggcgaaa
gactaatcgaaccatctagtagctggttccctccgaagtttccctcaggatagctggcgc
tcgatcgcagttttatccggtaaagcgaatgattagaggtcttggggacgaaacgacctc
aacctattctcaaactttaaatgggtaagaagtccggctcgctcgactggagccgggcgc
gtgtcgaatgcgtgtgccaagtgggccacttttggtaagcagaactggcgctgtgggatg
aaccaaacgcccggttaaggtgccaaacgctgacgctcatcagacaccataaaaggtgtt
ggttgatatagacagcaggacggtggccatggaagtcggaacccgctaaggagtgtgtaa
caactcacctgccgaatcaaccagccctgaaaatggatggcgctagagcgtcggacccat
accgggccgtctcggcaatctcgaaaa-ttaaa--ggcgaggccgagacgagtaggaggg
ccgt-cggggtttccgtaggtgaacctgcggaaggatcattatcggtcggtctacttgcc
tctc---tgacgttcggagaacggcaggcagaaactgatgtga--gccgcaaaagca---
cgtccgtccttc-gttt-atttt---ggtctaatggggaa-ggaccgcatgaagcgccgc
ttcccc-----gacaga-ctggccgctttattttt-------ctctttctggggtacct-
atcta-gtcctcgatgcgaccc-acggtgacggcttgagccaa--tgtgctcg--ccggg
tcgtaaggtttaaagagcgctcctc-gattg-ttccgg-cccgg-ctggccc---agaca
ctcccagagcat---gagaagtgccgcccc-ggaagttt-gatttt-gtaa-tatttt--
-acttaatccc------atgtcttctttccttctc---gacggccg-----tcgagagag
agagagagag-catcgg-aagatcg-tta-ggcgaggcaa--cagtcag----ttgcttg
ttgcgagcagttaactgactgtg-----tcgtgggatggg--tgcctgagcaccggaa--
gctcgtgccggtgcgatagctcctcaaa-tgcaggcc-gcaaggcttaaa-gaggtcgga
gtgctctct---tttcgacccgcccaatcctactgtgaag-tgcctg-cttccgatgcat
ttt-atttatt-ttccttcgcaaaa---ca-gttt--gaattgg--ttactgc-gtccgt
cc----agtcc--aa---tgtccgtctt----------------tcacaaccctggctgg
t-gtgaaaagaggggg---------------acccatt-ggtgaac----ggtcgttggt
gcatat---aaatactgagaaaactttgagcggtg
>Everettia paulbasintali (41)
?????????????aaaaacatagcttta-tg--------aaaattaatataaagtt-ata
cctgcccaatgatattatttaaa-tggccgcagtactttgactgtgctaaggtagcataa
taaattgacttttaattgaggtctagaatgaatggataaatgga-tataagctgtcttta
ttaaa-tttatctaaactttctt-aataggtgaaaattcctttaagagaatttaagggac
gagaagaccctaggagttt----agaggagac--ttttgttggggcaacattatagtagt
ta-acctataatatcatattaa-atat---aacgaaatatattaattaaaaataaa-cta
ccctagggataacagcataattta-ttattaagtaagtttgtgacctcgatgttggacta
gggactttaattattaaatatatttattgacatgttctgttcgaacatttt-atacctac
atgatctga???atagttggtacgggcctttctttattaattcgattagagttaggtaca
gctggggttttatcagacgatcatttttttaatgtaattgttacagctcatgcatttgta
ataattttttttatagtaataccaattataattggtggatttggaaattgaatagttcca
ttacttattggtgctccagatataaggtttccacgtataaataatataagtttttgatta
cttccaccttcgtttatctttcttattagttcaagaatggttgaaggtggagcaggtaca
gggtggactgtatacccacctttaaggggacctgttgggcacgcaggtgcttctgttgat
ttggccattttttctcttcatttggcagggatatcctctattctaggggcgatcaatttt
attacgactgtttttaatatacgatcccctggtataacaatggagcgtgtaagattattt
gtatggtcaattttggtgactgtatttttactacttctttctcttcctgtattagcaggg
gctattactatattattaactgatcgtaattttaatact?????????????????????
????????????????????????????????????????????????????????????
gggcccaggtgggatcctgtc-actccctcggcgtcgagcaatcggtgtcgagggggcgc
gggcgcaccaccggcccgtcccgtccgcgccgtcggtggggcggagcaagagcgtgcacg
ctgggacccgaaagatggtgaactatgcctgagtagaacgaagccagaggaaactctggt
ggaggttcgtagcgattctgacgtgcaaatcgatcgtcaaacttgggtataggggcgaaa
gactaatcgaaccatctagtagctggttccctccgaagtttccctcaggatagctggcgc
tcgatcgcagttttatccggtaaagcgaatgattagaggtcttggggacgaaacgacctc
aacctattctcaaactttaaatgggtaagaagtccggctcgctcgactggagccgggcgc
gtgtcgaatgcgtgtgccaagtgggccacttttggtaagcagaactggcgctgtgggatg
aaccaaacgcccggttaaggtgccaaacgctgacgctcatcagacaccataaaaggtgtt
ggttgatatagacagcaggacggtggccatggaagtcggaacccgctaaggagtgtgtaa
caactcacctgccgaatcaaccagccctgaaaatggatggcgctagagcgtcggacccat
accgggccgtctcggcaatctcgaaaa-ttaaa--ggcgaggccgagacgagtaggaggg
ccgt-cggggtttccgtaggtgaacctgcggaaggatcattatcggtcggtctacttgcc
tctc---tgacgttcggagaacggcaggcagaaactgatgtga--gccgcaaaagca---
cgtccgtccttc-gttt-atttt---ggtctaatggggaa-ggaccgcatgaagcgccgc
ttcccc-----gacaga-ctggccgctttattttt-------ctctttctggggtacct-
atcta-gtcctcgatgcgaccc-acggtgacggcttgagccaa--tgtgctcg--ccggg
tcgtaaggtttaaagagcgctcctc-gattg-ttccgg-cccgg-ctggccc---agaca
ctcccagagcat---gagaagtgccgcccc-ggaagttt-gatttt-gtaa-tatttt--
-acttaatcac------atgtcttctttctttctc---gacggc-------cgtcgagag
agagagc-----atcgg-aagatcg-tta-ggcgaggca---cagtcag----ttgcttg
ttgcgagcagttaactgactgtg-----tcgtgggatggg--tgcctgagcaccggaa--
gctcgtgccggtgcgatagctcctcaaa-tgcaggcc-gccaggcttaaa-gaggtcgga
gtgctctct---tttcgacccgcccaatgctaatgtgaag-tgcctg-cttccgatgcat
ttt-atttatt-ttccttcgcaaa---aca-gttt--gaattgg--ttactgc-gtccgt
cc----agtccaat-gtc----cgtcat----------------tcacaaccctggctgg
t-gtgaaaggggggga----------------cccatt-ggtcaac----ggtcgttggt
gcacac---aaatactgagaaaactttgagcggtg
>Everettia paulbasintali (42)
?????????????aaaaacatagctcta-tg--------aaaattaatataaagtt-ata
cctgcccaatgatattattttaa-tggccgcagtactttgactgtgctaaggtagcataa
taaattgacttttaattgaggtctagaatgaatggataaatgga-tataagctgtcttta
taaaa-tttatctaaactttctt-aataggtgaaaattcctttaagaaaatctaagggac
gagaagaccctaggagttt----aaaggagac--ttttgttggggcaacattatagtagt
ta-acctataatataata-ttaaatat---aacgaaatatattaattaaaaataaa-cta
ccctagggataacagcataattta-ttattaagtaagtttgtgacctcgatgttggacta
gggactttatttattaaatataattattgacatgttctgttcgaacatttt-atacctac
atgatctg?????????????????????????????????ccgattagagttaggtaca
gctggggttttatcagacgatcatttttttaatgtaattgttacagctcatgcgtttgta
ataatttttttcatagtaatgccaattataattggtggatttggaaattgaatagttcca
ttacttattggtgccccagatataaggtttccacgtataaataatataagtttttgatta
cttccaccttcgtttatttttcttattagttcaagaatggttgaaggtggagcaggtaca
gggtggactgtatacccgcctttaagggggcccgttgggcacgcaggtgcttccgttgat
ttggccattttttctcttcatttggcagggatatcctctattttaggggcgatcaatttt
attacgactgtttttaatatacgatcccctggtataacaatggagcgtttaagattattt
gtatgatcaattttagtgactgtatttttactacttctttctcttcctgtattagcaggg
gctattactatattattaactgatcgtaattttaa?????????????????????????
????????????????????????????????????????????????????????????
gggcccaggtgggatcctgtccactccctcggcgtcgagcaatcggtgtcgagggggcgc
gggcgcaccaccggcccgtcccgtccgcgtcgtcggtggggcggagcaagagcgtgcacg
ctgggacccgaaagatggtgaactatgcctgagtagaacgaagccagaggaaactctggt
ggaggttcgtagcgattctgacgtgcaaatcgatcgtcaaacttgggtataggggcgaaa
gactaatcgaaccatctagtagctggttccctccgaagtttccctcaggatagctggcgc
tcgatcgcagttttatccggtaaagcgaatgattagaggtcttggggacgaaacgacctc
aacctattctcaaactttaaatgggtaagaagtccggctcgctcgactggagccgggcgc
gtgtcgaatgcgtgtgccaagtgggccacttttggtaagcagaactggcgctgtgggatg
aaccaaacgcccggttaaggtgccaaacgctgacgctcatcagacaccataaaaggtgtt
ggttgatatagacagcaggacggtggccatggaagtcggaacccgctaaggagtgtgtaa
caactcacctgccgaatcaacc??????????????????????????????????????
????????????????????????????????????????????????????????????
?????????gtttccgtaggtgaacctgcggaaggatcattatcggttggtctacttgcc
tctc---tgacgttcggagaacggcaggcagaaactcatgtga--gccgc-aaagcacgt
cgtccgtccttc-gttt-atttt---ggtctaatggggaa-ggaccgcatgaagcgccgc
ttcccc-----gacaga-ctggccgcttcattttt-------ctctttctggggtacct-
atcta-gtcctcgatgcgaccc-acggtgacggcttgagccaa--tgtgctcg--ccggg
tcgtaaggtttaaagagcgctcctc-gattg-ttccgg-cccgg-ctggccc---agaca
ctcttcgagcat---gagaagtgccgcccc-ggtagtt-ggatttt-gtaa-tattct--
-actcaatccc------atgtcttctttctttctcttagacggc-------cgtcgagag
agggggaagagtatcgg-aagatcg-tta-ggcgaggaggcacagtcag----tttcttg
tggcaagcagttaactgactgtg-----tcgtgggatggg--tgcctgagcaccggaa--
gctcgtgacggtgcgatagctcctcaaaatgcaggcc-gctaggcttaaa-gaggtcgaa
gtgctctct---tttcgacccgcccaatgccactggaaag-tgcctg-cttccgatgcat
ttt-atttatt-ttccttcgcaaaa-caca-gttt--gaattgg--ttactgc-gtccgt
cc----agtccaat-gtc----cgtcat----------------tcacaaccctggctgg
t-gtgaaaggggggg-----------------cccatt-ggtcaac----ggtcgtcggt
gcacat---aaatactgagaaaactttgagcggtg
>Everettia paulbasintali (43)
???????????????aaacatagctcta-tg--------aaaattaatataaagtt-ata
cctgcccaatgatattattttaa-tggccgcagtactttgactgtgctaaggtagcataa
taaattgacttttaattgaggtctagaatgaatggataaatgga-tataagctgtcttta
taaaa-tttatctaaactttctt-aataggtgaaaattcctttaagaaaatctaagggac
gagaagaccctaggagttt----aaaggagac--ttttgttggggcaacattatagtagt
ta-acctataatataata-ttaaatat---aacgaaatatattaattaaaaataaa-cta
ccctagggataacagcataattta-ttattaagtaagtttgtgacctcgatgttggacta
gggactttatttattaaatataactattgacatgttctgttcgaacatttt-atacctac
atgatctga???????????????????????????????????????????????????
????????????????????????????????????????????????????????????
????????????????????????????????????????????????????????????
????????????????????????????????????????????????????????????
????????????????????????????????????????????????????????????
????????????????????????????????????????????????????????????
????????????????????????????????????????????????????????????
????????????????????????????????????????????????????????????
????????????????????????????????????????????????????????????
????????????????????????????????????????????????????????????
????????????????????????????????????????????????????????????
?????????????????tgtccactccctcggcgtcgagcaatcggtgtcgagggggcgc
gggcgcaccaccggcccgtcccgtccgcgtcgtcggtggggcggagcaagagcgtgcacg
ctgggacccgaaagatggtgaactatgcctgagtagaacgaagccagaggaaactctggt
ggaggttcgtagcgattctgacgtgcaaatcgatcgtcaaacttgggtataggggcgaaa
gactaatcgaaccatctagtagctggttccctccgaagtttccctcaggatagctggcgc
tcgatcgcagttttatccggtaaagcgaatgattagaggtcttggggacgaaacgacctc
aacctattctcaaactttaaatgggtaagaagtccggctcgctcgactggagccgggcgc
gtgtcgaatgcgtgtgccaagtgggccacttttggtaagcagaactggcgctgtgggatg
aaccaaacgcccggttaaggtgccaaacgctgacgctcatcagacaccataaaaggtgtt
ggttgatatagacagcaggacggtggccatggaagtcggaacccgctaaggagtgtgtaa
caactcacctgccgaatcaaccagccctgaaaatggatggcgctagagcgtcggacccat
accgggccgtctcggcaatctcgaaaa-ttaaa--ggcgaggccgagacgagtaggaggg
ccgt-cggggtttccgtaggtgaacctgcggaaggatcattatcggttggtctacttgcc
tctc---tgacgttcggagaacggcaggcagaaactcatgtga--gccgc-aaagcacgt
cgtccgtccttc-gttt-atttt---ggtctaatggggaa-ggaccgcatgaagcgccgc
ttcccc-----gacaga-ctggccgcttcattttt-------ctctttctggggtacct-
atcta-gtcctcgatgcgaccc-acggtgacggcttgagccaa--tgtgctcg--ccggg
tcgtaaggtttaaagagcgctcctc-gattg-ttccgg-cccgg-ctggccc---agaca
ctcttcgagcat---gagaagtgccgcccc-ggtagtt-ggatttt-gtaa-tattct--
-actcaatccc------atgtcttctttctttttcttagacggc-------cgtcgagag
agggggaagagtatcgg-aagatcg-tta-ggcgaggaggcacagtcag----tttcttg
tggcaagcagttaactgactgtg-----tcgtgggatggg--tgcctgagcaccggaa--
gctcgtgacggtgcgatagctcctcaaaatgcaggcc-gctaggcttaaa-gaggtcgaa
gtgctctct---tttcgacccgcccaatgccactggaaag-tgcctg-cttccgatgcat
ttt-atttatt-ttccttcgcaaaa-caca-gttt--gaattgg--ttactgc-gtccgt
cc----agtccaat-gtc----cgtcat----------------tcacaaccctggctgg
t-gtgaaaggggggg-----------------cccatt-ggtcaac----ggtcgtcggt
gcacat---aaatactgagaaaactttgagcggtg
>Everettia paulbasintali (44)
????????????????????????????????????????????????????????????
????????????????????????????????????????????????????????????
????????????????????????????????????????????????????????????
????????????????????????????????????????????????????????????
????????????????????????????????????????????????????????????
????????????????????????????????????????????????????????????
????????????????????????????????????????????????????????????
????????????????????????????????????????????????????????????
????????????????????????????????????????????????????????????
????????????????????????????????????????????????????????????
????????????????????????????????????????????????????????????
????????????????????????????????????????????????????????????
????????????????????????????????????????????????????????????
????????????????????????????????????????????????????????????
????????????????????????????????????????????????????????????
????????????????????????????????????????????????????????????
????????????????????????????????????????????????????????????
????????????????????????????????????????????????????????????
????????????????????????????????????????????????????????????
????????????????????????????????????????????????????????????
????????????????????????????????????????????????????????????
????????????????????????????????????????????????????????????
????????????????????????????????????????????????????????????
????????????????????????????????????????????????????????????
????????????????????????????????????????????????????????????
????????????????????????????????????????????????????????????
????????????????????????????????????????????????????????????
????????????????????????????????????????????????????????????
????????????????????????????????????????????????????????????
????????????????????????????????????????????????????????????
????????????????????????????????????????????????????????????
?????????gtttccgtaggtgaacctgcggaaggatcattatcggtcggtctacttgcc
tctc---tgaagttcggagaacggcaggcagaaactgatgtga--gccgcaaaagca---
cgtccgtccttc-gttt-atttt---ggtctaatggggaa-ggaccgcatgaagcgccgc
ttcccc-----gacaga-ctggccgctttattttt-------ctctttctggggtacct-
atcta-gtcctcgatgcgaccc-acggtgacggcttgagccaa--tgtgctcg--ccggg
tcgtaaggtttaaagagcgctcctc-gattg-ttccgg-cccgg-ctggccc---agaca
ctcccagagcat---gagaagtgccgcccc-ggaagttt-gatttt-gtaa-tatttt--
-acttaatcac------atgtcttctttctttctc---gacggc-------cgtcgagag
agagagagag-catcgg-aagatcg-tta-ggcgaggca---cagtcag----ttgcttg
ttgcgagcagttaactgactgtg-----tcgtgggatggg--tgcctgagcaccggaa--
gctcgtgccggtgcgatagctcctcaaa-tgcaggcc-gccaggcttaaa-gaggtcgga
gtgctctct---tttcgacccgcccaatgctaatgtgaag---cctg-cttccgatgcat
ttt-atttatt-ttccttcgcaaa---aca-gttt--gaattgg--ttactgc-gtccgt
cc----agtccaat-gtc----cgtcat----------------tcacaaccctggctgg
t-gtgaaagggaggga----------------cccatt-ggtcaac----ggtcgttggt
gcacac---aaatactgagaaaac???????????
>Everettia subconsul (45)
tcgcctgtt-aacaaaaacatagcttta-tg-------taaaatttttataaagtg-taa
cctgcccaatgatttattttaa--tggccgcagtactttgactgtgctaaggtagcataa
taagttgacttgtaattaaggtctggaatgaaaggataaatgaa-tatttgctgtcttta
aagaa-ttaacattaattttcta-attaggtgaaaattcctataagaaaatttaaaggac
gagaagaccctaggagttt-----gtatttat--ttttgttggggcaacattatagaaaa
aa-acctataaaattattaattaaatattaaacaaatattattaattaaaagtaag-cta
ccctagggataacagcataatttg-ttgtaagataagtttgtgacctcgatgttggacta
ggaactttaactattaaatatatttattgacatgttctgttcgaacatttt-atacctac
gtgatctgagttcagaccggaactggtttatctttattaattcggctggagcttggtaca
gcgggtgtattatcggacgatcatttttttaatgtaattgttacagctcatgcttttgta
ataattttttttatagttataccaattatgattggtggttttggaaattgaatagttccg
cttcttattggtgctcctgatataagatttccacgaataaataatataagtttttgatta
ttacctccttcatttatttttcttatctgctctagaatagttgagggcggagccggtact
gggtggactgtttatccgcctttaagtggacctataggccacgcaggagcttcagttgat
ttggccattttttctcttcacttagcaggaatatcctccattttaggagcaatcaatttt
attacaacaatttttaatatacgttcttctggaataacaatagaacgtgtaagactattc
gtatgatcaattttggtaacagtgtttttattattactttctttacctgttttagcaggg
gcaattacaatattattaactgatcgtaattttaatact?????????????????????
????????????????????????????????????????????????????????????
????????????????????????????????????????????????????????????
????????????????????????????????????????????????????????????
????????????????????????????????????????????????????????????
????????????????????????????????????????????????????????????
????????????????????????????????????????????????????????????
????????????????????????????????????????????????????????????
????????????????????????????????????????????????????????????
????????????????????????????????????????????????????????????
????????????????????????????????????????????????????????????
????????????????????????????????????????????????????????????
????????????????????????????????????????????????????????????
????????????????????????????????????????????????????????????
?????????gtttccgtaggtgaacctgcggaaggatcattatcggtcggtctacttgcc
tctc---tgacgttcggagaacggcaggcagaaactgatgtgagagccgca---------
----cgtccttc-gttt-atttt---ggtctaatggggga-ggaccgcatgaagcgccgc
ttcccc-----gacaga-ctggccgctctgtttttt------ctctttctggggtacct-
atcta-gtcctcgatgcgaccc-aaggtgacggcttgagccaa--tgtgctcg--ccggg
tcgtaaggtttaaagagcgctcctc-gattg-ttccgg-cccgg-ctggcca---gaaca
ctcccagagcat---gagaagtgccgcccc-ggaattt-ggattt--gtaa-tattt---
-actca-tcc--------atgtttc-ttcttc-----------------------gagag
agaga-------atcgg--agatcg-tta-ggcgaggca---cagtcag----ttgct--
----------------gaccgtg-----tcgtggtatggg--tgcctgcgcaccggaa--
gctcgtgacggtgcggtagctcctcaaa-tgaaggcc-gctaggcttaaa-gaggtcgga
gtgctctct---tttcgacccgcccaatgccaccggaaag-tgcctg-ctttcgatt-at
tt------att-tttcttcgcaaaa-caca-gttt--gaattgg--ttactgc-gtccgt
cc----agtcc--aatgg---ccgtcat----------------tcacaaccctggctgg
t-gtgaa---------------------tccccccatt-ggtcaac----ggtcgtcggt
gcacac---aaatactgagaaaactttgagcggtg
>Everettia subconsul (46)
tcgcctgtttaacaaaaacatagcttta-tg-------taaa-tttttataaagtg-taa
cctgcccaatgatttattttaa--tggccgcagtactttgactgtgctaaggtagcataa
taagttgacttataattgaggtctggaatgaaaggataaatgaa-tatttgctgtcttta
aagaa-ttaatattaattttctg-attaggtgaaaattcctataaaaaaatttaaaggac
gagaagaccctaggagttt-----atattta---ttttgttggggcaacattatagaaag
aa-acctataaaatttataattaaatattaaacaaattatattaattaaaagtaag-cta
ccctagggataacagcataattta-ttgtaagataagtttgtgacctcgatgttggacta
ggaactttaactattaaatatatttattgacatgttctgttcgaacatttt-atacctac
gtgatctgagttcagaccggaactggtttatctttattaattcggttagagcttggtaca
gcaggagtgttatccgatgatcatttttttaatgtaattgttacagctcatgcttttgta
atgattttttttatagtaatacctattataattggtggttttggaaattgaatagttcca
cttcttattggtgctcctgatataagattcccacgaataaataatataagtttttgatta
ttacctccttcatttatttttcttatctgctcaagaatagttgagggcggagcaggtact
gggtggactgtttacccacctttgagtgggcccgtaggccatgcaggggcctcagttgat
ttggccattttttcccttcatttagcgggaatgtcctccattttaggagcaatcaatttt
attacaacaatttttaatatacggtcttctggaataacaatagaacgtgtaaggttattt
gtatggtcaattttggtaacagtgtttttattattactttctttacctgttttagcgggg
gcaattacaatgctattaactgatcgtaattttaatactgaccaaggagtctaacatgcg
cgcgagtcattgggattt-acgaaa-cccaaaggcgcagtgaaagcgagggcctgtcaaa
aggcccaggtgggatcctgtc-actccctcggcgtcgagcaatcggtgtcgagggggcgg
aggcgcaccaccggcccgtcccgtccgcgtcgtcggtggggcggagcaagagcgtgcacg
ctgggacccgaaagatggtgaactatgcctgagtagaacgaagccagaggaaactctggt
ggaggttcgtagcgattctgacgtgcaaatcgatcgtcaaacttgggtataggggcgaaa
gactaatcgaaccatctagtagctggttccctccgaagtttccctcaggatagctggcgc
tcgatcgcagttttatccggtaaagcgaatgattagaggtcttggggacgaaacgacctc
aacctattctcaaactttaaatgggtaagaagtccggctcgctcgactggagccgggcgc
gtgtcgaatgcgtgtgccaagtgggccacttttggtaagcagaactggcgctgtgggatg
aaccaaacgcccggttaaggtgccaaacgctgacgctcatcagacaccataaaaggtgtt
ggttgatatagacagcaggacggtggccatggaagtcggaacccgctaaggagtgtgtaa
caactcacctgccgaatcaaccagccctgaaaatggatggcgctagagcgtcggacccat
accgggccgtctcggcaatctcgaaaa-ctaaa--ggcgaggccgagacgagtaggaggg
ccgt-cggggtttccgtaggtgaacctgcggaaggatcattatcggtcggtctacttgcc
tctc---tgacgttcggagaacggcaggcagaaactgatgtgagagccgca---------
----cgtccttc-gttt-atttt---ggtctaatggggga-ggaccgcatgaagcgccgc
t-cccc-----gacaga-ctggccgctctgttttttt-----ctctttctggggtacct-
atcta-gtcctcgatgcgaccc-acggtgacggcttgagccaa--tgtgctcg--ccggg
tcgtaaggtt-aaagagcgctcctc-gattg-ttccgg-cccgg-ctgggcc---agaca
ctcccagagcat---gagaagtgccgcccc-ggaattt-ggatttg-gtaa-tattt---
-actcaatcc------aatgttttctttcttc-----------------------gagag
agaga-------atcgg-aagatcg-tta-ggcgaggca---cagtcag----ttgct--
----------------gaccgtg-----tcgtggtgtgggg-tgcctgcgcaccggaa--
gctcgtgacggtgcggtagctcctcaaa-tgaaggcc-gctaggcttaaa-gaggtcgga
gtgctctct---tttcgacccgcccaatgccaccggaaag-tgcctg-ctttcgatt-at
tt------att-tttcttcgcaaaa-caca-gttt--gaattgg--ttactgc-gtccgt
cc----agtcc--aatga---ccgtcat----------------tcacaaccctggctgg
t-g-gaa---------------------tcaccccatt-ggtcaac----ggtcgtcggt
gcacac---aaatactgagaaaactttgagcggtg
>Everettia subconsul (47)
tcgcctgtttaacaaaaacatagcttta-tg-------aaaaatttatataaagtg-taa
cctgcccaatgattaattttaa--tggccgcagtactttgactgtgctaaggtagcataa
taagttgacttgtaattaaggtctagaatgaaaggataaatgaa-tattttctgtcttta
gaaaaattaatattaattttctt-attaggtgaaaattcctttaagaaaatttaaaggac
gagaagaccctaggagttt--aaagtattaa---ttttgttggggcaacattatagtaag
aa-acctataattaatattatatataa---aacaaattatattaatttaaagtaaaacta
ccctagggataacagcataattta-ttgtaagataagtttgtgacctcgatgttggacta
gggactttagctattaaatatatttattgacgtgttctgttcgaacatttt-atacctac
gtgatctgagttcagaccggaactggcttatctttattaattcggttagagcttggtacg
gctggagtattatctgatgatcatttttttaatgttattgtcacagctcatgcttttgta
ataattttttttatagtaataccaattatgattggtggatttggaaattgaatagttccg
cttcttattggtgctcctgacataagctttccgcggataaataatataagtttctgatta
ttaccaccttcatttatttttcttatttgttcaagaatggttgaaggtggtgcaggtact
gggtgaactgtatatccacctttaagagggcccgtagggcatgcaggagcttcagttgat
ttggctattttttctcttcatttagcagggatgtcctctattttaggggcaatcaatttt
attactacaatttttaatatacggtctccaggaataacaatagaacgtgtaagattattt
gtgtgatcaattttagtaactgtatttttactgttactttctttaccagttttagctgga
gctattactatactattaactgatcgtaattttaatact?????????????????????
????????????????????????????????????????????????????????????
????????????????????????????????????????????????????????????
????????????????????????????????????????????????????????????
????????????????????????????????????????????????????????????
????????????????????????????????????????????????????????????
????????????????????????????????????????????????????????????
????????????????????????????????????????????????????????????
????????????????????????????????????????????????????????????
????????????????????????????????????????????????????????????
????????????????????????????????????????????????????????????
????????????????????????????????????????????????????????????
????????????????????????????????????????????????????????????
????????????????????????????????????????????????????????????
?????????gtttccgtaggtgaacctgcggaaggatcattatcggtcggtctacttgcc
tctc---tgacgttcggagaacggcaggcagaaactgatgtgagagccgcaaagga----
cgttcgtccttc-gttt-atctt---ggtctaatggggaa-ggaccgcatgaagcgccgc
ttcccc-----gacaga-ctggccgctctgtttttt------ctctttctggggtacct-
atcta-gtcctcgatgcgaccc-acggtgacggctagagccaa--tgtgctccgcccggg
tcgtaaggtttaaagagcgctcctc-gat-g-ttccgg--ccgg-ctggccc---agaca
ctacaagagcat---gagaagtgccgcccc-ggaattttggatttt-gtaaatatttt--
-actcaatccc------atgttttctttctttc----------------------gagag
agaaa-------atcgg-aagatgg-tta-ggcgaggca---cagtcag----ttgct--
----------------gaccgtg-----tcgtggtttggg--tgcctgcgcatcggaa--
gctcgtgacggtgcggtagctcctcaaa-tgcaggcc-gctaggcttaaa-gaggtcgga
gtgctctct---tttcgacccgcccattgccactggaaag-tgcctg-cttccgatt-at
tt------att-ttccttcgcaaaa-caca-gttt--gaattgg--ttactgc-gtccgt
cc----ggtcc--aaccga--gcgtcat----------------tcacaaccctggctgg
t-gtggaaggggg------------------ctccatt-ggtcgac----ggtcgtcggt
gcacac---aaatactgagaaaactttgagcggtg
>Everettia subconsul (48)
tcgcctgtttaacaaaaacatagcttta-tg-------agaattttttataaagtg-taa
cctgcccaatgatttattttaa--tggccgcagtactttgactgtgctaaggtagcataa
taagttgacttgtaattaaggtctggaatgaaaggataaatgaa-tatttgctgtcttta
aagaa-ttaatattaagtttctaaattaggtgaaaattcctataagaaaatttaaaggac
gagaagaccctaggagttt-----atatttat--ttttgttggggcaacattatagaaag
ta-acctatagaattaataattatatattaaacaaattatattaattaagagtaag-cta
ccctagggataacagcataatttg-ttgtaagataagtttgtgacctcgatgttggacta
ggaactttaattattaaatatatttattgacttgttctgttcgaacatttt-atacctac
gtgatctgagttcagaccggaactggtttatctttattaattcggttggaacttggtacg
gcaggggtgttatctgatgatcatttttttaatgtaattgttacagctcatgcatttgta
ataattttttttatagtaataccgattataattggtggttttggaaactgaatagtccca
cttcttatcggtgctcctgatataagattcccacgaataaataatataaggttttgactg
ctacctccttcatttatttttcttatttgttcaagaatagttgaaggtggggcaggtact
gggtggactgtttatccgcctttaagagggcctataggccacgcaggagcttcagttgat
ttggccattttttctcttcacttagcaggaatatcctctatcttgggggcaatcaacttc
attacaacaatttttaatatacggtcttctggaataacaatagaacgtgtaaggttattt
gtgtgatcaattttggtaacagtatttttattattattatctttacctgttttagctggg
gcgattacaatattactgacggatcgtaattttaatact?????????????????????
????????????????????????????????????????????????????????????
????????????????????????????????????????????????????????????
????????????????????????????????????????????????????????????
????????????????????????????????????????????????????????????
????????????????????????????????????????????????????????????
????????????????????????????????????????????????????????????
????????????????????????????????????????????????????????????
????????????????????????????????????????????????????????????
????????????????????????????????????????????????????????????
????????????????????????????????????????????????????????????
????????????????????????????????????????????????????????????
????????????????????????????????????????????????????????????
????????????????????????????????????????????????????????????
?????????gtttccgtaggtgaacctgcggaaggatcattatcggtcggtctacttgcc
tctc---tgacgttcggagaacggcaggcagaaactgatgtgagagccgca---------
----cgtccttc-gttt-atttt---ggtctaatggggga-ggaccgcatgaagcgccgc
tttccc-----gacaga-ctggccgctctgtttttt------ctctttctggggtacct-
atcta-gtcctcgatgcgaccc-aaggtgacggcttgagccaa--tgtgctcg--ccggg
tcgtaaggtttaaagagcgctcctc-gattg-ttccgg-cccgg-ctggccc---agaca
ctcccagagcat---gagaagtgccgcccc-ggaattt-ggattt--gtaa-tatttt--
-actcaatcc------aatgttttctttcttc-----------------------gagag
agaga-------atcgg-aagatcg-tta-ggcgaggca---cagtcag----ttgct--
----------------gaccgtg-----tcgtggtatggg--tgcctgcgcaccggaa--
gctcgtgacggtgcggtagctcctcaaa-tgaaggcc-gctaggcttaaa-gaggtcgga
gtgctctct---tttcgacccgcccaatgccaccggaaag-tgcctg-ctttcgatt-at
tt------att-tttcttcgcaaaa-caca-gttt--gaattgg--ttactgc-gtccgt
cc----agtcc--aatgg---ccgtcat----------------tcacaaccctggctgg
t-gtgaa---------------------tccccccatt-ggtcaac----ggtcgtcggt
gcacac---aaatactgagaaaactttgagcggtg
>Everettia subconsul (49)
tcgcctgtttaacaaaaacatagcttta-tg-------aaaaatttttataaagta-taa
cctgcccaatgatttattttaa--tggccgcagtactttgactgtgctaaggtagcataa
taagttgacttgtaattaaggtctggaatgaaaggataaatgaa-tatttgctgtcttta
aagaa-ttaatataaactttctc-attaggtgaaaattcctataagaaaatttaaaggac
gagaagaccctaggagttt-----atattta---ttttgttggggcaacattatagaaag
aa-acctataaaattaataattaaatattaaacgaattatattaattaaaaataaa-cta
ccctagggataacagcataatttg-ttgtaagataagtttgtgacctcgatgttggacta
ggaactttaattattaaatatatttattgacatgttctgttcgaacatttt-atacctac
gtgatctgagttcagaccggaactggtttatctttattaattcggttggagcttggtaca
gcgggggtgttatctgatgatcatttttttaatgtaattgttacagctcatgcttttgta
atgattttttttatagttataccaattataattggtggttttggaaattgaatagttcca
cttcttattggtgcacctgatataagatttccacgaataaataatataagtttttgatta
ttacctccttcatttatttttcttatctgctctagaatagttgagagcggagcaggtact
gggtggactgtttatccgcctttaagtggacctataggccacgcaggagcttcagttgat
ttggccattttttctcttcacttagcaggaatgtcctccattttaggagcgattaatttt
attacaacaatttttaatatacggtcttctggtataacaatagaacgtgtaaggttattt
gtatggtcaattttggtaacagtgtttttattattactttctttacctgttttggcgggg
gcaattacaatattattaactgatcgtaattttaatactgaccaaggagtctaacatgcg
cgcgagtcattgggattt-acgaaa-cccaaaggcgcagtgaaagcgagggcctgtcaaa
gggcccaggtgggatcctgtc-actccctcggcgtcgagcaatcggtgtcgagggggcgg
aggcgcaccaccggcccgtcccgtccgcgtcgtcggtggggcggagcaagagcgtgcacg
ctgggacccgaaagatggtgaactatgcctgagtagaacgaagccagaggaaactctggt
ggaggttcgtagcgattctgacgtgcaaatcgatcgtcaaacttgggtataggggcgaaa
gactaatcgaaccatctagtagctggttccctccgaagtttccctcaggatagctggcgc
tcgatcgcagttttatccggtaaagcgaatgattagaggtcttggggacgaaacgacctc
aacctattctcaaactttaaatgggtaagaagtccggctcgctcgactggagccgggcgc
gtgtcgaatgcgtgtgccaagtgggccacttttggtaagcagaactggcgctgtgggatg
aaccaaacgcccggttaaggtgccaaacgctgacgctcatcagacaccataaaaggtgtt
ggttgatatagacagcaggacggtggccatggaagtcggaacccgctaaggagtgtgtaa
caactcacctgccgaatcaaccagccctgaaaatggatggcgctagagcgtcggacccat
accgggccgtctcggcaatctcgaaaa-ctaaaa--gcgaggccgagacgagtaggaggg
ccgt-cggggtttccgtaggtgaacctgcggaaggatcattatcggtcggtctacttgcc
tctc---tgacgttcggagaacggcaggcagaaactgatgtgagagccgca---------
----cgtccttc-gttt-atttt---ggtctaatggggga-ggaccgcatgaagcgccgc
ttcccc-----gacaga-ctggccgctctgttttttt-----ctctttctggggtacct-
atcta-gtcctcgatgcgaccc-acggtgacggcttgagccaa--tgtgctcg--ccggg
tcgtaaggtttaaagagcgctcctc-gattg-ttccgg-cccgg-ctggccc----aaaa
ctcccagagcat---gagaagtgccgcccc-ggaattt-ggattt--gta--tattt---
-gctca-tcc------aatg-tttctttcttc-----------------------gagag
agaga-------atcgg-aagatcg-tta-ggcgaggca---cagtcag----ttgct--
----------------gaccgtg-----tcgtg-tgtggg--tgcctgcgcaccggaa--
gctcgtgacggtgcggtagctcctcaag-tgaaggcccgctaggcttaaa-gaggtcgga
gtgctctct---tttcgacccgcccaatgccacaggaaag-tgcctg-ctttcgatt-at
tt------att-tttcttcgcaaaa-caca-gttt--gaattgg--ttactgc-gtccgt
cc----agtcc--aatga---ccgtcat----------------tcacaaccctggctgg
t-gtgaa---------------------tctccccatt-ggtcaac----ggtcgtcggt
gcacac---aaatactgagaaaactttgagcggtg
>Everettia subconsul (50)
????????????????????????????????????????????????????????????
?????????tgatttatttaaa--tggccgcagtactttgactgtgctaaggtagcataa
taaattgacttgtaattaaggtctagaatgaaaggacaaatgaa-tatttgctgtcttta
aaaaa-ttaatattaattttctt-attaggtgaaaattcctttaagaaaatttaaaggac
gagaagaccctaggagttt----aaatattca--ttttgttggggcaacattatagtaag
aa-acctataattaatatttatatatta--aacaaattatattaattaaaagtaaa-cta
ccctagggataacagcataattta-ttataaaataagtttgtgacctcgatgttggacta
gggactttagctattaaatatatttattgacatgttctgttcgaacatttt-atacctac
gtgatctgagttcagaccggaactggtttatctttattaattcggttggagcttggtaca
gctggggtattatctgatgatcatttttt?aatgtaattgttacagctcatgcttttgta
ataattttttttatagtaataccaattataattggtggttttggaaattgaatagttcct
cttcttattggtgctcctgatataagatttccacgaataaataatataaggttttgatta
ttaccaccttcatttatttttcttatttgttcaagaatagttgaaggtggtgcaggtact
gggtggactgtatacccacctttaaggggacctgtaggccatgcaggggcttcagttgac
ttagctattttttctcttcatttagcaggaatatcttctattttaggggcaatcaatttt
attacaacaatttttaatatacggtctcctggaataacaatagaacgtgtaagcttattt
gtatggtcaattttagtaactgtatttttattattattatctttaccagttttagctggg
gcaattactatactattaactgatcgtaattttaatact?????????????????????
????????????????????????????????????????????????????????????
????????????????????????????????????????????????????????????
????????????????????????????????????????????????????????????
????????????????????????????????????????????????????????????
????????????????????????????????????????????????????????????
????????????????????????????????????????????????????????????
????????????????????????????????????????????????????????????
????????????????????????????????????????????????????????????
????????????????????????????????????????????????????????????
????????????????????????????????????????????????????????????
????????????????????????????????????????????????????????????
????????????????????????????????????????????????????????????
????????????????????????????????????????????????????????????
?????????gtttccgtaggtgaacctgcggaaggatcattatcggtcggtctacttgcc
tctc---tgacgttcggagaacggcaggcagaaactgatgtgagagccgcaaagga----
cgttcgtccttc-gttt-atcttcttggtctaatggggaa-ggaccgcatgaagcgccgc
ttcccc-----gacaga-ctggccgctctgtttttt------ctctttctggggtacct-
atcta-gtcctcgatgcgaccc-acggtgacggctagagcccaa-tgtgctcg--ccggg
tcgtaaggtttaaagagcgctcctc-gattg-ttccgg-cccgg-ctggccc---agaca
ctacgagagcat---gagaagtgccgcccc-ggaattttggatttt-gtaa-tatttt--
-actcaatccc-----aagttttctttctttc-----------------------gagag
agaaa-------atcgg-aagatcg-tta-ggcgaggca---cagtcag----ttgct--
----------------gaccgtg-----tcgtggtttggg--tgcctgcgcaccggaa--
gctcgtgacggtgcggtagctcctcaaa-tgcaggcc-gctaggcttaaa-gaggtcgga
gtgctctct---tttcgacccgcccaatgccactggaaag-tgcctg-cttccgatt-at
ttt-----att-ttacttcgcaaaa-caca-gttt--gaattgg--ttactgc-gtccgt
cc----agtcc--aatgaac-ccgtcat----------------tcacaaccctggctgg
ttgtgaaaggtgg----------------ccccccatt-ggtcaac----ggtcgtcggt
gcacac---aaatactgagaaaactttgagcggtg
>Everettia subconsul (51)
tcgcctgtttaacaaaaacatagctcta-tgaagaaaaaaaaatttatgtagagtg-taa
cctgcccaatgatttattttaa--tggccgcagtactttgactgtgctaaggtagcataa
taagttgacttgtaattaaggtctagaatgaaaggataaatgaa-tatttgctgtcttta
aaaaa-ttaacattaactttctt-attaggtgaaaattcctcttagaaaatctaaaggac
gagaagaccctaggagttt----aaataattg--ttttgttggggcaacattatagtaag
ga-acctataattaatatttatatataa--aacagattatattaattaaaagtaaa-cta
ccctagggataacagcataatttt-ctgtaaagtgagtttgtgacctcgatgttggacta
gggactttaattattaaatatatttattgacatgttctgttcgaacatttt-atacctac
gtgatctgagttcagaccggaactggtttatctttattaattcggttggagcttggtaca
gctggggtattatctgatgatcatttttttaatgttattgttacagctcatgcttttgta
ataattttttttatagtaataccaattataattggtggatttggaaattgaatagttcca
cttcttattggtgctccagatataagatttccgcgaataaataatataagtttttgatta
ttaccaccttcatttatttttcttatttgttcaaggatggttgaaggtggtgcaggtact
gggtgaactgtatatccacctttaagagggcctgtaggtcatgcaggagcttcagttgat
ttagctattttttctcttcatttagcagggatgtcttctattttaggggcaattaatttt
attacaacaatttttaatatacgatctccaggaataactatagaacgtgtaagattattt
gtatgatcgattttagtaactgtatttttattattactttctttaccagttttagctggg
gcaattactatattattaactgatcgtaattttaatactgaccaaggagtctaacatgcg
cgcgagtcattgggattt-acgaaa-cccaaaggcgcagtgaaagcgagggcctgtcaaa
gggcccaggtgggatcctgtc-actccctcggcgtcgagcaatcggtgtcgagggggcgg
gggcgcaccaccggcccgtcccgtccgcgtcgtcggtggggcggagcaagagcgtgcacg
ctgggacccgaaagatggtgaactatgcctgagtagaacgaagccagaggaaactctggt
ggaggttcgtagcgattctgacgtgcaaatcgatcgtcaaacttgggtataggggcgaaa
gactaatcgaaccatctagtagctggttccctccgaagtttccctcaggatagctggcgc
tcgatcgcagttttatccggtaaagcgaatgattagaggtcttggggacgaaacgacctc
aacctattctcaaactttaaatgggtaagaagtccggctcgctcgactggagccgggcgc
gtgtcgaatgcgtgtgccaagtgggccacttttggtaagcagaactggcgctgtgggatg
aaccaaacgcccggttaaggtgccaaacgctgacgctcatcagacaccataaaaggtgtt
ggttgatatagacagcaggacggtggccatggaagtcggaacccgctaaggagtgtgtaa
caactcacctgccgaatcaaccagccctgaaaatggatggcgctagagcgtcggacccat
accgggccgtctcggcaatctcgaaaa-ctaaa--ggcgaggccgagacgagtaggaggg
ccgt-cggggtttccgtaggtgaacctgcggaaggatcattatcggtcggtctacttgcc
tctc---tgacgtttggagaacggcaggcagaaactgatgtgagagccgcaaaagga---
cgttcgtccttc-gtct-atctt---ggtctaatggggaa-ggaccgcatgaagcgccgc
ttcccc-----gacaga-ctggccgctctgtgtttttgttttctctttcgggggtacct-
atcta-gtcctcgatgcgaccc-acggtgacggctagagcca--ttgtgctcg--ccggg
tcgtaaggtt-aaagagcgcttctc-gattg-ttccgg--ccgg-ctggcc----aaaca
ctcc-agagca----gagaagcgccgcccc-ggaattt-ggattt--gtga-tattt---
-actcaatcc--------actttactcaattc-----------------------gagag
agaaa-------atctgg-agatcg-tta-ggcgaggca---cagtcag----tt-----
----------------gacagtg-----tcgtggtttggg--tgcctgcgcaccggaa--
gctcgtgacggtgcggtagctcctcaaa-tgcaggcc-gctaggcttaaa-gaggtcgga
gtgctctct---tttcgacccgcccaatgccactggaaag-tgcctg-cttccgatt-at
tt------att-ttccttcgcaaaa-caca-gttt--gaattgg--ttactgc-gtccgt
cc----agtcc--aattggacccgtcat----------------tcacaaccctggctgg
t-gtgaaagggtggtggg-------------ccccatt-ggtcaac----ggtcgtcggt
gcacac---aaatactgagaaaactttgagcggtg
>Everettia subconsul (52)
tcgcctgtttaacaaaaacatagcttta-tg-------agaaatttttataaagtg-taa
cctgcccaatgatttattttaa--tggccgcagtactttgactgtgctaaggtagcataa
taagttgacttgtaattaaggtctggaatgaaaggataaatgaa-tatttgctatcttta
aagaa-ttaatattaagtttctaaattaggtgaaaattcctataataaaatttaaaggac
gagaagaccctaggagttt-----atgtttat--ttttgttggggcaacattatagaaag
ta-acctatagaattaataattacatactaaacaaattatattaattaagagtaaa-cta
ccctagggataacagcataattta-ttgtaagataagtttgtgacctcgatgttggacta
ggaactttatttattaaatatacttattgacttgttctgttcgaacatttt-atacctac
gtgatctgagttcagaccggaactggtttatctttattaattcggttggagcttggtacg
gcaggagtattatctgatgatcatttttttaatgtaattgttacagctcatgcatttgta
ataattttttttatagtaataccgattataattggtggatttgggaactgaatagtccca
cttcttatcggtgctcctgatataagattcccacgtataaataatataaggttttgactg
ctacctccttcatttatttttcttatttgttcaagaatagttgaaggtggggcaggtact
gggtggactgtttatccgcctttaagggggcctataggccacgcaggagcttcagttgat
ttggccattttttctcttcacttagcaggaatatcctctatcttaggggcaatcaacttc
attacaacaatttttaatatacggtcttccggaataagaatagaacgtgtaaggttattt
gtatgatcaattttggtaacagtgtttttattattattatctttacctgttttagctggg
gctattacaatattactgactgatcgtaattttaatact?????????????????????
????????????????????????????????????????????????????????????
????????????????????????????????????????????????????????????
????????????????????????????????????????????????????????????
????????????????????????????????????????????????????????????
????????????????????????????????????????????????????????????
????????????????????????????????????????????????????????????
????????????????????????????????????????????????????????????
????????????????????????????????????????????????????????????
????????????????????????????????????????????????????????????
????????????????????????????????????????????????????????????
????????????????????????????????????????????????????????????
????????????????????????????????????????????????????????????
????????????????????????????????????????????????????????????
?????????gtttccgtaggtgaacctgcggaaggatcattatcggtcggtctacttgcc
tctc---tgacgttcggagaacggcaggcagaaactgatgtgagagccgca---------
----cgtccttc-gttt-atttt---ggtctaatggggga-ggaccgcatgaagcgccgc
ttcccc-----gacaga-ctggccgctctgtttttt------ctctttctggggtacct-
atcta-gtcctcgatgcgaccc-aaggtgacggcttgagccaa--tgtgctcg--ccggg
tcgtaaggtttaaagagcgctcctc-gattg-ttccgg-cccgg-ctggccc---agaca
ctcccagagcat---gagaagtgccgcccc-ggaattttggatttt-gtaa-tatttt--
-actcaatcc------aatgttttctttctttc----------------------gagag
agaga-------atcgg-aagatcg-tta-ggcgaggca---cagtcag----ttgct--
----------------gaccgtg-----tcgtggtatggg--tgcctgcgcaccggaa--
gctcgtgacggtgcggtagctcctcaaa-tgaaggcc-gctaggcttaaa-gaggtcgga
gtgctctct---tttcgacccgcccaatgccaccggaaag-tgcctg-ctttcgatt-at
tt------att-tttcttcgcaaaa-caca-gttt--gaattgg--ttactgc-gtccgt
cc----agtcc--aatga---ccgtcat----------------tcacaaccctggctgg
t-gtgaa---------------------tccccccatt-ggtcaac----ggtcgtcggt
gcacac---aaatactgagaaaactttgagcggtg
>Everettia subconsul (53)
tcgcctgtttaacaaaaacatagcttta-tg-------aaaaatttttataaagta-taa
cctgcccaatgatttattttaa--tggccgcagtactttgactgtgctaaggtagcataa
taagttgacttgtaattaaggtctagaatgaaaggataaatgaa-tatttgctgtcttta
aagaa-ttaatataaactttctc-attaggtgaaaattcctataagaaaatttaaaggac
gagaagaccctaggagttt-----atattta---ttttgttggggcaacattatagaaag
aa-acctataaaattaataattaaatattaaacgaattatattaattaaaaataaa-cta
ccctagggataacagcataatttg-ttgtaagataagtttgtgacctcgatgttggacta
ggaactttaattattaaatatatttattgacatgttctgttcgaacatttt-atacctac
gtgatctgagttcagaccggaactggtttatctttattaattcggctggagcttggtaca
gcgggggtgttatctgatgatcatttttttaatgtaattgttacagctcatgcttttgta
atgattttttttatagttataccaattataattggtggttttggaaattgaatagttcca
cttcttattggtgcacctgatataagatttccacgaataaataatataagtttttgatta
ttacctccttcatttatttttcttatctgctctagaatagttgagagcggagcaggtact
gggtggactgtttatccgcctttaagtggacctataggccacgcaggagcttcagttgat
ttggccattttttctcttcacttagcaggaatgtcctccattttaggagcgattaatttt
attacaacaatttttaatatacggtcttctggtataacaatagaacgtgtaaggttattt
gtatggtcaattttggtaacagtgtttttattattactttctttacctgttttagcgggg
gcaattacaatattattaactgatcgtaattttaatact?????????????????????
????????????????????????????????????????????????????????????
????????????????????????????????????????????????????????????
????????????????????????????????????????????????????????????
????????????????????????????????????????????????????????????
????????????????????????????????????????????????????????????
????????????????????????????????????????????????????????????
????????????????????????????????????????????????????????????
????????????????????????????????????????????????????????????
????????????????????????????????????????????????????????????
????????????????????????????????????????????????????????????
????????????????????????????????????????????????????????????
????????????????????????????????????????????????????????????
????????????????????????????????????????????????????????????
?????????gtttccgtaggtgaacctgcggaaggatcattatcggtcggtctacttgcc
tctc---tgacgttcggagaacggcaggcagaaactgatgtgagagccgca---------
----cgtccttc-gttt-atttt---ggtctaatggggga-ggaccgcatgaagcgccgc
ttcccc-----gacaga-ctggccgctctgtattttt-----ctctttctggggtacct-
atcta-gtcctcgatgcgaccc-acggtgacggcttgagccaa--tgtgctcg--ccggg
tcgtaaggtttaaagagcgctcctc-gattg-ttccgg-cccgg-ctggccc---agaca
ctcccagagcat---gagaagtgccgcccc-ggaattttggatttt-gtaa-tatttt--
-gctcaatcc------aatgttttctttctttc----------------------gagag
agaga-------atcgg-aagatcg-tta-ggcgaggca---cagtcag----ttgct--
----------------gaccgtg-----tcgtggtgtggg--tgcctgcgcaccggaa--
gctcgtgacggtgcggtagctcctcaag-tgaaggcc-gctaggcttaaa-gaggtcgga
gtgctctct---tttcgacccgcccaatgccacaggaaag-tgcctg-ctttcgatt-at
tt------att-tttcttcgcaaaa-caca-gttt--gaattgg--ttactgc-gtccgt
cc----agtcc--aatga---ccgtcat----------------tcacaaccctggctgg
t-gtgaa---------------------tctccccatt-ggtcaac----ggtcgtcggt
gcacac---aaatactgagaaaactttgagcggtg
>Everettia subconsul (54)
tcgcctgtttaacaaaaacatagcttta-tg-------gagaatttatgtaaagta-tag
cctgcccaatgatttactttaa--tggccgcagtactttgactgtgctaaggtagcataa
taagttgacttgtaattaaggtctagaatgaaaggataaatgaa-tattttctgtcttta
aaaaa-ttaacattaattttctt-attaggtgaaaattcctctaagaaaatttaaaggac
gagaagaccctaggagttt--aaaatattaa---ttttgttggggcaacattatagtagg
aa-acctataatttatatttatatatag--aacaaattatattaatttaaagtaaaacta
ccctagggataacagcataattta-ttgtaagataagtttgtgacctcgatgttggacta
gggactttagctattaaatatatttaatgacatgttctgttcgaacatttt-atacctac
gtgatctgagttcagaccggaactggtttatctttattaattcggctagaacttggtacg
gctggagtattatctgatgatcatttttttaacgttattgtcacagctcatgcttttgtg
atgattttttttatagtgataccaattatgattggtgggtttggaaattgaatagttccg
cttcttattggtgctcctgacataagattcccgcggataaataatataagtttttggtta
ttacctccttcatttatttttcttatttgttcaagaatagttgaaggtggggcaggtact
gggtgaactgtgtacccacctttaagagggcccgtagggcatgcaggagcatctgttgat
ctggccattttttctctacatttagcagggatgtcctctattttaggggcgatcaatttt
attactacaatttttaatatacgatccccaggaataacaatagaacgtgtaagattattt
gtatggtcgattttagtaactgtgtttttacttctactttctttaccagttttggctgga
gcaatcactatactattaactgatcgaaattttaatact?????????????????????
????????????????????????????????????????????????????????????
????????????????????????????????????????????????????????????
????????????????????????????????????????????????????????????
????????????????????????????????????????????????????????????
????????????????????????????????????????????????????????????
????????????????????????????????????????????????????????????
????????????????????????????????????????????????????????????
????????????????????????????????????????????????????????????
????????????????????????????????????????????????????????????
????????????????????????????????????????????????????????????
????????????????????????????????????????????????????????????
????????????????????????????????????????????????????????????
????????????????????????????????????????????????????????????
?????????gtttccgtaggtgaacctgcggaaggatcattatcggtcggtctacttgcc
tctc---tgacgttcggagaacggcaggcagaaactgatgtgagagccgcaaagga----
cgttcgtccttc-gttt-atctt---ggtctaatggggaa-ggaccgcatgaagcgccgc
ttcccc-----gacaga-ctggccgctctgtttttt------ctctttctggggtacct-
atcta-gtcctcgatgcgaccc-acggtgacggctagagccaa--tgtgctcg--ccggg
tcgtaaggtttaaagagcgctcctc-gattg-ttccgg-cccgg-ctggccc---agaca
ctacaagagcat---gagaagtgccgcccc-ggaattttggatttt-gtaaatatttt--
-actcaatctc------atgttttctttctttc----------------------gagag
agaaa-------atcgg-aagatcg-tta-ggcgaggca---cagtcag----ttgct--
----------------gaccgtg-----tcgtggtttggg--tgcctgcgcaccggaa--
gctcgtgacggtgcggtagctcctcaaa-tgcaggcc-gctaggcttaaa-gaggtcgga
gtgctctct---tttcgacccgcccaatgccactggaaag-tgcctg-cttccgatt-at
ttt-----att-ttccttcgcaaaa-cgca-gttt--gaattgg--ttactgc-gtccgt
cc----agtcc--aaccga--gcgtcat----------------tcacaaccctggctgg
t-gtgaaaggggg------------------ctccatt-ggtcgac----ggtcgtcggt
gcacac---aaatactgagaaaactttgagcggtg
>Everettia subconsul (55)
????????????????????????????????????????????????????????????
????????????????????????????????????????????????????????????
????????????????????????????????????????????????????????????
????????????????????????????????????????????????????????????
????????????????????????????????????????????????????????????
????????????????????????????????????????????????????????????
????????????????????????????????????????????????????????????
????????????????????????????????????????????????????????????
?????????????????????tctggtttatctttattaattcggttggaacttggaaca
gctggagtattatcagatgatcatttttttaatgtgattgttacagcccatgcttttgta
ataattttttttatagtaataccaattataattggtgggtttggaaattgaatagttcca
cttcttattggtgctcctgatataagatttccgcgaataaataatataagtttttgatta
ttgcccccttcgtttatctttcttatttgttcaagaatagttgaaggcggtgcaggtact
ggttgaactgtctatccacctttaagaggacccgtagggcatgcaggagcttcagttgat
ttggccattttttctcttcatttagcagggatatcctctattttaggggcaatcaatttc
attacaacagtctttaatatacggtctccagggataactatagaacgtgtaagattgttt
gtatgatccatcttagtgactgtgtttttattgttactttctttaccagttttagctggg
gcaattactatactattaactgatcgtaattttaatact?????????????????????
????????????????????????????????????????????????????????????
????????????????????????????????????????????????????????????
????????????????????????????????????????????????????????????
????????????????????????????????????????????????????????????
????????????????????????????????????????????????????????????
????????????????????????????????????????????????????????????
????????????????????????????????????????????????????????????
????????????????????????????????????????????????????????????
????????????????????????????????????????????????????????????
????????????????????????????????????????????????????????????
????????????????????????????????????????????????????????????
????????????????????????????????????????????????????????????
????????????????????????????????????????????????????????????
?????????gtttccgtaggtgaacctgcggaaggatcattatcggtcggtctacttgcc
tctc---tgacgttcggagaacggcaggcagaaactgatgtgagagccgcaaagga----
cgttcgtccttc-gttt-atctt---ggtctaatggggaa-ggaccgcatgaagcgccgc
ttcccc-----gacaga-ctggccgctctgttttttt-----ctctttctggggtacct-
atcta-gtcctcgatgcgaccc-acggtgacggcttgagccat--tgtgctcg--ccggg
tcgtaaggtttaaagagcgcttctc-gattg-ttccgg-cccgg-ctggccc---agaca
ctcccagagcat---gagaagtgccgcccc-ggaattttggatttt-gtaa-tatttt--
-actcaatccc------ttgttttctttctttc----------------------gagag
agaaa-------atcggg-agatcg-tta-ggcggggca---cagtcag----ttgct--
----------------gacagtg-----tcgtggtttggg--tgcctgcgcaccggaa--
gctcgtgacggtgcggtagctcctcaaa-tgcaggcc-gctaggcttaaa-gaggtcgga
gtgctctct---tttcgacccgcccaatgccactggaaag-tgcctg-cttccgatt-at
tt------att-ttccttcgcaaaa-caacagttt--gaattgg--ttactgc-gtccgt
cc----agtcc--aattgga-ccgtcat----------------tcacaaccctggctgg
t-gtgaaaaggg--------------------tccatt-ggtcaatcaacggtcgtcggt
gcacac---aaatactgagaaaactttgagcggtg
>Everettia subconsul (56)
tcgcctgtttaacaaaaacatagcttta-tg-------taaaatttttataaagtg-taa
cctgcccaatgatttattttaa--tggccgcagtactttgactgtgctaaggtagcataa
taagttgacttataattaaggtctggaatgaaaggataaatgaa-tatttgctgtcttta
aagaa-ttaatattaattttctg-attaggtgaaaattcctataagaaaatttaaaggac
gagaagaccctaggagttt-----atattta---ttttgttggggcaacattatagaaag
aa-acctataaaatttataattaaatattaaacaaattatattaattaaaagtaag-cta
ccctagggataacagcataattta-ttgtaagataagtttgtgacctcgatgttggacta
ggaactttaattattaaatatatttattgacatgttctgttcgaacatttt-atacctac
gtgatctgagttcagaccggaactggtttatctttattaattcggctagagctcggtaca
gcgggagtattatccgatgatcatttttttaatgtaattgttacagctcatgcttttgta
atgattttttttatagtaataccaattataattggtggttttggaaattgaatagttcca
cttcttattggtgctcctgatataagatttccgcgaataaataatataagtttttgatta
ttacctccttcatttatttttcttatctgctcaagaatagttgagggtggagcaggcact
gggtggactgtttatccacctttaagtgggcccgtaggccatgcaggggcttcagttgat
ttggccattttttcccttcatttagcgggaatgtcctccattttaggagcaatcaatttt
attacaacaatttttaatatacggtcttctgggataacaatagaacgtgtaaggttattt
gtatgatcaattttggtaacagtgtttttattactactttctttacctgttttagctggg
gcaattacaatattattaactgatcgtaattttaatactgaccaaggagtctaacatgcg
cgcgagtcattgggattt-acgaaa-cccaaaggcgcagtgaaagcgagggcctgtcaaa
aggcccaggtgggatcctgtc-actccctcggcgtcgagcaatcggtgtcgagggggcgg
aggcgcaccaccggcccgtcccgtccgcgtcgtcggtggggcggagcaagagcgtgcacg
ctgggacccgaaagatggtgaactatgcctgagtagaacgaagccagaggaaactctggt
ggaggttcgtagcgattctgacgtgcaaatcgatcgtcaaacttgggtataggggcgaaa
gactaatcgaaccatctagtagctggttccctccgaagtttccctcaggatagctggcgc
tcgatcgcagttttatccggtaaagcgaatgattagaggtcttggggacgaaacgacctc
aacctattctcaaactttaaatgggtaagaagtccggctcgctcgactggagccgggcgc
gtgtcgaatgcgtgtgccaagtgggccacttttggtaagcagaactggcgctgtgggatg
aaccaaacgcccggttaaggtgccaaacgctgacgctcatcagacaccataaaaggtgtt
ggttgatatagacagcaggacggtggccatggaagtcggaacccgctaaggagtgtgtaa
caactcacctgccgaatcaaccagccctgaaaatggatggcgctagagcgtcggacccat
accgggccgtctcggcaatctcgaaaa-ccaaa--ggcgaggccgagacgagtaggaggg
ccgt-cggggtttccgtaggtgaacctgcggaaggatcattatcggtcggtctacttgcc
tctc---tgacgttcggagaacggcaggcagaaactgatgtgagagccgca---------
----cgtccttc-gttt-atttt---ggtctaatggggga-ggaccgcatgaagcgccgc
ttcccc-----gacaga-ctggccgctctgttttttt-----ctctttctggggtacct-
atcta-gtcctcgatgcgaccc-acggtgacggcttgagccaa--tgtgctcg--ccggg
tcgtaaggtttaaagagcgctcctc-gattg-ttccgg-cccgg-ctggccc---agaca
ctcccagagcat---gagaagtgccgcccc-gaaatttgggattt--gtaa-tatttt--
-actcaatcc------aatgttttctttctttc----------------------gagag
agaga-------atcgg-aagatcg-tta-ggcgaggca---cagtcag----ttgct--
----------------gaccgtg-----tcgtggtgtggg--tgcctgcgcaccggaa--
gctcgtgacggtgcggtagctcctcaaa-tgaaggcc-gctaggcttaaa-gaggtcgga
gtgctctct---tttcgacccgcccaatgccaccggaaag-tgcctg-ctttcgatt-at
t------aatt-tttcttcgcaaaa-caca-gttt--gaattgg--ttactgc-gtccgt
cc----agtcc--aatga---ccgtcat----------------tcacaaccctggctgg
t-gcgaa---------------------tcaccccatt-ggtcaac----ggtcgtcggt
gcacac---aaatactgagaaaactttgagcggtg
>Everettia subconsul (57)
??????????????aaaacatagcttta-tg-------taaaatttttataaagtg-taa
cctgcccaatgatttattttaa--tggccgcagtactttgactgtgctaaggtagcataa
taagttgacttgtaattaaggtctggaatgaaaggataaatgaa-tatttgctgtcttta
aagaa-ttaacattaattttcta-attaggtgaaaattcctataagaaaatttaaaggac
gagaagaccctaggagttt-----atatttat--ttttgttggggcaacattatagaaag
aa-acctataaaattattaattaactattaaacaaatattattaattaaaagtaag-cta
ccctagggataacagcataattta-ttgtaagataagtttgtgacctcgatgttggacta
ggaactttaactattaaatatatttattgacatgttctgttcgaacatttt-atacctac
gtgatctgag???????????actggtttatctttattaattcggctggagcttggtaca
gcgggtgtattatcagacgaccatttttttaatgtaattgttacagctcatgcttttgta
ataattttttttatagttataccaattatgattggtggttttggaaattgaatagttccg
cttcttattggtgctcctgatataagatttccacgaataaataatataagtttttgatta
ttacctccttcatttatttttcttatctgctctagaatagttgagggcggagcaggtact
gggtggactgtttatccgcctttaagtggacccataggccacgcaggagcttcagttgat
ttggccattttttctcttcacttagcaggaatatcctccattttaggagcaatcaatttt
attacaacaatttttaatatacgttcttctggaataacaatagaacgtgtaagattattc
gtatgatcaattttggtaacagtgtttttattattactttctttacctgttttagcaggg
gcaattacaatattattaactgatcgtaattttaatact?????????????????????
????????????????????????????????????????????????????????????
????????????????????????????????????????????????????????????
????????????????????????????????????????????????????????????
????????????????????????????????????????????????????????????
????????????????????????????????????????????????????????????
????????????????????????????????????????????????????????????
????????????????????????????????????????????????????????????
????????????????????????????????????????????????????????????
????????????????????????????????????????????????????????????
????????????????????????????????????????????????????????????
????????????????????????????????????????????????????????????
????????????????????????????????????????????????????????????
????????????????????????????????????????????????????????????
?????????gtttccgtaggtgaacctgcggaaggatcattatcggtcggtctacttgcc
tctc---tgacgttcggagaacggcaggcagaaactgatgtgagagccgca---------
----cgtccttc-gttt-atttt---ggtctaatggggga-ggaccgcatgaagcgccgc
ttc?cc-----gacaga-ctggccgctctgtttttt------ctctttctggggtacct-
atcta-gtcctcgatgcgaccc-aaggtgacggcttgagccaa--tgtgctcg--ccggg
tcgtaaggtttaaagagcgctcctc-gattg-ttccgg-cccgg-ctggccc---agaca
ctcccagagcat---gagaagtgccgcccc-ggaattttggatttt-gtaa-tatttt--
-actcaatcc------aatgttttctttctttc----------------------gagag
agaga-------atcgg-aagatcg-tta-ggcgaggca---cagtcag----ttgct--
----------------gaccgtg-----tcgtggtatggg--tgcctgcgcaccggaa--
gctcgtgacggtgcggtagctcctcaaa-tgaaggcc-gctaggcttaaa-gaggtcgga
gtgctctct---tttcgacccgcccaatgccaccggaaag-tgcctg-ctttcgatt-at
tt------att-tttcttcgcaaaa-caca-gttt--gaattgg--ttactgc-gtccgt
cc----agtcc--aatgg---ccgtcat----------------tcacaaccctggctgg
t-gtgaa---------------------tccccccatt-ggtcaac----ggtcgtcggt
gcacac---aaatactgagaaaactttgagcggtg
>Everettia subconsul (58)
tcgcctgtt-aacaaaaacatagctcta-cgaagaagaaaaaatttatgtagagta-tag
cctgcccaatgatttattttaa--tggccgcagtactttgactgtgctaaggtagcataa
taaattgacttgtaattaaggtctggaatgaaaggataaatgaa-tatttgctgtcttta
aaaaa-ttaggataaattttctt-attaggtgaaaattcctcttagagaatttaaaggac
gagaagaccctaggagttt----aaataatca--ttttgttggggcaacattatagtaag
ga-acctataattaatatttatatatag--aacaaattatattaattaaaagtaaa-cta
ccctagggataacagcataattta-ctataaagtaagtttgtgacctcgatgttggacta
gggactttaactattaaatatatttattgacatgttctgttcgaacatttt-atacctac
gtgatctgagttcagaccggaactggattatctttattaattcggttggaacttggaaca
gctggggtattatccgatgatcatttttttaatgttattgttacagctcatgcttttgta
ataattttttttatagtaataccaattataattggtggatttggaaattgaatggttcca
cttcttattggtgctccagatataagatttccgcggatgaataatataagtttttgatta
ttacctccttcatttatttttcttatttgttcaagaatagttgaaggcggtgcaggtact
ggatgaactgtgtacccccctttaagggggcccgtagggcatgcaggagcttcagttgat
ttggctattttttctcttcatttagcaggaatatcttctattttaggggcaattaatttt
attacaacgatttttaatatacgatctccgggaataactatagaacgtgtaagattattt
gtatgatcaattttagtaactgtattcttattattactttctttaccagttttagctggg
gcaattactatattattaactgatcgtaattttaatactgaccaaggagtctaacatgcg
cgcgagtcattgggcttt-acgaaa-cccaaaggcgcagtgaaagcgagggcctgtcaaa
gggcccaggtgggatcctgtc-actccctcggcgtcgagcaatcggtgtcgagggggcgg
gggcgcaccaccggcccgtcccgtccgcgtcgtcggtggggcggagcaagagcgtgcacg
ctgggacccgaaagatggtgaactatgcctgagtagaacgaagccagaggaaactctggt
ggaggttcgtagcgattctgacgtgcaaatcgatcgtcaaacttgggtataggggcgaaa
gactaatcgaaccatctagtagctggttccctccgaagtttccctcaggatagctggcgc
tcgatcgcagttttatccggtaaagcgaatgattagaggtcttggggacgaaacgacctc
aacctattctcaaactttaaatgggtaagaagtccggctcgctcgactggagccgggcgc
gtgtcgaatgcgtgtgccaagtgggccacttttggtaagcagaactggcgctgtgggatg
aaccaaacgcccggttaaggtgccaaacgctgacgctcatcagacaccataaaaggtgtt
ggttgatatagacagcaggacggtggccatggaagtcggaacccgctaaggagtgtgtaa
caactcacctgccgaatcaaccagccctgaaaatggatggcgctagagcgtcggacccat
accgggccgtctcggcaatctcgaaaa-ctaaa--ggcgaggccgagacgagtaggaggg
ccgt-cggg???????????????????????????????????????????????????
????????????????????????????????????????????????????????????
????????????????????????????????????????????????????????????
????????????????????????????????????????????????????????????
????????????????????????????????????????????????????????????
????????????????????????????????????????????????????????????
????????????????????????????????????????????????????????????
????????????????????????????????????????????????????????????
????????????????????????????????????????????????????????????
????????????????????????????????????????????????????????????
????????????????????????????????????????????????????????????
????????????????????????????????????????????????????????????
????????????????????????????????????????????????????????????
????????????????????????????????????????????????????????????
????????????????????????????????????????????????????????????
???????????????????????????????????
>Everettia subconsul (59)
?????????????????????????????????????gaaaaatttatgtaaggtg-taa
ccggcccaatgatttatttaaa--tggccgcagtactttgactgtgctaaggtagcataa
taaattgacttgtaattaaggtctagaatgaaaggataaatgaa-tatttgctgtcttta
aaaaaattaacattaattttctt-attaggtgaaaattcctttaagaaaatttaaaggac
gagaagaccctaggagttt----aaatgttca--ttttgttggggcaacattatagtaaa
aa-acctatgattaatatataaatatta--aacaaattatatttattaaaattaaa-cta
ccctagggataacagcataattta-ttgtaaaataagtttgtgacctcgatgttggacta
gggactttagctattaaatatatttattgacatgttctgttcgaacatttt-atacctac
gtgatctgagttcagaccggaactggtttatctttattgattcggttggaacttggaaca
gctggagtactatctgatgatcatttttttaatgtgattgttacagctcatgcttttgtg
ataattttttttatagtaataccaattataattggtggttttggaaactgaatagttcct
cttcttattggtgctcctgatataagatttccacgaataaataatataaggttttgatta
ctaccaccttcatttattttccttatttgttcaagaatagttgaaggtggtgcaggtact
gggtggactgtatacccacctttaagaggacctgtaggtcacgcaggggcctcggttgat
ttagctattttttctcttcatttagcaggtatatcctctattttgggggcaatcaatttt
attacaacaatttttaatatacggtctccaggaataacaatagaacgtgtgagactattt
gtatggtcaattttagtaactgtatttttattattactatctttaccagttttagctggg
gcaattactatactattaactgatcgtaattttaatacagaccaaggagtctaacatgcg
cgcgagtcattgggattt-acgaaa-cccaaaggcgcagtgaaagcgagggcctgtcaaa
gggcccaggtgggatcctgtc-actccctcggcgtcgagcaatcggtgtcgagggggcgg
gggcgcaccaccggcccgtcccgtccgcgtcgtcggtggggcggagcaagagcgtgcacg
ctgggacccgaaagatggtgaactatgcctgagtagaacgaagccagaggaaactctggt
ggaggttcgtagcgattctgacgtgcaaatcgatcgtcaaacttgggtataggggcgaaa
gactaatcgaaccatctagtagctggttccctccgaagtttccctcaggatagctggcgc
tcgatcgcagttttatccggtaaagcgaatgattagaggtcttggggacgaaacgacctc
aacctattctcaaactttaaatgggtaagaagtccggctcgctcgactggagccgggcgc
gtgtcgaatgcgtgtgccaagtgggccacttttggtaagcagaactggcgctgtgggatg
aaccaaacgcccggttaaggtgccaaacgctgacgctcatcagacaccataaaaggtgtt
ggttgatatagacagcaggacggtggccatggaagtcggaacccgctaaggagtgtgtaa
caactcacctgccgaatcaaccagccctgaaaatggatggcgctagagcgtcggacccat
accgggccgtctcggcaatctcgaaaaatttaa--ggcgaggccgagacgagtaggaggg
ccgt-cggg???????????????????????????????????????????????????
????????????????????????????????????????????????????????????
????????????????????????????????????????????????????????????
????????????????????????????????????????????????????????????
????????????????????????????????????????????????????????????
????????????????????????????????????????????????????????????
????????????????????????????????????????????????????????????
????????????????????????????????????????????????????????????
????????????????????????????????????????????????????????????
????????????????????????????????????????????????????????????
????????????????????????????????????????????????????????????
????????????????????????????????????????????????????????????
????????????????????????????????????????????????????????????
????????????????????????????????????????????????????????????
????????????????????????????????????????????????????????????
???????????????????????????????????
>Everettia subconsul (60)
????????????caaaaacatagcttta-tg-------aaaaatttttataaagta-taa
cctgcccaatgatttattttaa--tggccgcagtactttgactgtgctaaggtagcataa
taagttgacttgtaattaaggtctggaatgaaaggataaatgaa-tatttgctgtcttta
aagaa-ttaatataaactttctc-attaggtgaaaattcctataagaaaatttaaaggac
gagaagaccctaggagttt-----atattta---ttttgttggggcaacattatagaaag
aa-acctataaaattaataattaaatattaaacgaattatattaattaaaaataaa-cta
ccctagggataacagcataatttg-ttgtaagataagtttgtgacctcgatgttggacta
ggaactttaattattaaatatatttattgacatgttctgttcgaacatttt-atacctac
gtgatctga???atagtaggtactggtttatctttattaattcggctggagcttggtaca
gcgggggtgttatctgatgatcatttttttaatgtaattgttacagctcatgcttttgta
atgattttttttatagttataccaattataattggtggttttggaaattgaatagttcca
cttcttattggtgcacctgatataagatttccacgaataaataatataagtttttgatta
ttacctccttcatttatttttcttatctgctctagaatagttgagagcggagcaggtact
gggtggactgtttatccgcctttaagtggacctataggccacgcaggagcttcagttgat
ttggccattttttctcttcacttagcaggaatgtcctccattttaggagcgattaatttt
attacaacaatttttaatatacggtcttctggtataacaatagaacgtgtaaggttattt
gtgtggtcaattttggtaacagtgtttttattattactttctttacctgttttagcgggg
gcaattacaatattattaactgatcgtaattttaatact?????????????????????
????????????????????????????????????????????????????????????
????????????????????????????????????????????????????????????
????????????????????????????????????????????????????????????
????????????????????????????????????????????????????????????
????????????????????????????????????????????????????????????
????????????????????????????????????????????????????????????
????????????????????????????????????????????????????????????
????????????????????????????????????????????????????????????
????????????????????????????????????????????????????????????
????????????????????????????????????????????????????????????
????????????????????????????????????????????????????????????
????????????????????????????????????????????????????????????
????????????????????????????????????????????????????????????
?????????gtttccgtaggtgaacctgcggaaggatcattatcggtcggtctacttgcc
tctc---tgacgttcggagaacggcaggcagaaactgatgtgagagccgca---------
----cgtccttc-gttt-atttt---ggtctaatggggga-ggaccgcatgaagcgccgc
ttcccc-----gacaga-ctggccgctctgtttttt------ctctttctggggtacct-
atcta-gtcctcgatgcgaccc-aaggtgacggcttgagccaa--tgtgctcg--ccggg
tcgtaaggtttaaagagcgctcctc-gattg-ttccgg-cccgg-ctggccc---agaca
ctcccagagcat---gagaagtgccgcccc-ggaattttggatttttgtaa-tatttt--
-actcaatcc------aatgttttctttctttc----------------------gagag
agaga-------atcgg-aagatcg-tta-ggcgaggca---cagtcag----ttgct--
----------------gaccgtg-----tcgtggtatggg--tgcctgcgcaccggaa--
gctcgtgacggtgcggtagctcctcaaa-tgaaggcc-gctaggcttaaa-gaggtcgga
gtgctctct---tttcgacccgcccaatgccaccggaaag-tgcctg-ctttcgatt-at
tt------att-tttcttcgcaaaa-caca-gttt--gaattgg--ttactgc-gtccgt
cc----agtcc--aatga---ccgtcat----------------tcacaaccctggctgg
t-gtgaa---------------------tccccccatt-ggtcaac----ggtcgtcggt
gcacac---aaatactgagaaaactttgagcggtg
>Everettia subconsul (61)
????????????caaaaacatagcttta-tg-------aaaaatttttataaagta-taa
cctgcccaatgatttattttaa--tggccgcagtactttgactgtgctaaggtagcataa
taagttgacttgtaattaaggtctggaatgaaaggataaatgaa-tatttgctgtcttta
aagaa-ttaatataaactttctc-attaggtgaaaattcctataagaaaatttaaaggac
gagaagaccctaggagttt-----atattta---ttttgttggggcaacattatagaaag
aa-acctataaaattaataattaaatattaaacgaattatattaattaaaaataaa-cta
ccctagggataacagcataatttg-ttgtaagataagtttgtgacctcgatgttggacta
ggaactttaattattaaatatatttattgacatgttctgttcgaacatttt-ataccta?
????????????atagtaggtactggtttatctttattaattcggttggagcttggtaca
gcgggggtgttatctgatgatcatttttttaatgtaattgttacagctcatgcttttgta
atgattttttttatagttataccaattataattggtggttttggaaattgaatagttcca
cttcttattggtgcacctgatataagattcccacgaataaataatataagtttttgatta
ttacctccttcatttatttttcttatctgctctagaatagttgagagcggagcaggtact
gggtggactgtttatccgcctttaagtggacctataggccacgcaggagcttcagttgat
ttggccattttttctcttcacttagcaggaatgtcctccattttaggagcgattaatttt
attacaacaatttttaatatacggtcttctggtataacaatagaacgtgtaaggttattt
gtatggtcaattttggtaacagtgtttttattattactttctttacctgttttggcgggg
gcaattacaatattattaactgatcgtaattttaatactgaccaaggagtctaacatgcg
cgcgagtcattgggattt-acgaaa-cccaaaggcgcagtgaaagcgagggcctgtcaaa
gggcccaggtgggatcctgtc-actccctcggcgtcgagcaatcggtgtcgagggggcgg
aggcgcaccaccggcccgtcccgtccgcgtcgtcggtggggcggagcaagagcgtgcacg
ctgggacccgaaagatggtgaactatgcctgagtagaacgaagccagaggaaactctggt
ggaggttcgtagcgattctgacgtgcaaatcgatcgtcaaacttgggtataggggcgaaa
gactaatcgaaccatctagtagctggttccctccgaagtttccctcaggatagctggcgc
tcgatcgcagttttatccggtaaagcgaatgattagaggtcttggggacgaaacgacctc
aacctattctcaaactttaaatgggtaagaagtccggctcgctcgactggagccgggcgc
gtgtcgaatgcgtgtgccaagtgggccacttttggtaagcagaactggcgctgtgggatg
aaccaaacgcccggttaaggtgccaaacgctgacgctcatcagacaccataaaaggtgtt
ggttgatatagacagcaggacggtggccatggaagtcggaacccgctaaggagtgtgtaa
caactcacctgccgaatcaaccagccctgaaaatggatggcgctagagcgtcggacccat
accgggccgtctcggcaatctcgaaaa-ctaaaa--gcgaggccgagacgagtaggaggg
ccgt-cggggtttccgtaggtgaacctgcggaaggatcattatcggtcggtctacttgcc
tctc---tgacgttcggagaacggcaggcagaaactgatgtgagagccgca---------
----cgtccttc-gttt-atttt---ggtctaatggggga-ggaccgcatgaagcgccgc
ttcccc-----gacaga-ctggccgctctgttttttt-----ctctttctggggtacct-
atcta-gtcctcgatgcgaccc-acggtgacggcttgagccaa--tgtgctcg--ccggg
tcgtaaggtttaaagagcgctcctc-gattg-ttccgg-cccgg-ctggccc---agaca
ctcccagagcat---gagaagtgccgcccc-ggaattttggatttt-gtaa-tatttt--
-gctcaatcc------aatgttttctttctttc----------------------gagag
agaga-------atcgg-aagatcg-tta-ggcgaggca---cagtcag----ttgct--
----------------gaccgtg-----tcgtggtgtggg--tgcctgcgcaccggaa--
gctcgtgacggtgcggtagctcctcaag-tgaaggcc-gctaggcttaaa-gaggtcgga
gtgctctct---tttcgacccgcccaatgccacaggaaag-tgcctg-ctttcgatt-at
tt------att-tttcttcgcaaaa-caca-gttt--gaattgg--ttactgc-gtccgt
cc----agtcc--aatga---ccgtcat----------------tcacaaccctggctgg
t-gtgaa---------------------tctccccatt-ggtcaac----ggtcgtcggt
gcacac---aaatactgagaaaactttgagcggtg
>Everettia subconsul (62)
????????????caaaaacatagcttta-tg-------taaaatttttataaagtg-taa
cctgcccaatgatttatttaaa--tggccgcagtactttgactgtgctaaggtagcataa
taagttgacttgtaattaaggtctggaatgaaaggataaatgaa-tatttgctatcttta
aagaa-ttaatattaactttcta-attaggtgaaaattcctataagaaaatttaaaggac
gagaagaccctaggagttt-----atatttat--ttttgttggggcaacattatagaaag
aa-acctataaaattattaattaaatattaaacaaatattattaattaaaagtaag-cta
ccctagggataacagcataatttg-ttataagataagtttgtgacctcgatgttggacta
ggaactttaactattaaatatatttattgacatgttctgttcgaacatttt-atacctac
gtgatctga???atagtgggtactggtttatctttattaattcggctggagcttggtaca
gcgggtgtgttatctgatgatcatttttttaatgtaattgttacagctcatgcttttgta
ataattttttttatagttataccaattataattggtggatttggaaattgaatagttcca
cttcttattggtgctcctgatataagatttccacggataaataatataagtttttgatta
ttacctccttcatttatttttcttatctgctctagaatagttgagggtggagcaggtact
gggtggactgtttatccgcctttaagtggacccataggccacgcaggagcttcagttgat
ttggccattttttctcttcacttagcaggaatatcctccattttaggagcaatcaatttt
attacaacaatttttaatatacgttcttctggaataacaatagaacgtgtaagattattc
gtatgatcaattttggtaacagtatttttattattactttctttacctgttttagcaggg
gcgattacaatattattaactgatcgtaattttaatact?????????????????????
????????????????????????????????????????????????????????????
????????????????????????????????????????????????????????????
????????????????????????????????????????????????????????????
????????????????????????????????????????????????????????????
????????????????????????????????????????????????????????????
????????????????????????????????????????????????????????????
????????????????????????????????????????????????????????????
????????????????????????????????????????????????????????????
????????????????????????????????????????????????????????????
????????????????????????????????????????????????????????????
????????????????????????????????????????????????????????????
????????????????????????????????????????????????????????????
????????????????????????????????????????????????????????????
?????????gtttccgtaggtgaacctgcggaaggatcattatcggtcggtctacttgcc
tctc---tgacgttcggagaacggcaggcagaaactgatgtgagagccgca---------
----cgtccttc-gttt-atttt---ggtctaatggggga-ggaccgcatgaagcgccgc
ttcccc-----gacaga-ctggccgctctgtttttt------ctctttctggggtacct-
atcta-gtcctcgatgcgaccc-aaggtgacggcttgagccaa--tgtgctcg--ccggg
tcgtaaggtttaaagagcgctcctc-gattg-ttccgg-cccgg-ctggccc---agaca
ctcccagagcat---gagaagtgccgcccc-ggaattttggatttt-gtaa-tatttt--
-actcaatcc------aatgttttctttctttc----------------------gagag
agagagaga---atcgg-aagatcg-tta-ggcgaggca---cagtcag----ttgct--
----------------gaccgtg-----tcgtggtatggg--tgcctgcgcaccggaa--
gctcgtgacggtgcggtagctcctcaaa-tgaaggcc-gctaggcttaaa-gaggtcgga
gtgctctct---tttcgacccgcccaatgccaccggaaag-tgcctg-ctttcgatt-at
tt------att-tttcttcgcaaaa-caca-gttt--gaattgg--ttactgc-gtccgt
cc----agtcc--agtga---ccgtcat----------------tcacaaccctggctgg
t-gtgaatggtca----------------acggtcatt-ggtcaac----ggtcgtcggt
gcacac---aaatactgagaaaactttgagcggtg
>Everettia subconsul (63)
??????????????????catagcttta-cg-------aaaaatttatgtaaggtt-taa
cctgcccgatgatttatttaaa--tggccgcagtactttgactgtgctaaggtagcataa
taaattgacttgtaattaaggtctagaatgaaaggataaatgaa-tatttgctgtcttta
aaaaa-ttaatattaattttctt-aaaaggtgaaaattcctttaagaaaatttaaaggac
gagaagaccctaggagttt----aaatattct--ttttgttggggcaacattatagtaag
aa-acctataattaatatttatatatta--aacaaattatattaattaaaagtaaa-cta
ccctagggataacagcataattta-ttgtaaaataagtttgtgacctcgatgttggacta
gggactttagctattaaatatatttattgacatgttctgttcgaacatttt-atacctac
gtgatctga???atggtaggtactggtttatctttattaattcggttggagcttggtaca
gctggggtactatctgatgatcatttttttaatgtaattgttacagctcatgcttttgta
ataattttttttatagtaataccaattataattggtggttttggaaattgaatagttcct
cttcttattggtgctcctgatataagattcccacgaataaataatataaggttttgatta
ctaccaccttcatttattttccttatttgttcaagaatagttgaaggtggtgcaggtaca
ggatgaactgtgtatccacctttaagggggcctgtaggccatgcaggtgcctcagttgac
ttagctattttttctcttcacttagcaggaatatcttctattttaggggcaattaatttt
attacaacaatttttaatatacggtctccgggaataacgatagaacgtgtaagcttattt
gtatggtcaattttagtaactgtatttttattattgttatctttaccagttttagctgga
gcaattactatgctattaactgatcgtaactttaatact?????????????????????
????????????????????????????????????????????????????????????
????????????????????????????????????????????????????????????
????????????????????????????????????????????????????????????
????????????????????????????????????????????????????????????
????????????????????????????????????????????????????????????
????????????????????????????????????????????????????????????
????????????????????????????????????????????????????????????
????????????????????????????????????????????????????????????
????????????????????????????????????????????????????????????
????????????????????????????????????????????????????????????
????????????????????????????????????????????????????????????
????????????????????????????????????????????????????????????
????????????????????????????????????????????????????????????
????????????????????????????????????????????????????????????
????????????????????????????????????????????????????????????
????????????????????????????????????????????????????????????
????????????????????????????????????????????????????????????
????????????????????????????????????????????????????????????
????????????????????????????????????????????????????????????
????????????????????????????????????????????????????????????
????????????????????????????????????????????????????????????
????????????????????????????????????????????????????????????
????????????????????????????????????????????????????????????
????????????????????????????????????????????????????????????
????????????????????????????????????????????????????????????
????????????????????????????????????????????????????????????
????????????????????????????????????????????????????????????
????????????????????????????????????????????????????????????
???????????????????????????????????
>Everettia subconsul (64)
?????????????aaaaacatagctttaatg-------taaaatttttataaagtg-taa
cctgcccaatgatttattttaa--tggccgcagtactttgactgtgctaaggtagcataa
taagttgacttgtaattaaggtctggaatgaaaggataaatgaa-tatttgctgtcttta
aaaaa-ttaatattaactttcta-attaggtgaaaattcctataagaaaatttaaaggac
gagaagaccctaggagttt----atatttat---ttttgttggggcaacattatagaaag
aa-acctataaattaataattaaatatta-aacaaattatattaattaaaaataag-cta
ccctagggataacagcataatttg-ttgtaagataagtttgtgacctcgatgttggacta
ggaactttaactattaaatatatttattgacatgttctgttcgaacatttt-atacctac
atgatctga???atagtgggtactggtttatctttattaattcggctggagcttggtaca
gcaggggtattatctgatgatcacttttttaatgtaattgttacagctcatgcttttgta
ataatttttttcatagttataccaattataattggtggttttggaaattgaatagttcca
cttcttattggtgctcctgatataagatttccacgaataaataatataagtttttgatta
ttacctccttcatttattttccttatctgctcaagaatagttgagggcggagcaggtact
gggtggactgtttatccgcctttaagtggacccgtaggccacgcaggagcttcagttgat
ttggccattttttctcttcacttagcaggaatatcctccattttaggagcgattaatttt
attacaacaatttttaatatacggtcttctggaataacaatagaacgtgtaaggttattt
gtatgatcaattttggtaacagtgtttttattattactttctttacctgttttagcgggg
gcaattacaatattattaactgatcgtaattttaatact?????????????????????
????????????????????????????????????????????????????????????
gggcccaggtgggatcctgtc-actccctcggcgtcgagcaatcggtgtcgagggggcgg
aggcgcaccaccggcccgtcccgtccgcgtcgtcggtggggcggagcaagagcgtgcacg
ctgggacccgaaagatggtgaactatgcctgagtagaacgaagccagaggaaactctggt
ggaggttcgtagcgattctgacgtgcaaatcgatcgtcaaacttgggtataggggcgaaa
gactaatcgaaccatctagtagctggttccctccgaagtttccctcaggatagctggcgc
tcgatcgcagttttatccggtaaagcgaatgattagaggtcttggggacgaaacgacctc
aacctattctcaaactttaaatgggtaagaagtccggctcgctcgactggagccgggcgc
gtgtcgaatgcgtgtgccaagtgggccacttttggtaagcagaactggcgctgtgggatg
aaccaaacgcccggttaaggtgccaaacgctgacgctcatcagacaccataaaaggtgtt
ggttgatatagacagcaggacggtggccatggaagtcggaacccgctaaggagtgtgtaa
caactcacctgccgaatcaaccagccctgaaaatggatggcgctagagcgtcggacccat
accgggccgtctcggcaatctcgaaaa-ctaaa--ggcgaggccgagacgagtaggaggg
ccgt-cggggtttccgtaggtgaacctgcggaaggatcattatcggtcggtctacttgcc
tctc---tgacgttcggagaacggcaggcagaaactgatgtgagagccgca---------
----cgtccttc-gttt-atttt---ggtctaatggggga-ggaccgcatgaagcgccgc
ttcccc-----gacaga-ctggccgctctgttttttt-----ctctttctggggtacct-
atcta-gtcctcgatgcgaccc-acggtgacggcttgagccaa--tgtgctcg--ccggg
tcgtaaggtttaaagagcgctcctc-gattg-ttccgg-cccgg-ctggccc---agaca
ctcccagagcat---gagaagtgccgcccc-ggaattttggatttt-gtaa-tatttt--
-actcaatcc------gatgttttctttctttc----------------------gagag
agaga-------atcgg-aagatcg-tta-ggcgaggca---cagtcag----ttgct--
----------------gaccgtg-----tcgtggtgtggg--tgcctgcgcaccggaa--
gctcgtgacggtgcggtagctcctcaaa-tgaaggcc-gctaggcttaaa-gaggtcgga
gtgctctct---tttcgacccgcccaatgccaccggaaag-tgcctg-ctttcgatt-at
tt------att-tttcttcgcaaaa-caca-gttt--gaattgg--ttactgc-gtccgt
cc----agtcc--aatga---ccgtcat----------------tcacaaccctggctgg
t-gtgaata--------------------ccccccatt-ggtcaac----ggtcgtcggt
gcacac---aaatactgagaaaactttgagcggtg
>Everettia themis (65)
tcgcctgtttaacaaaaacatagcttta-cg-------aaaaatttatgtaaggtg-taa
cctgcccaatgatttatttaaa--tggccgcagtactttgactgtgctaaggtagcataa
taaattgacttgtaattaaggtctagaatgaaaggacaaatgaa-tatttgctgtcttta
aaaaa-ttaatattaattttctt-attaggtgaaaattcctttaagaaaatttaaaggac
gagaagaccctaggagttt----aaatgttca--ttttgttggggcaacattatagtaag
aa-acctataataaatatttatatatta--aacaaattatattaattaaaagtaaa-cta
ccctagggataacagcataattta-ttataaaataagtttgtgacctcgatgttggacta
gggactatagctattaaatatatttattgacatgttctgttcgaacatttt-atacctac
gtgatctgagttcagaccggaactggtttatctttattaattcggttggagcttggtaca
gctggagtattatctgatgatcatttttttaatgtaattgttacagctcatgcttttgta
ataattttttttatagtaataccaattataattggtggttttggaaattgaatagttcct
cttcttattggtgctcctgatataagatttccacgaataaataatataaggttttgatta
ttaccaccttcatttatttttcttatttgttcaagaatagttgaaggtggcgcaggtact
gggtggactgtgtacccacctttaaggggacctgtaggccacgcaggggcttcagttgat
ttagctattttttctcttcatttagcaggaatatcttctattttaggggcaatcaatttt
attacaacaatttttaatatacggtctcctggaataacaatagaacgtgtaagcttattt
gtatgatcaattttagtaactgtatttttattattattatctttaccagttttagctggg
gcaattactatactattaactgatcgtaattttaatactgaccaaggagtctaacatgcg
cgcgagtcattgggattt-acgaaa-cccaaaggcgcagtgaaagcgagggcctgtcaaa
gggcccaggtgggatcctgtc-actccctcggcgtcgagcaatcggtgtcgagggggcgg
gggcgcaccaccggcccgtcccgtccgcgtcgtcggtggggcggagcaagagcgtgcacg
ctgggacccgaaagatggtgaactatgcctgagtagaacgaagccagaggaaactctggt
ggaggttcgtagcgattctgacgtgcaaatcgatcgtcaaacttgggtataggggcgaaa
gactaatcgaaccatctagtagctggttccctccgaagtttccctcaggatagctggcgc
tcgatcgcagttttatccggtaaagcgaatgattagaggtcttggggacgaaacgacctc
aacctattctcaaactttaaatgggtaagaagtccggctcgctcgactggagccgggcgc
gtgtcgaatgcgtgtgccaagtgggccacttttggtaagcagaactggcgctgtgggatg
aaccaaacgcccggttaaggtgccaaacgctgacgctcatcagacaccataaaaggtgtt
ggttgatatagacagcaggacggtggccatggaagtcggaacccgctaaggagtgtgtaa
caactcacctgccgaatcaaccagccctgaaaatggatggcgctagagcgtcggacccat
accgggccgtctcggcaatctcgaaaaactaaa--ggcgaggccgagacgagtaggaggg
ccgt-cggggtttccgtaggtgaacctgcggaaggatcattatcggtcggtctacttgcc
tctc---tgacgttcggagaacggcaggcagaaactgatgtgagagccgcaaagga----
cgttcgtccttc-gttt-atcttcttggtctaatggggaa-ggaccgcatgaagcgccgc
ttcccc-----gacaga-ctggccgctctgtttttt------ctctttctggggtacct-
atcta-gtcctcgatgcgaccc-acggtgacggctagagcccaa-tgtgctcg--ccggg
tcgtaaggtt-aaagagcgctcctc-gattg-ttccgg-cccgg-ctggccc---agaca
ctacgagagcat---gagaagtgccgcccc-ggaattt-ggattt--gtaa-tattt---
-actcaatccc-------aagtttctttcttc-----------------------gagag
agaaa-------atcgg-aagatcg-tta-ggggaggca---cagtcag----ttgct--
----------------gaccgtg-----tcgtgggtttggg-cgcctgcgcaccggaa--
gctcgtgacggtgcggtagctcctcaaa-tgcaggcc-gctaggcttaaa-gaggtcgga
gtgctctct---tttcgacccgcccaatgccactggaaag-tgcctg-cttccgatt-at
ttt-----att-ttacttcgcaaaa-caca-gttt--gaattgg--ttactgc-gtccgt
cc----agtcc--aatgaac-ccgtcat----------------tcacaaccctggctgg
ttgtgaaaggtgg-----------------cccccatt-ggtcaac----ggtcgtcggt
gcacac---aaatactgagaaaactttgagcggtg
>Everettia themis (66)
tcgcctgtttaacaaaaacatagcttta-cg----aagaaaaatttatgtaaagtg-tag
cctgcccaatgatttattttaa--tggccgcagtactttgactgtgctaaggtagcataa
taagttggcttgtaattaaggtctagaatgaaaggataaatgaa-tatttgctatcttta
aaaaa-ttaatattaattttctt-attaggtgaaaattcctttaagaaaatttaaaggac
gagaagaccctaggagttt---aagtaatta---ttttgttggggcaacattatagtaag
aa-acctataattaatatttatatgtta--aacaaattctattaattaaaaataag-cta
ccctagggataacagcataattta-ttataagataagtttgtgacctcgatgttggacta
gggactttagctattaaatatatttattgacatgttctgttcgaacatttt-atacctac
gtgatctgagttcagaccggaactggtttatctttattaattcggctagaacttggtaca
gctggggtattatctgatgatcatttttttaatgtaattgttacagctcatgcttttgta
ataattttttttatagtaatacctattataattggtgggttaggaaattgaatagttccg
cttcttattggggctcctgatataagatttccacggataaataatataagtttttggttg
ttgcccccttcatttatttttcttatttgttcaagaatagttgaaggtggtgcaggtact
ggttgaactgtatacccgcctttaaggggacctataggacatgcaggggcttcagttgat
ttggccattttttctcttcatttagcaggtatatcttctattttaggggcaatcaatttt
attacaacaatttttaatatacgatcttcgggaataactatagaacgtgttagattattt
gtatgatcaattttagtaactgcgttattattattgctttcattaccagttttagctggg
gcaattactatattattaactgatcgtaattttaatactgaccaaggagtctaacatgcg
cgcgagtcattgggattt-acgaaa-cccaaaggcgcagtgaaagcgagggcctgtcaaa
gggcccaggtgggatcctgtc-actccctcggcgtcgagcaatcggtgtcgagggggcgg
gggcgcaccaccggcccgtcccgtccgcgtcgtcggtggggcggagcaagagcgtgcacg
ctgggacccgaaagatggtgaactatgcctgagtagaacgaagccagaggaaactctggt
ggaggttcgtagcgattctgacgtgcaaatcgatcgtcaaacttgggtataggggcgaaa
gactaatcgaaccatctagtagctggttccctccgaagtttccctcaggatagctggcgc
tcgatcgcagttttatccggtaaagcgaatgattagaggtcttggggacgaaacgacctc
aacctattctcaaactttaaatgggtaagaagtccggctcgctcgactggagccgggcgc
gtgtcgaatgcgtgtgccaagtgggccacttttggtaagcagaactggcgctgtgggatg
aaccaaacgcccggttaaggtgccaaacgctgacgctcatcagacaccataaaaggtgtt
ggttgatatagacagcaggacggtggccatggaagtcggaacccgctaaggagtgtgtaa
caactcacctgccgaatcaaccagccctgaaaatggatggcgctagagcgtcggacccat
accgggccgtctcggcaatctcgaaaa-ctaaa--ggcgaggccgagacgagtaggaggg
ccgt-cggggtttccgtaggtgaacctgcggaaggatcattatcggtcggtctacttgcc
tctc---tgacgttcggagaacggcaggcagaaactgatgtgagagccgcaaaggacgtt
cgttcgtccttc-gttt-atctt---ggtctaatggggaa-ggaccgcatgaagcgccgc
ttcccc-----gacaga-ctggccgctctgttttttt-----ctctttctggggtacct-
atcta-gtcctcgatgcgaccc-acggtgacggctggagccaa--tgtgctcg--ccggg
tcgtaaggtttaaagagcgctcctc-gattg-ttccg--cccgg-ctggcc----agaca
ctacaagagcat---gagaagtgccgcccc-ggaattt-ggattt--gtaa-tattt---
-actcaatccc------atgttttctctctttc----------------------gagag
aaaa--------atcgg-aagatcg-tta-ggcgaggca---cagtcag----ttgct--
---------------gacccgtg-----tcgtgg-tt-ggg-tgcctgcgcactggaaa-
gctcgtgacggtgcggtagctcctcaaa-tgcaggcc-gctaggcttaaa-gaggtcgga
gtgctctct---tttcgacccgcccaatgccactggaaag-tgcctg-cttccgatt-at
ttt-----att-ttccttcgcaaaa---ca-gttt--gaattgg--ttactgc-gtccgt
tc----agtcc-aaattgga-ccgtcat----------------tctcaaccctggctgg
t-gtgaaaggggg------------------ccccatt-ggtcaacaac-ggtcgtcggt
gcacac---aaatactgagaaaactttgagcggtg
>Everettia subconsul (67)
?????????????aaaaacatagcttta-tg-------aaaattttttataaagta-taa
cctgcccaatgatttatttgaa--tggccgcagtactttgactgtgctaaggtagcataa
taagttgacttgtaattaaggtctggaatgaaaggataaatgaa-tatttgctgtcttta
aagaa-ttaatattaagtttctt-aatagatgaaaatatctataagaaaatttaaaggac
gagaagaccctaggagttt-----gaatttat--ttttgttggggcaacattatagaaag
ca-acctataaaatattagttaaatatca-aacaaattatattaattaagaataag-cta
ccctagggataacagcataatttg-ttgtaagataagtttgtgacctcgatgttggacta
ggaactttaattattaaatatatttattgacttgttctgttcgaacatttt-atacctac
atgatct?????atagtaggtactggtttatctttattaattcggttggagcttggtaca
gcaggggtactatctgatgatcatttttttaatgtaattgttacagctcatgcttttgta
ataatttttttcatagttataccaattataattggtggttttggaaactgaatagttcca
cttcttattggtgctcctgatataagatttccacgaataaataatataagtttttggtta
ctacctccttcatttatttttcttatttgttcaagaatagttgagggtggggcaggtact
gggtggactgtttatccacctttaagggggcccgtaggccacgcaggagcttcagttgat
ttggccattttttctctccacttagcaggaatatcgtctatcttaggggcaatcaacttt
attacaacaatttttaatatacgatctcctggaataacaatagaacgtgtaaggttattt
gtatgatcaattttggtaacagtatttttattattattgtctttacctgttttagctgga
gcaattacaatattattaactgatcgtaattttaatact?????????????????????
????????????????????????????????????????????????????????????
gggcccaggtgggatcctgtc-actccctcggcgtcgagcaatcggtgtcgagggggcgg
gggcgcaccaccggcccgtcccgtccgcgtcgtcggtggggcggagcaagagcgtgcacg
ctgggacccgaaagatggtgaactatgcctgagtagaacgaagccagaggaaactctggt
ggaggttcgtagcgattctgacgtgcaaatcgatcgtcaaacttgggtataggggcgaaa
gactaatcgaaccatctagtagctggttccctccgaagtttccctcaggatagctggcgc
tcgatcgcagttttatccggtaaagcgaatgattagaggtcttggggacgaaacgacctc
aacctattctcaaactttaaatgggtaagaagtccggctcgctcgactggagccgggcgc
gtgtcgaatgcgtgtgccaagtgggccacttttggtaagcagaactggcgctgtgggatg
aaccaaacgcccggttaaggtgccaaacgctgacgctcatcagacaccataaaaggtgtt
ggttgatatagacagcaggacggtggccatggaagtcggaacccgctaaggagtgtgtaa
caactcacctgccgaatcaaccagccctgaaaatggatggcgctagagcgtcggacccat
accgggccgtctcggcaatctcgaaaa-ctaaa--ggcgaggccgagacgagtaggaggg
ccgt-cggggtttccgtaggtgaacctgcggaaggatcattatcggtcggtctacttgcc
tctc---tgacgttcggagaacggcaggcagaaactgatgtgagagccgc-aaagga---
cgttcgtccttc-gttt--atctt--ggtctaatggggaa-ggaccgcatgaagcgccgc
ttcccc-----gacaga-ctggccgctctgtttttt------ctctttctggggtacct-
atcta-gtcctcgatgcgaccc-acggtgacggctagagccaa--tgtgctcg--ccggg
tcgtaaggtttaaagagcgctcctc-gattg-ttccgg-cccgg-ctggccc---agaca
ctgcaagagcat---gagaagtgccgcccc-ggaattttggttttttgtaa-tatttt--
-actc-aattcc-----atgttttctttctttc----------------------gagag
agaaa-------atcgg-aagatcc-tta-ggcgaggca---cagtcagtg--ttgcc--
-------------actgaccgtg-----tcgtggtttggg--tgcctgcgcaccggaa--
gctcgtgacggtgcggtagctcctcaaa-tgcaggcc-gctaggcttaaa-gaggtcgga
gtgctctct---tttcgacccgcccaatgccactggaaag-tgcctg-cttccgatt-at
tt------att-ttccttcgcaaaa-caca-gttt--gaattgg--ttactgc-gtccgt
cc----agtccaat-gag----cgtcat----------------tcgcaaccctggctgg
t-gtgaaagggg-------------------ctccatt-ggtcaac----ggtcgtcggt
gcacac---aaatactgagaaaactttgagcgg??
>Everettia subconsul (68)
?????????????aaaaacatagcttta-tg-------aaaattttttataaagta-taa
cctgcccaatgatttatttgaa--tggccgcagtactttgactgtgctaaggtagcataa
taagttgacttgtaattaaggtctggaatgaaaggataaatgaa-tatttgctgtcttta
aagaa-ttaatattaagtttctt-aatagatgaaaatatctataagaaaatttaaaggac
gagaagaccctaggagttt-----gaatttat--ttttgttggggcaacattatagaaag
ca-acctataaaatattagttaaatatta-aacaaattatattaattaagaataag-cta
ccctagggataacagcataatttg-ttgtaagataagtttgtgacctcgatgttggacta
ggaactttaattattaaatatatttattgacttgttctgttcgaacatttt-atacctac
atgatctgaaaaatagtaggtactggtttatctttattaattcggttggagcttggtaca
gcaggggtattatctgatgatcatttttttaatgtaattgttacagctcatgcttttgta
ataatttttttcatagttataccaattataattggtggttttggaaactgaatagttcca
cttcttattggtgctcctgatataagatttccacgaataaataatataagtttttggtta
ctacctccttcatttatttttcttatttgttcaagaatagttgagggtggggcaggtact
gggtggactgtttatccacctttaagggggcccgtaggccacgcaggagcttcagttgat
ttggccattttttctctccacttagcaggaatatcgtctatcttaggggcaatcaacttt
attacaacaatttttaatatacgatctcctggaataacaatagaacgtgtaaggttattt
gtatgatcaattttggtaacagtatttttattattattgtctttacctgttttagctgga
gcaattacaatattattaactgatcgtaattttaatact?????????????????????
????????????????????????????????????????????????????????????
gggcccaggtgggatcctgtc-actccctcggcgtcgagcaatcggtgtcgagggggcgg
gggcgcaccaccggcccgtcccgtccgcgtcgtcggtggggcggagcaagagcgtgcacg
ctgggacccgaaagatggtgaactatgcctgagtagaacgaagccagaggaaactctggt
ggaggttcgtagcgattctgacgtgcaaatcgatcgtcaaacttgggtataggggcgaaa
gactaatcgaaccatctagtagctggttccctccgaagtttccctcaggatagctggcgc
tcgatcgcagttttatccggtaaagcgaatgattagaggtcttggggacgaaacgacctc
aacctattctcaaactttaaatgggtaagaagtccggctcgctcgactggagccgggcgc
gtgtcgaatgcgtgtgccaagtgggccacttttggtaagcagaactggcgctgtgggatg
aaccaaacgcccggttaaggtgccaaacgctgacgctcatcagacaccataaaaggtgtt
ggttgatatagacagcaggacggtggccatggaagtcggaacccgctaaggagtgtgtaa
caactcacctgccgaatcaaccagccctgaaaatggatggcgctagagcgtcggacccat
accgggccgtctcggcaatctcgaaaa-ctaaa--ggcgaggccgagacgagtaggaggg
ccgt-cggggtttccgtaggtgaacctgcggaaggatcattatcggtcggtctacttgcc
tctc---tgacgttcggagaacggcaggcagaaactgatgtgagagccgc-aaagga---
cgttcgtccttc-gttt--atctt--ggtctaatggggaa-ggaccgcatgaagcgccgc
ttcccc-----gacaga-ctggccgctctgtttttt------ctctttctggggtacct-
atcta-gtcctcgatgcgaccc-acggtgacggctagagccaa--tgtgctcg--ccggg
tcgtaaggtttaaagagcgctcctc-gattg-ttccgg-cccgg-ctggccc---agaca
ctgcaagagcat---gagaagtgccgcccc-ggaattttggttttttgtaa-tatttt--
-actc-aattcc-----atgttttctttctttc----------------------gagag
agaaa-------atcgg-aagatcc-tta-ggcgaggca---cagtcagtg--ttgcc--
-------------actgaccgtg-----tcgtggtttggg--tgcctgcgcaccggaa--
gctcgtgacggtgcggtagctcctcaaa-tgcaggcc-gctaggcttaaa-gaggtcgga
gtgctctct---tttcgacccgcccaatgccactggaaag-tgcctg-cttccgatt-at
tt------att-ttccttcgcaaaa-caca-gttt--gaattgg--ttactgc-gtccgt
cc----agtccaat-gag----cgtcat----------------tcgcaaccctggctgg
t-gtgaaagggg-------------------ctccatt-ggtcaac----ggtcgtcggt
gcacac---aaatactgagaaaactttgagcggtg
>Everettia jucunda (69)
tcgcctgtttaacaaaaacatagcttta-tg--------aaaatttatataaagtt-tta
cctgctcaatgataattttaaa--tggccgcagtactttgactgtgctaaggtagcataa
taaattgacttttaattaaggtctagaatgaaaggatatatgaa-tatttactgtcttta
aaaaa-ttaatattaactttctt-aaaaggtgaaaattcctttaagtaaatttaaaagac
gagaagaccctaggagtttaaaataaataattatttttgttggggcaacattatagtaat
ttaacctataatttaatataatttata---aaactatatttttaattataaataag-cta
ccctagggataacagcataatttatattactgataagtttgtgacctcgatgttggatta
gggactgttagtaataagtttacctattgacttgttctgttcga-catttt-atacctac
gtgatctgagttcagaccggaactggtttatctttactaattcgtttagagcttggtacg
gctggtgtattgtctgatgatcatttttttaatgtaattgttactgctcatgcttttgta
ataatttttttcatagttatacctattatgattggtgggtttggtaattggatagttccc
ttattaattggagctcctgatataagatttccacgaataaataatataagtttttgatta
ttaccaccttcatttatttttcttatttgttcaagaatagttgaagggggggctggtaca
ggttgaactgtatatccacctttaaggggtcctgtagggcatgctggagcttctgtggac
ttggctattttttcacttcatttagctggtatatcttctattttaggtgctattaatttt
attactacaatttttaatatacgtgctccagggataacaatggaacgtgtaagattattt
gtatgatcaattttagtaactgtgtttttattattactttcacttcctgttttagctgga
gcaattactatactattaactgatcgaaattttaatactgaccaaggagtctaacatgcg
cgcgagtcattgggattt-acgaaa-cccaaaggcgcagtgaaagcgagggcctgtcaaa
gggcccaggtgggatcctgcc-actccctcggcgccgagcaatcggtgtcgagggggagt
gggcgcaccaccggcccgtcccgtccgcgctgtcggtggggcggagcaagagcgtgcacg
ctgggacccgaaagatggtgaactatgcctgagtagaacgaagccagaggaaactctggt
ggaggttcgtagcgattctgacgtgcaaatcgatcgtcaaacttgggtataggggcgaaa
gactaatcgaaccatctagtagctggttccctccgaagtttccctcaggatagctggcgc
tcgatcgcagttttatccggtaaagcgaatgattagaggtcttggggacgaaacgacctc
aacctattctcaaactttaaatgggtaagaagtccggctcgctcgactggagccgggcgc
gtgtcgaatgcgtgtgccaagtgggccacttttggtaagcagaactggcgctgtgggatg
aaccaaacgcccggttaaggtgccaaacgctgacgctcatcagacaccataaaaggtgtt
ggttgatatagacagcaggacggtggccatggaagtcggaacccgctaaggagtgtgtaa
caactcacctgccgaatcaaccagccctgaaaatggatggcgctagagcgtcggacccat
accgggccgtctcggcaatctcgaaaa-ctaaa--ggcgaggccgagacgagtaggaggg
ccgt-cggggtttccgtaggtgaacctgcggaaggatcattatcggtcggtctacttgcc
tctc---tggtgttcagagaaaggcaggcagaaactgatgtgagagccgtaa-gca----
----cgtccatc-gtta-ctttt---ggtctaatggggaa-ggaccgcatgaagcgccgc
ttcccc-----gacaga-ctggccgctaccttctttt--------tttctggggtacct-
atcaa-gtcctcgatgcgaccc-acggtgacggcttgagccaa--tgtgctcg--ccggg
tcgcaaggtt-aaagagcgcttctc-gat-g-ctccgg--ccgg-ctggcca---gaaca
atcacagagcat---gagaagtgccgcccc-ggaagt--ggattt--gtaa-tcttttt-
-act-aaatccc-a--ttaattttctttctc-------ggcggcg--tcgtcgtcgagag
agaa--------atcgg-aaga--------ggcgaagca---cagtcaag---ttgctt-
----------gctacttactgtg----cctgtggagaggg--tgcctgcgcaccggat--
gctcgtgacggtgcggtagctcctcagc-tgtaggcc-gctaggcttaaa-gaggtcgta
gcgctctct---tttcgacccgcccactgccactggaaag-tgccta-cttccgatac--
-------ttttcttccttcgaaaaa-caca-gttt--gaattgg--ttacgac-gtccgg
tg---cagttcc--atcagcggcgccctt-----------------tcgaccctggctgg
c---gaaaaggggga-------------cgcggttgtctgtccaac----ggtcgtctgt
acac-----aaatactgagaaaactttgagcggtg
>Everettia jucunda (70)
tcgcctgtttaacaaaaacatagcttta-tg--------aaaatttatataaagtt-tta
cctgctcaatgataattt-aaa--tggccgcagtactttgactgtgctaaggtagcataa
taaattgacttttaattaaggtctagaatgaaaggatatatgaa-tatttactgtcttta
aaaaa-tttatattaactttctt-aaaaggtgaaaattcctttaagtaaatttaaaagac
gagaagaccctaggagtttaaaataaataatta-ttttgttggggcaacattatagtaat
taaacctataatttaatattaattata---aaactatgtttttaattgtaaataag-cta
ccctagggataacagcataatttatattattgataagtttgtgacctcgatgttggatta
gggactgttagtaataagtttacctattgacttgttctgttcgaacatttt-atacctac
gtgatctgagttcagaccggaactggcttatctttattaattcgtttagagcttggtacg
gctggtgtattatctgatgatcatttttttaatgtaattgttactgctcatgcttttgta
ataattttttttatagttatacctattatgattggtgggtttggtaattggatagttcct
ttattaattggagctcctgatataagatttccacgaataaataatataagtttttggtta
ttaccaccttcatttatttttcttatttgttcaagaatagttgaagggggggctggtaca
ggttgaactgtatatccacctttaaggggtcctgtagggcatgctggggcttctgtggat
ttggctattttttcacttcatttggctggtatatcttctattttaggtgctattaatttt
attactacaatttttaatatacgtgctccagggataacaatggaacgtgtaagattattt
gtatgatcaattttagtaactgtgtttttattattactttcacttcctgttttggctggg
gcaattactatattattaactgatcgaaattttaatact?????????????????????
????????????????????????????????????????????????????????????
????????????????????????????????????????????????????????????
????????????????????????????????????????????????????????????
????????????????????????????????????????????????????????????
????????????????????????????????????????????????????????????
????????????????????????????????????????????????????????????
????????????????????????????????????????????????????????????
????????????????????????????????????????????????????????????
????????????????????????????????????????????????????????????
????????????????????????????????????????????????????????????
????????????????????????????????????????????????????????????
????????????????????????????????????????????????????????????
????????????????????????????????????????????????????????????
?????????gtttccgtaggtgaacctgcggaaggatcattatcggtcggtctacttgcc
tctc---tggtgttcagagaaaggcaggcagaaactgatgtgagagccgtaa-gca----
----cgtccatc-gtta-ctttt---ggtctaatggggaa-ggaccgcatgaagcgccgc
ttcccc-----gacaga-ctggccgctaccttctttttt------tttctggggtacct-
atcaa-gtcctcgatgcgaccc-acggtgacggcttgagccaa--tgtgctcg--ccggg
tcgcaaggtttaaagagcgcttctc-gattg-ctccgg-cccgg-ctggccc---agaca
atcacagagcat---gagaagtgccgcccc-ggaagt--ggatttt-gtaa-tctttttt
-act-aaatccc-atttaatttttctttctc-------ggcggcg--tcgtcgtcgagag
agaa--------atcgg-aaga--------ggcgaagca---cagtcaag---ttgctt-
----------gctacttactgtg----cctgtggagaggg--tgcctgcgcaccggat--
gctcgtgacggtgcggtagctcctcagc-tgtaggcc-gctaggcttaaa-gaggtcgta
gcgctctct---tttcgacccgcccactgccactggaaaagtgccta-cttccgatac--
-------ttttcttccttcgaaaaa-caca-gttt--gaattgg--ttacgac-gtccgg
tg---cagttcc--atcagcggcgccctt-----------------tcaaccctggctgg
c---gaaaaggggga-------------cgcggttgtctgtccaac----ggtcgtctgt
acac-----aaatactgagaaaactttgagcggtg
>Everettia jucunda (71)
????????????caaaaacatagcttta-tg--------aaaatttatataaagtt-tta
cctgctcaatgataatttaaa---tggccgcagtactttgactgtgctaaggtagcataa
taaattgacttttaatttaggtctagaatgaaaggatatatgaa-tatttactgtcttta
aaaaa-ttaatattaactttctt-aaaaggtgaaaattcctttaagtaaatttaaaagac
gagaagaccctaggagtttaaaataaataattatttttgttggggcaacattatagtaat
taaacctataatttaatatgaattata---aaactatatttttaattgtaaataag-cta
ccctagggataacagcataatttatattattgataagtttgtgacctcgatgttggatta
gggactgttagtaataagtttacctattgacttgttctgttcgaacatttt-atacctac
gtgatctg????atagtggggactggtttatctttattaattcgtttagagcttggtacg
gctggtgtattatctgatgatcatttttttaatgtaattgttactgctcatgcttttgta
ataattttctttatagttatacctattatgattggtgggtttggtaattggatagttcct
ttattaattggagctcctgatataagatttccacgaataaataatataagtttttggtta
ttaccaccttcatttatttttcttatttgttcaagaatagttgaagggggggctggtaca
ggttgaactgtatatccacctttaaggggtcctgtaggacatgctggagcttctgtggat
ttggctattttttcacttcatttggctggtatatcttctattttaggtgctattaatttt
attactacaatttttaatatacgtgccccaggaataacaatggaacgtgtaagattattt
gtatgatcaattttagtaactgtgtttttactattactttcacttcctgttttggctgga
gctattactatactattaactgatcgaaattttaatact???????gagtctaacatgcg
cgcgagtcattgggattt-acgaaa-cccaaaggcgcagtgaaagcgagggcctgtcaaa
gggcccaggtgggatcctgcc-actccctcggcgccgagcaatcgatgtcgagggggagt
gggcgcaccaccggcccgtcccgtccgcgctgtcggtggggcggagcaagagcgtgcacg
ctgggacccgaaagatggtgaactatgcctgagtagaacgaagccagaggaaactctggt
ggaggttcgtagcgattctgacgtgcaaatcgatcgtcaaacttgggtataggggcgaaa
gactaatcgaaccatctagtagctggttccctccgaagtttccctcaggatagctggcgc
tcgatcgcagttttatccggtaaagcgaatgattagaggtcttggggacgaaacgacctc
aacctattctcaaactttaaatgggtaagaagtccggctcgctcgactggagccgggcgc
gtgtcgaatgcgtgtgccaagtgggccacttttggtaagcagaactggcgctgtgggatg
aaccaaacgcccggttaaggtgccaaacgctgacgctcatcagacaccataaaaggtgtt
ggttgatatagacagcaggacggtggccatggaagtcggaacccgctaaggagtgtgtaa
caactcacctgccgaatcaaccagccctgaaaatggatggcgctagagcgtcggacccat
accgggccgtctcggcaatctcgaaaa-ctaaa--ggcgaggccgagacgagtaggaggg
ccgt-cggggtttccgtaggtgaacctgcggaaggatcattatcggtcggtctacttgcc
tctc---tggtgttcagagaaaggcaggcagaaactgatgtgagagccgtaagca-----
----cgtccatc-gtta-ctttt---ggtctaatggggaa-ggaccgcatgaagcgccgc
ttcccc-----gacaga-ctggccgctaccttctttttttt-------ctggggtacct-
atcaa-gtcctcgatgcgaccc-acggtgacggcttgagccaa--tgtgctcg--ccggg
tcgcgaggtttaaagagcgcttctc-gattg-ctccgg-cccgg-ctggccc---agaca
atcacagagcat---gagaagtgccgcccc-ggaagt--ggatttt-gtaa-tcttttt-
-acttaaatccc-atttaatttttctttc------------------tcgtcgtcgagag
agaa--------atcgg-aaga--------ggcgaagca---cagtcaag---ttgctt-
----------gctacttactgtg----cctgtggagaggg--tgcctgcgcaccggaa--
gctcgtgacggtgcggtagctcctcagc-tgtaggcc-gctaggcttaaa-gaggtcgta
gcgctctct---tttcgacccgcccactgccactggaaag-tgccta-cttccgatac--
-------ttttcttccttcgaaaaa-caca-gttt--gaattgg--ttacgac-gtccgg
tg---cagttcc--atcagcggcgccctt-----------------tcaaccctggctgg
c---gaaaaaggggga------------cgcggttgtctgtccaac----ggtcgtctgt
acac-----aaatactgagaaaactttgagcggtg
>Everettia jucunda (72)
????????????caaaaacatagcttta-tg--------aaaatttatataaagtt-tta
cctgctcaatgataatttaaa---tggccgcagtactttgactgtgctaaggtagcataa
taaattgacttttaatttaggtctagaatgaaaggatatatgaa-tatttactgtcttta
aaaaa-ttaatattaactttctt-aaaaggtgaaaattcctttaagtaaatttaaaagac
gagaagaccctaggagtttaaaataaataattatttttgttggggcaacattatagtaat
taaacctataatttaatatgaattata---aaactatatttttaattgtaaataag-cta
ccctagggataacagcataatttatattattgataagtttgtgacctcgatgttggatta
gggactgttagtaataagtttacctattgacttgttctgttcgaacatttt-atacctac
gtg?????????atagtggggactggtttatctttattaattcgtttagagcttggtacg
gctggtgtattatctgatgatcatttttttaatgtaattgttactgctcatgcttttgta
ataattttttttatagttatacctattatgattggtgggtttggtaattggatagttcct
ttattaattggagctcctgatataagatttccacgaataaataatataagtttttggtta
ttaccaccttcatttatttttcttatttgttcaagaatagttgaagggggggctggtaca
ggttgaactgtatatccacctttaaggggtcctgtagggcatgctggagcttctgtggat
ttggctattttttcacttcatttggctggtatatcttctattttaggtgctattaatttt
attactacaatttttaatatacgtgccccgggaataacaatggaacgtgtaagattattt
gtatgatcaattttagtaactgtgtttttactattactttcacttcctgttttggctgga
gctattactatattattaactgatcgaaattttaatactgaccaaggagtctaacatgcg
cgcgagtcattgggattt-acgaaa-cccaaaggcgcagtgaaagcgagggcctgtcaaa
gggcccaggtgggatcctgcc-actccctcggcgccgagcaatcggtgtcgagggggagt
gggcgcaccaccggcccgtcccgtccgcgctgtcggtggggcggagcaagagcgtgcacg
ctgggacccgaaagatggtgaactatgcctgagtagaacgaagccagaggaaactctggt
ggaggttcgtagcgattctgacgtgcaaatcgatcgtcaaacttgggtataggggcgaaa
gactaatcgaaccatctagtagctggttccctccgaagtttccctcaggatagctggcgc
tcgatcgcagttttatccggtaaagcgaatgattagaggtcttggggacgaaacgacctc
aacctattctcaaactttaaatgggtaagaagtccggctcgctcgactggagccgggcgc
gtgtcgaatgcgtgtgccaagtgggccacttttggtaagcagaactggcgctgtgggatg
aaccaaacgcccggttaaggtgccaaacgctgacgctcatcagacaccataaaaggtgtt
ggttgatatagacagcaggacggtggccatggaagtcggaacccgctaaggagtgtgtaa
caactcacctgccgaatcaaccagccctgaaaatggatggcgctagagcgtcggacccat
accgggccgtctcggcaatctcgaaaa-ctaaa--ggcgaggccgagacgagtaggaggg
ccgt-cggggtttccgtaggtgaacctgcggaaggatcattatcggtcggtctacttgcc
tctc---tggtgttcagagaaaggcaggcagaaactgatgtgagagccgtaagca-----
----cgtccatc-gtta-ctttt---ggtctaatggggaa-ggaccgcatgaagcgccgc
ttcccc-----gacaga-ctggccgctaccttcttttttt--------ctggggtacct-
atcaa-gtcctcgatgcgaccc-acggtgacggcttgagccaa--tgtgctcg--ccggg
tcgcgaggtttaaagagcgcttctc-gattg-ctccgg-cccgg-ctggccc---agaca
atcacagagcat---gagaagtgccgcccc-ggaagt--ggatttt-gtaa-tcttttt-
-acttaaatccc-atttaatttttctttc------------------tcgtcgtcgagag
agaa--------atcgg-aaga--------ggcgaagca---cagtcaag---ttgctt-
----------gctacttactgtg----cctgtggagaggg--tgcctgcgcaccggaa--
gctcgtgacggtgcggtagctcctcagc-tgtaggcc-gctaggcttaaa-gaggtcgta
gcgctctct---tttcgacccgcccactgccactggaaag-tgccta-cttccgatac--
-------ttttcttccttcgaaaaa-caca-gttt--gaattgg--ttacgac-gtccgg
tg---cagttcc--atcagcggcgccctt-----------------tcaaccctggctgg
c---gaaaaaggggga------------cgcggttgtctgtccaac----ggtcgtctgt
acac-----aaatactgagaaaactttgagcggtg
>Everettia jucundior (73)
tcgcctgtttaacaaaaacatagcttta-tg---------gagtttatataaagtt-tta
cctgcccaatgatattatttaaa-tggccgcagtactttgactgtgctaaggtagcataa
taaattgacttttaattaaggtctagaatgaaaggataaatgaa-tatttactatctata
ctgaa-tttatataaattttctt-agtaggtgaaaattccttcattttaatttaaaagac
gagaagaccctaggagttt----aaatatta---ttttgttggggtaacattatagcata
ta-acctataagtaaatatta--tataa--aacgaagtattttaattttaaataaa-cta
ccctagggataacagcataattta--ttacgaaaaagtttgtgacctcgatgttggatta
gggactttatttattaaatatacttattgacatggtctgttcgaacatttt-atacctac
gtgatctgagttcagaccggaactgggttgtctttattaattcgattagaattagggacg
gctggagttttatctgatgatcatttttttaacgtgattgtaaccgctcatgcatttgta
ataattttttttatagtaatacctattataattggagggtttggtaattgaatagttcca
ttacttattggggcaccagatataaggtttccgcgtataaataatataagtttttgatta
ttaccgccatcatttatttttcttatttgttccagaatagtggaaggaggtgctggaaca
ggttggactgtttatccgcctttgaggggtcctgttgggcatgcaggagcatcagttgat
gttggccatttttctcttcatttagcaggaatgtcttcaattttgggggcaattaacttt
attaataccatttttaatatacggtctccaggaataacgatagaacgtgtaaggttgttt
gtttgatctattttagtaactgtttttttacttttactttctttaccagttttggctggt
gcaattactatattgttaactgatcgaaatttcaatactgaccaaggagtctaacatgcg
cgcgagtcattgggattttacgaaa-cccaaaggcgcagtgaaagcgagggcctgtcaaa
gggcccaggtgggatcctgtc-actccctcggcgtcgagcaatcggtgtcgagggggcgc
gggcgcaccaccggcccgtcccgtccgcgctgtcggtggggcggagcaagagcgtgcacg
ctgggacccgaaagatggtgaactatgcctgagtagaacgaagccagaggaaactctggt
ggaggttcgtagcgattctgacgtgcaaatcgatcgtcaaacttgggtataggggcgaaa
gactaatcgaaccatctagtagctggttccctccgaagtttccctcaggatagctggcgc
tcgatcgcagttttatccggtaaagcgaatgattagaggtcttggggacgaaacgacctc
aacctattctcaaactttaaatgggtaagaagtccggctcgctcgactggagccgggcgc
gtgtcgaatgcgtgtgccaagtgggccacttttggtaagcagaactggcgctgtgggatg
aaccaaacgcccggttaaggtgccaaacgctgacgctcatcagacaccataaaaggtgtt
ggttgatatagacagcaggacggtggccatggaagtcggaacccgctaaggagtgtgtaa
caactcacctgccgaatcaaccagccctgaaaatggatggcgctagagcgtcggacccat
accgggccgtctcggcaatctcgaaaa----------cgaggccgagacgagtaggaggg
ccgt-cggggtttccgtaggtgaacctgcggaaggatcattatcggtcggtctacttgcc
tctc---tg---ttcggagaacggcaggcagaaactgatgtgagagccgcaaagcaaaag
ca--cgtcctcccgttt-attttt--ggtctaatggggaa-ggaccgcatgaagcgccgc
ttcccc-----gacaga-ctggccgctccattttt-------ctctttctggggtacctg
atgtaagtcctcgatgcgaccc-acggtgacggcttgagccactaagtgttcg--ccggg
tcgtaaggtttaaagagcgctctctcgattg-ctccggggcccggctggccc---agaca
ctaccagagcat--gagagagtgccgcccc-ggaagtt-ggattgc-gtaa-tattctt-
-actt-aatccc------atc---------------------------------------
---------------gg-aagatcg-----------------------------------
-----------------aatgtg------tggg-aatggg--tgcctgcgcaccgaaa--
gctcttaacggtgcggtagctcctcgaa-tacaggcc-gctaggcttaaa-gaggtcgga
gtgctctct---tttggacccgcccaatgccactggaaag-tgcctg-cttccgatgcat
ttt----tattatttcttcgcaaaa-caca-gttt--gaattgattatacgac-gt-ttt
cc-----gtccg--atccacgccgtgtctt----------------tcactgccctggct
ggt-gtgaaaga-------------tcacattggtgaagaacgaac----ggtcgtctat
gcac----aaaatactgagaaaactttgagcggtg
