# Supplementary material for: Molecular phylogenetics and evolutionary history of the endemic land snail genus Everettia in northern Borneo
Source: PeerJ. 2020 Jul 9;8:e9416. doi: 10.7717/peerj.9416 (PMC7354840; doi:10.7717/peerj.9416)
Supplement: Supplemental Information 5 — The input files and outputs of Bayesian (BA) and Maximum Likelihood (ML) analysis for each of two different best-fit substitution models selected by BIC and AIC criteria, respectively. The phylogenies for each of the analyses were summarised in the word document file. [file peerj-08-9416-s005.zip]

Archive with 10 entries (9 files):
- Additional File 5/
- Additional File 5/Additional File 5.docx
- Additional File 5/infile.nex.con.AIC.tre
- Additional File 5/infile.nex.con.BIC.tre
- Additional File 5/iq_tree.partition AIC.nex
- Additional File 5/iq_tree.partition BIC.nex
- Additional File 5/ML_analysis_3_partition_BIC.tre
- Additional File 5/ML_analysis_5_partition_AIC.tre
- Additional File 5/SeqALL with Bayes Block AIC 5 partition.nex
- Additional File 5/SeqALL with Bayes Block BIC 3 partition.nex
