# Supplementary material for: Molecular phylogenetics and evolutionary history of the endemic land snail genus Everettia in northern Borneo
Source: PeerJ. 2020 Jul 9;8:e9416. doi: 10.7717/peerj.9416 (PMC7354840; doi:10.7717/peerj.9416)
Supplement: Supplemental Information 5 — The input files and outputs of Bayesian (BA) and Maximum Likelihood (ML) analysis for each of two different best-fit substitution models selected by BIC and AIC criteria, respectively. The phylogenies for each of the analyses were summarised in the word document file. [file peerj-08-9416-s005.zip › Additional File 5/infile.nex.con.AIC.tre]

#NEXUS
[ID: 8976685657]
begin taxa;
	dimensions ntax=73;
	taxlabels
		Quantula_striata__1_
		Quantula_striata__2_
		Everettia_sp._1__3_
		Everettia_sp._1__4_
		Everettia_sp._1__5_
		Everettia_sp._2__6_
		Everettia_sp._2__7_
		Everettia_sp._3__8_
		Everettia_sp._4__9_
		Everettia_sp._5__10_
		Everettia_sp._6__11_
		Everettia_sp._7__12_
		Everettia_sp._7__13_
		Everettia_baramensis__14_
		Everretia_algaia__15_
		Everettia_c_corrugata__16_
		Everettia_c_corrugata__17_
		Everettia_c_williamsi__18_
		Everettia_c_williamsi__19_
		Everettia_dominiki__20_
		Everettia_dominiki__21_
		Everettia_dominiki__22_
		Everettia_dominiki__23_
		Everettia_planispira__24_
		Everettia_monticola__25_
		Everettia_interior__26_
		Everettia_interior__27_
		Everettia_jasilini__28_
		Everettia_jasilini__29_
		Everettia_safriei__30_
		Everettia_safriei__31_
		Everettia_klemmatanica__32_
		Everettia_klemmatanica__33_
		Everettia_lapidini__34_
		Everettia_layanglayang__35_
		Everettia_layanglayang__36_
		Everettia_layanglayang__37_
		Everettia_layanglayang__38_
		Everettia_paulbasintali__39_
		Everettia_paulbasintali__40_
		Everettia_paulbasintali__41_
		Everettia_paulbasintali__42_
		Everettia_paulbasintali__43_
		Everettia_paulbasintali__44_
		Everettia_subconsul__45_
		Everettia_subconsul__46_
		Everettia_subconsul__47_
		Everettia_subconsul__48_
		Everettia_subconsul__49_
		Everettia_subconsul__50_
		Everettia_subconsul__51_
		Everettia_subconsul__52_
		Everettia_subconsul__53_
		Everettia_subconsul__54_
		Everettia_subconsul__55_
		Everettia_subconsul__56_
		Everettia_subconsul__57_
		Everettia_subconsul__58_
		Everettia_subconsul__59_
		Everettia_subconsul__60_
		Everettia_subconsul__61_
		Everettia_subconsul__62_
		Everettia_subconsul__63_
		Everettia_subconsul__64_
		Everettia_themis__65_
		Everettia_themis__66_
		Everettia_subconsul__67_
		Everettia_subconsul__68_
		Everettia_jucunda__69_
		Everettia_jucunda__70_
		Everettia_jucunda__71_
		Everettia_jucunda__72_
		Everettia_jucundior__73_
		;
end;
begin trees;
	translate
		1	Quantula_striata__1_,
		2	Quantula_striata__2_,
		3	Everettia_sp._1__3_,
		4	Everettia_sp._1__4_,
		5	Everettia_sp._1__5_,
		6	Everettia_sp._2__6_,
		7	Everettia_sp._2__7_,
		8	Everettia_sp._3__8_,
		9	Everettia_sp._4__9_,
		10	Everettia_sp._5__10_,
		11	Everettia_sp._6__11_,
		12	Everettia_sp._7__12_,
		13	Everettia_sp._7__13_,
		14	Everettia_baramensis__14_,
		15	Everretia_algaia__15_,
		16	Everettia_c_corrugata__16_,
		17	Everettia_c_corrugata__17_,
		18	Everettia_c_williamsi__18_,
		19	Everettia_c_williamsi__19_,
		20	Everettia_dominiki__20_,
		21	Everettia_dominiki__21_,
		22	Everettia_dominiki__22_,
		23	Everettia_dominiki__23_,
		24	Everettia_planispira__24_,
		25	Everettia_monticola__25_,
		26	Everettia_interior__26_,
		27	Everettia_interior__27_,
		28	Everettia_jasilini__28_,
		29	Everettia_jasilini__29_,
		30	Everettia_safriei__30_,
		31	Everettia_safriei__31_,
		32	Everettia_klemmatanica__32_,
		33	Everettia_klemmatanica__33_,
		34	Everettia_lapidini__34_,
		35	Everettia_layanglayang__35_,
		36	Everettia_layanglayang__36_,
		37	Everettia_layanglayang__37_,
		38	Everettia_layanglayang__38_,
		39	Everettia_paulbasintali__39_,
		40	Everettia_paulbasintali__40_,
		41	Everettia_paulbasintali__41_,
		42	Everettia_paulbasintali__42_,
		43	Everettia_paulbasintali__43_,
		44	Everettia_paulbasintali__44_,
		45	Everettia_subconsul__45_,
		46	Everettia_subconsul__46_,
		47	Everettia_subconsul__47_,
		48	Everettia_subconsul__48_,
		49	Everettia_subconsul__49_,
		50	Everettia_subconsul__50_,
		51	Everettia_subconsul__51_,
		52	Everettia_subconsul__52_,
		53	Everettia_subconsul__53_,
		54	Everettia_subconsul__54_,
		55	Everettia_subconsul__55_,
		56	Everettia_subconsul__56_,
		57	Everettia_subconsul__57_,
		58	Everettia_subconsul__58_,
		59	Everettia_subconsul__59_,
		60	Everettia_subconsul__60_,
		61	Everettia_subconsul__61_,
		62	Everettia_subconsul__62_,
		63	Everettia_subconsul__63_,
		64	Everettia_subconsul__64_,
		65	Everettia_themis__65_,
		66	Everettia_themis__66_,
		67	Everettia_subconsul__67_,
		68	Everettia_subconsul__68_,
		69	Everettia_jucunda__69_,
		70	Everettia_jucunda__70_,
		71	Everettia_jucunda__71_,
		72	Everettia_jucunda__72_,
		73	Everettia_jucundior__73_
		;
tree con_50_majrule = [&U] (1[&prob=1.00000000e+00,prob_stddev=0.00000000e+00,prob_range={1.00000000e+00,1.00000000e+00},prob(percent)="100",prob+-sd="100+-0"]:3.284745e-03[&length_mean=3.71871193e-03,length_median=3.28474500e-03,length_95%HPD={6.20726200e-07,8.43295300e-03}],2[&prob=1.00000000e+00,prob_stddev=0.00000000e+00,prob_range={1.00000000e+00,1.00000000e+00},prob(percent)="100",prob+-sd=…
end;
