# Supplementary material for: Molecular phylogenetics and evolutionary history of the endemic land snail genus Everettia in northern Borneo
Source: PeerJ. 2020 Jul 9;8:e9416. doi: 10.7717/peerj.9416 (PMC7354840; doi:10.7717/peerj.9416)
Supplement: Supplemental Information 5 — The input files and outputs of Bayesian (BA) and Maximum Likelihood (ML) analysis for each of two different best-fit substitution models selected by BIC and AIC criteria, respectively. The phylogenies for each of the analyses were summarised in the word document file. [file peerj-08-9416-s005.zip › Additional File 5/iq_tree.partition AIC.nex]

#Nexus
begin sets; 
charset 16S = 1-501;
charset COI12 = 502-1057\3 503-1058\3;
charset COI3 = 504-1059\3;
charset 28S = 1060-1869;
charset ITS = 1870-2795;
end;
