# Supplementary material for: Molecular phylogenetics and evolutionary history of the endemic land snail genus Everettia in northern Borneo
Source: PeerJ. 2020 Jul 9;8:e9416. doi: 10.7717/peerj.9416 (PMC7354840; doi:10.7717/peerj.9416)
Supplement: Supplemental Information 5 — The input files and outputs of Bayesian (BA) and Maximum Likelihood (ML) analysis for each of two different best-fit substitution models selected by BIC and AIC criteria, respectively. The phylogenies for each of the analyses were summarised in the word document file. [file peerj-08-9416-s005.zip › Additional File 5/ML_analysis_3_partition_BIC.tre]

(Quantula_striata__1_:0.0012130372,Quantula_striata__2_:0.0043196289,((((((((Everettia_sp._1__3_:0.0000020488,Everettia_sp._1__5_:0.0000020488)100:0.0028765772,Everettia_sp._1__4_:0.0000020488)100:0.0647010136,(Everettia_sp._2__6_:0.0007539864,Everettia_sp._2__7_:0.0007962918)100:0.0599257034)100:0.0518783391,Everettia_baramensis__14_:0.0796541094)100:0.0375936588,((Everretia_algaia__15_:0.0454838821,(((Everettia_interior__26_:0.0014550834,Everettia_interior__27_:0.0006979067)100:0.0344034861,((Everettia_layanglayang__35_:0.0065326245,(Everettia_layanglayang__36_:0.0084923070,(Everettia_layanglayang__37_:0.0114908467,Everettia_layanglayang__38_:0.0035109968)100:0.0053707091)99:0.0025166002)100:0.0293926101,(((((Everettia_subconsul__45_:0.0069637134,Everettia_subconsul__57_:0.0011104560)100:0.0066686911,(((((Everettia_subconsul__49_:0.0014134189,Everettia_subconsul__53_:0.0018589790)94:0.0035520913,Everettia_subconsul__61_:0.0001828066)94:0.0044420559,Everettia_subconsul__60_:0.0000023987)98:0.0090970902,(Everettia_subconsul__64_:0.0050629759,(Everettia_subconsul__67_:0.0009149418,Everettia_subconsul__68_:0.0000027489)100:0.0429354256)76:0.0099422650)49:0.0008050106,Everettia_subconsul__62_:0.0114838930)49:0.0051438972)71:0.0032140789,(Everettia_subconsul__48_:0.0050558439,Everettia_subconsul__52_:0.0080821903)100:0.0215337512)42:0.0033678180,(Everettia_subconsul__46_:0.0069958052,Everettia_subconsul__56_:0.0054652186)100:0.0082190060)100:0.0311290538,(((Everettia_subconsul__47_:0.0167093451,Everettia_subconsul__54_:0.0200886955)100:0.0121584689,(((((Everettia_subconsul__50_:0.0034439601,Everettia_themis__65_:0.0068953601)98:0.0029014523,Everettia_subconsul__63_:0.0225170322)98:0.0024114112,Everettia_subconsul__59_:0.0251528403)100:0.0153632242,(Everettia_subconsul__51_:0.0185907213,Everettia_subconsul__58_:0.0209559335)100:0.0177754189)83:0.0055922689,Everettia_themis__66_:0.0282766011)79:0.0019572475)77:0.0031127704,Everettia_subconsul__55_:0.0292107925)97:0.0062938172)96:0.0094456954)100:0.0277954447)63:0.0039776070,((((Everettia_paulbasintali__39_:0.0188321905,(Everettia_paulbasintali__42_:0.0000024451,Everettia_paulbasintali__43_:0.0017773433)100:0.0118943299)100:0.0109942184,(Everettia_paulbasintali__41_:0.0014723700,Everettia_paulbasintali__44_:0.0031940128)100:0.0108293062)58:0.0153965033,Everettia_paulbasintali__40_:0.0299243772)100:0.0350654275,(Everettia_sp._4__9_:0.0323594100,Everettia_sp._5__10_:0.0455364078)99:0.0213587833)82:0.0119076054)57:0.0027931408)100:0.0320174515,Everettia_jucundior__73_:0.1458433078)94:0.0101181801)71:0.0067772541,((((Everettia_sp._3__8_:0.0522948334,Everettia_planispira__24_:0.0224794202)98:0.0132679847,((Everettia_dominiki__20_:0.0332244508,(Everettia_dominiki__21_:0.0316740511,(Everettia_dominiki__22_:0.0045837917,Everettia_dominiki__23_:0.0000026138)100:0.0297640166)58:0.0012544379)60:0.0069732900,Everettia_monticola__25_:0.0363840762)92:0.0052766267)100:0.0297851895,((((Everettia_corrugata_corrugata__16_:0.0018064537,Everettia_corrugata_williamsi__19_:0.0008857593)77:0.0000020488,Everettia_corrugata_corrugata__17_:0.0017608976)100:0.0420793628,Everettia_corrugata_williamsi__18_:0.0000023004)100:0.0209509710,((Everettia_jasilini__28_:0.0026648995,Everettia_jasilini__29_:0.0033828745)100:0.0195014854,(Everettia_safriei__30_:0.0096235008,Everettia_safriei__31_:0.0060810364)100:0.0074345565)100:0.0199577286)100:0.0248697701)100:0.0175110318,(Everettia_klemmatanica__32_:0.0491984300,(Everettia_klemmatanica__33_:0.0083520345,Everettia_lapidini__34_:0.0040209205)100:0.0478771679)100:0.0567505068)81:0.0065824427)89:0.0149251144,(Everettia_sp._7__12_:0.0028551456,Everettia_sp._7__13_:0.0032508355)100:0.1675660354)75:0.0169799333,(Everettia_sp._6__11_:0.0702168837,((Everettia_jucunda__69_:0.0108295478,Everettia_jucunda__70_:0.0023479980)99:0.0019048908,(Everettia_jucunda__71_:0.0024329618,Everettia_jucunda__72_:0.0000020488)100:0.0099318239)100:0.0551323923)98:0.0303525897)100:0.4171787778);
