# Supplementary material for: Molecular phylogenetics and evolutionary history of the endemic land snail genus Everettia in northern Borneo
Source: PeerJ. 2020 Jul 9;8:e9416. doi: 10.7717/peerj.9416 (PMC7354840; doi:10.7717/peerj.9416)
Supplement: Supplemental Information 5 — The input files and outputs of Bayesian (BA) and Maximum Likelihood (ML) analysis for each of two different best-fit substitution models selected by BIC and AIC criteria, respectively. The phylogenies for each of the analyses were summarised in the word document file. [file peerj-08-9416-s005.zip › Additional File 5/ML_analysis_5_partition_AIC.tre]

(Quantula_striata__1_:0.0012493725,Quantula_striata__2_:0.0042785753,(((((((Everettia_sp._1__3_:0.0000027489,Everettia_sp._1__5_:0.0000027489)100:0.0028572769,Everettia_sp._1__4_:0.0000027489)100:0.0645038320,(Everettia_sp._2__6_:0.0006870760,Everettia_sp._2__7_:0.0008405468)100:0.0575072428)100:0.0527516016,Everettia_baramensis__14_:0.0762816075)100:0.0383062160,(((Everretia_algaia__15_:0.0469182728,((Everettia_interior__26_:0.0013646095,Everettia_interior__27_:0.0008057272)100:0.0363749270,((Everettia_layanglayang__35_:0.0060949104,(Everettia_layanglayang__36_:0.0086424471,(Everettia_layanglayang__37_:0.0111446590,Everettia_layanglayang__38_:0.0036290138)100:0.0053587508)97:0.0027109233)100:0.0302499486,(((((((Everettia_subconsul__45_:0.0075399209,Everettia_subconsul__57_:0.0015719662)100:0.0043962666,Everettia_subconsul__62_:0.0096492081)36:0.0054635087,((((Everettia_subconsul__49_:0.0014357653,Everettia_subconsul__53_:0.0018233361)94:0.0034702284,Everettia_subconsul__61_:0.0002638608)95:0.0034940528,Everettia_subconsul__60_:0.0008458016)100:0.0077645027,Everettia_subconsul__64_:0.0135945157)35:0.0033940473)49:0.0042179975,(Everettia_subconsul__46_:0.0068646650,Everettia_subconsul__56_:0.0053464174)100:0.0104625552)52:0.0089991997,(Everettia_subconsul__48_:0.0042947335,Everettia_subconsul__52_:0.0087054416)100:0.0145168711)47:0.0082585494,(Everettia_subconsul__67_:0.0009028492,Everettia_subconsul__68_:0.0000022257)100:0.0388519771)100:0.0218121857,(((Everettia_subconsul__47_:0.0164921589,Everettia_subconsul__54_:0.0195501013)100:0.0128544557,(((((Everettia_subconsul__50_:0.0034638803,Everettia_themis__65_:0.0067820291)99:0.0029601731,Everettia_subconsul__63_:0.0219372022)95:0.0025998804,Everettia_subconsul__59_:0.0233410839)100:0.0145191653,(Everettia_subconsul__51_:0.0183082226,Everettia_subconsul__58_:0.0194954350)100:0.0171715240)88:0.0055839340,Everettia_themis__66_:0.0272842312)82:0.0013777085)81:0.0032311434,Everettia_subconsul__55_:0.0300147530)98:0.0069642049)94:0.0076192703)100:0.0281560666)38:0.0023194576)35:0.0035365906,(((Everettia_paulbasintali__39_:0.0173097610,(Everettia_paulbasintali__42_:0.0000024243,Everettia_paulbasintali__43_:0.0016965075)100:0.0129712828)100:0.0087512152,(Everettia_paulbasintali__40_:0.0403959951,(Everettia_paulbasintali__41_:0.0018762124,Everettia_paulbasintali__44_:0.0033318242)100:0.0101831601)86:0.0040973959)100:0.0406467355,(Everettia_sp._4__9_:0.0289867795,Everettia_sp._5__10_:0.0460596099)99:0.0205354170)90:0.0113041242)100:0.0342178984,Everettia_jucundior__73_:0.1496358945)94:0.0097477817)64:0.0058556204,((((Everettia_sp._3__8_:0.0515893258,Everettia_planispira__24_:0.0218400169)97:0.0129276655,((Everettia_dominiki__20_:0.0324969022,(Everettia_dominiki__21_:0.0313584872,(Everettia_dominiki__22_:0.0043337933,Everettia_dominiki__23_:0.0002370061)100:0.0292552440)62:0.0016201734)65:0.0070633150,Everettia_monticola__25_:0.0353719456)93:0.0054191337)100:0.0291540839,((((Everettia_corrugata_corrugata__16_:0.0017953855,Everettia_corrugata_williamsi__19_:0.0008712280)87:0.0000025741,Everettia_corrugata_corrugata__17_:0.0017309490)100:0.0405231313,Everettia_corrugata_williamsi__18_:0.0000027101)97:0.0187360558,((Everettia_jasilini__28_:0.0028165361,Everettia_jasilini__29_:0.0032149628)100:0.0193704495,(Everettia_safriei__30_:0.0091705212,Everettia_safriei__31_:0.0064510439)100:0.0068816470)100:0.0202015844)100:0.0258805088)99:0.0189411918,(Everettia_klemmatanica__32_:0.0481010876,(Everettia_klemmatanica__33_:0.0080310707,Everettia_lapidini__34_:0.0042573548)100:0.0472584887)100:0.0569032812)73:0.0059107792)88:0.0121536143,((Everettia_sp._6__11_:0.0695029025,((Everettia_jucunda__69_:0.0105955358,Everettia_jucunda__70_:0.0024815438)100:0.0023402558,(Everettia_jucunda__71_:0.0024028189,Everettia_jucunda__72_:0.0000022664)100:0.0093601537)100:0.0541224475)98:0.0366456208,(Everettia_sp._7__12_:0.0030386039,Everettia_sp._7__13_:0.0033548477)100:0.1546170042)67:0.0168449601)100:0.4214365521);
