# Supplementary material for: Molecular phylogenetics and evolutionary history of the endemic land snail genus Everettia in northern Borneo
Source: PeerJ. 2020 Jul 9;8:e9416. doi: 10.7717/peerj.9416 (PMC7354840; doi:10.7717/peerj.9416)
Supplement: Supplemental Information 5 — The input files and outputs of Bayesian (BA) and Maximum Likelihood (ML) analysis for each of two different best-fit substitution models selected by BIC and AIC criteria, respectively. The phylogenies for each of the analyses were summarised in the word document file. [file peerj-08-9416-s005.zip › Additional File 5/SeqALL with Bayes Block AIC 5 partition.nex]

#NEXUS
begin data;
   dimensions ntax=73 nchar= 2795;
   format missing=? gap=- matchchar=. datatype=dna;
   matrix

[!Domain=Data;]
Quantula_striata__1_        
tcgcctgtttaacaaaaacatagcttta-tg---------aaatatatattaggtt-caacctgcccaatgataaatttt
taaatggccgcagtactttgactgtgctaaggtagcataataaattgacttttaattgaagtctagaatgaaaggattaa
tgaaatattaactgtcttaattaaa-acttttataattttctt-atgaggtgaaaattcctttgagttaatttaatagac
gagaagaccctaggagttt----aaaa-------ttttgttggggcgacattataacatgta-aaacttatataataagt
atgttttatttaaaaatgtttttgataataaataag-ctaccctagggataacagcataattta-ttttgt-ttaagttt
atgacctcgatgttggattagggactacttaatattaattatattaattgactgttctgttcgaacattaatatacctac
gtgatctgagttcagaccggaactggattatctttgttaattcgtcttgaattgggtactgccggagttttaacagatga
tcacttttttaatgtgattgttactgctcatgcttttgtaataattttttttatggtgatgcctattataattggaggtt
tcggaaattgaatggttccattattaattggtgcacctgatatgagatttcctcgaataaataatataagattttgatta
ttacctccttcttttatttttcttatttgttcaagaatggttgaaggtggtgccggaactggatgaactgtttacccacc
attaagtggacctgttgggcatgctggtgcatctgttgatttagcaattttttctcttcatttggcaggtatatcttcta
ttttaggtgcaattaattttattactactatttttaatatacgttctcctggtataacgatagaacgtgtaagtttattt
gtttgatctattttagtgactgtatttttattacttctttctcttcctgtattggctggtgcaattactatacttttaac
tgatcggaattttaatacagaccaaggagtctaacatgcgcgcgagtcattgggattt-acgaaa-cccaaaggcgcagt
gaaagcgagggcctgtaaaagggcccaggtgggatcctgtc-actccctcggcgccgagcaatcggtgtcgagggggagg
tggcgcaccaccggcccgtcccgtccgcgctgtcggtggggcggagcaagagcgtgcacgctgggacccgaaagatggtg
aactatgcctgagtagaacgaagccagaggaaactctggtggaggttcgtagcgattctgacgtgcaaatcgatcgtcaa
acttgggtataggggcgaaagactaatcgaaccatctagtagctggttccctccgaagtttccctccgaatagctggcgc
tcgatcgcagttttatccggtaaagcgaatgattagaggtcttggggacgaaacgacctcaacctattctcaaactttaa
atgggtaagaagtccggctcgctcgactggagccgggcgcgtgtcgaatgcgtgtgccaagtgggccacttttggtaagc
agaactggcgctgtgggatgaaccaaacgcccggttaaggtgccaaacgctgacgctcatcagacaccataaaaggtgtt
ggttgatatagacagcaggacggtggccatggaagtcggaacccgctaaggagtgtgtaacaactcacctgccgaatcaa
ccagccctgaaaatggatggcgctagagcgtcggacccataccgggccgtctcggcaatctcgaaaa-ctaaaa--gcga
ggccgagacgagtaggagggccgt-cggggtttccgtaggtgaacctgcggaaggatcattatcggtcggtctacttgcc
ccaactctggctttcagagaacggcaggcagaaactgatgcgagacgca---------------cgtccttc-gttaaat
tttt--ggtcgaatggggaa-ggaccgcatgaagcgccgcttcccc-----gaccga-ctggccgctaccctttttt---
----atttctggggtacct-acaaa-gtcctcgatgcgaccc-acggtgacggcttgagccttt-tgtgctcg--ccggg
tcgtaaggtt-aaagagcgctcctc-gattg-ctccgggcccgg-ctggcct---ctgacataccagagcat---gagaa
gtgccgcccc-agaagc--gcattt------atatat-----------------------ctctctttctc-------gg
cgctcggcgggatcgcagagaa----------atcgg-aaga--ttttacgcagaggcg--caagttcgtcgtcgggctt
gtgtct---gaatggaagggggg-cgggggtgcc--------tgagcacctgaagcca--tgctctcagagtgcggtagc
tcctcaaaattgcaggccgctaggcttaaa-gaggtcggagcgctctct---atttgacccgcccacaacccccacattg
caaagtgtaaacttccgatttgtttcttttttttgcttcgcaaaaacgca-gaaa-tattttgg--ttgcggc-gtccgg
tc----accaaacgtgctttttctctcc-------------------------tggctggggttaaaaaaagg-------
--------------cttt-ggtttcatg--ggtcgtctttgcacagatgacagaaaaaaaaaactttgagcggtg
Quantula_striata__2_        
???????????????????.........-..---------................-.......................
................................................................................
.........................-.................-....................................
...................-----...a------............................-.................
....................................-...........................-......-........
................................................................................
.........???at.gtt..t....................................................t......
......................................................a.........................
................................................................................
................................................................................
................................................................................
................................................................................
................................................................................
...................?????????????????????????????????????????????????????????????
????????????????????????????????????????????????????????????????????????????????
????????????????????????????????????????????????????????????????????????????????
????????????????????????????????????????????????????????????????????????????????
????????????????????????????????????????????????????????????????????????????????
????????????????????????????????????????????????????????????????????????????????
????????????????????????????????????????????????????????????????????????????????
????????????????????????????????????????????????????????????????????????????????
????????????????????????????????????????????????????????????????????????????????
????????????????????????????????????????????????????????????????????????????????
?????????????????????????????...................................................
.............................................--.gca-------------........-.......
....--..............-.........................-----......-...................att
t-------...........-.....-................-.....................-........--.....
..........t..............-.....-............-.......---.................---.....
..........-......--......------......-----------------------...........-------..
......................----------.....-....--...............--...................
......---..............g..........--------................--....................
..............................-..................---...........................c
g.................................................-....-........--.......-......
..----......................-------------------------....................-------
--------------....-.........--.............................................
Everettia_sp._1__3_         
?????????????..........tg...-..--------t....ta....a..a..-tt...............t.....
a.--.....................................................t.g....g...............
....-....t.......ct.a...g-tta..at......ataat..a.....c.........aata.a....a..a....
...................----.t..aatta--............a........g...a..-.ccta..atat..t.t.
t.a.------a.c....a...a.ata.tg.-g...a-...........................-.a..a-aa.g.....
g................c........ttaa.tat.a...atat...t.gatt................att-.a......
a......??????????????.....t..g.....a........gt.a.....a..a..a..t..g......t.t.....
...t...........t.....a...........a....................a..a..a..............t..a.
.t...........a..c.....g........g...........a..g.....a..t...........g..t.....gc.t
.....a..a................................c..g..a.....t..t..a..t..g..............
......c.....a..a..a..............a........g..c..c.....c........a.....g.....c..a.
.cc.t..g.....c...........a..a...........g..a.........t....t..g...........a..g...
..a.....a......a.t..c..t...........a......t.a.....t........g..t.........t.a.....
......a...........t.......................................-......-..............
................c.....................a..-....a......at...........a........a.c..
g.............................c.................................................
................................................................................
..................................................................a.g...........
................................................................................
................................................................................
................................................................................
................................................................................
...................................................................-......--....
........................-.....................................................t.
t.tc---...ag...g.....t.................at....at.gcaagca---------.....g.a-.aa--t.
...---....t..g...a..-.....................t...-----...a..-............a.a....t--
--------...........a.tttt-......t.........-............c.....aa-tgt......--.....
..........t...........a..-.....-......-.....-......cc--agactc.---c......---..tg.
t.........-g.c..t--.g....t-gtaa--t.t.ctatactcaatccc----acattt.tgt.....ttctc---..
..g-------tcgtcg.....gg---------.....-....cg-....-.gt......---c...ca.---ctt.tt.g
--------------ct.-ct.t.-----ttgtggttgaaggg..cctg.gcacc..t.--gctcg.a.cg..........
..........gcag.c.-............-...a......t.....a.---t..c..t.......atg..a.tgg.aa.
-tgcc.a-ctt.cgataca..t.-----....c.c..........-.a..-.ttt-g.a.....--..a..a.-.....t
c.g---.atcc--aatg.g---.gta.tt-----------------tcaaccc.......t-ga.g.gggg.--------
------------cat...-....c..ac--.......ggc.t..-----.a.t.ctg.g................
Everettia_sp._1__4_         
?????????????..........tg...-..--------t....t.....a..a..-tt...............t.....
a.--.....................................................a.g....g...............
....-....t.......ct.a...g-tta..at......ataat..a.....t.........aata.a....a..a....
...................----.g..aatta--............a........g...a..-.ccta..atat..t.t.
t.a.------a.c....a...a.ata.tg.-g...a-...........................-.a..a-aa.g.....
g................c........ttaa.tat.a...atat...t.gatt................att-.a......
a......??????????????.....t..g.....a........gt.a.....a..a..a..t..g......t.t.....
...t...........t.....a...........a....................a..a..a..............t..a.
.t...........a..c.....g........g...........a..g.....a..t...........g..t.....gc.t
.....a..a................................c..g..a.....t..t..a..t..g..............
......c.....a..a..a..............a........g..c..c.....c........a.....g.....c..a.
.cc.t..g.....c...........a..a..............a.........t....t..g...........a..g...
..a.....a......a.t..c..t...........a......t.g.....t........g..t.........t.a.....
......a...........t.......................................-......-..............
................c.....................a..-....a......at...........a........a.c..
g.............................c.................................................
................................................................................
..................................................................a.g...........
................................................................................
................................................................................
................................................................................
................................................................................
...................................................................-......--....
........................-.....................................................t.
t.tc---...ag...g.....t.................at....at.gcaagca---------.....g.a-.aa--t.
...---....t..g...a..-.....................t...-----...a..-............a.a....t--
--------...........a.tttt-......t.........-............c.....aa-tgt......--.....
..........t...........a..-.....-......-.....-......cc--agactc.---c......---..tg.
t.........-g.c..t--.g....t-gtaa--t.t.ctatactcaatccc----acattt.tgt.....ttctc---..
..g-------tcgtcg.....gg---------.....-....cg-....-.gt......---c...ca.---ctt.tt.g
--------------ct.-ct.t.-----ttgtggttgaaggg..cctg.gcacc..t.--gctcg.a.cg..........
..........gcag.c.-............-...a......t.....a.---t..c..t.......atg..a.tgg.aa.
-tgcc.a-ctt.cgataca..t.-----....c.c..........-.a..-.ttt-g.a.....--..a..a.-.....t
c.g---.atcc--aatg.g---.gta.tt-----------------tcaaccc.......t-ga.g.gggg.--------
------------cat...-....c..ac--.......ggc.t..-----.a.t.ctg.g................
Everettia_sp._1__5_         
????????????...........tg...-..--------t....ta....a..a..-tt...............t.....
a.--.....................................................t.g....g...............
....-....t.......ct.a...g-tta..at......ataat..a.....c.........aata.a....a..a....
...................----.t..aatta--............a........g...a..-.ccta..atat..t.t.
t.a.------a.c....a...a.ata.tg.-g...a-...........................-.a..a-aa.g.....
g................c........ttaa.tat.a...atat...t.gatt................att-.a......
a......??????????????.....t..g.....a........gt.a.....a..a..a..t..g......t.t.....
...t...........t.....a...........a....................a..a..a..............t..a.
.t...........a..c.....g........g...........a..g.....a..t...........g..t.....gc.t
.....a..a................................c..g..a.....t..t..a..t..g..............
......c.....a..a..a..............a........g..c..c.....c........a.....g.....c..a.
.cc.t..g.....c...........a..a...........g..a.........t....t..g...........a..g...
..a.....a......a.t..c..t...........a......t.a.....t........g..t.........t.a.....
......a...........t????????????????????...................-......a..............
................c.....................a..-....a......at...........a........a.c..
g.............................c.................................................
................................................................................
..................................................................a.g...........
................................................................................
................................................................................
................................................................................
................................................................................
...................................................................-......--....
........................-.....................................................t.
t.tc---...ag...g.....t.................at....at.gcaagca---------.....g.a-.aa--t.
...---....t..g...a..-.....................t...-----...a..-............a.a....t--
--------...........a.tttt-......t.........-............c.....aa-tgt......--.....
..........t...........a..-.....-......-.....-......cc--agactc.---c......---..tg.
t.........-g.c..t--.g....t-gtaa--t.t.ctatactcaatccc----acattt.tgt.....ttctc---..
..g-------tcgtcg.....gg---------.....-....cg-....-.gt......---c...ca.---ctt.tt.g
--------------ct.-ct.t.-----ttgtggttgaaggg..cctg.gcacc..t.--gctcg.a.cg..........
..........gcag.c.-............-...a......t.....a.---t..c..t.......atg..a.tgg.aa.
-tgcc.a-ctt.cgataca..t.-----....c.c..........-.a..-.ttt-g.a.....--..a..a.-.....t
c.g---.atcc--aatg.g---.gta.tt-----------------tcaaccc.......t-ga.g.gggg.--------
------------cat...-....c..ac--.......ggc.t..-----.a.t.ctg.g................
Everettia_sp._2__6_         
?????????????..........tc...-..-------tt....t.....a..a.a-a................t.a...
a.--.....................................................a.g.................a..
....-.............t.....g-tt.c.gta......ta.a..a.....t.........aatacat......a....
...................----t.ttaataa--............a........g...a..-.ccta..atat..t.t.
..a.a.----a.c..g.a...aaat..ta.-g...a-...........................-.a...-a-.......
g.....................a...ttaa.tat.a...atat...t.gatt................att-........
a......??????????????..a..t......c.a.....c..at.a...c.a..a..a..t..t......t.......
...t...........a.....a...........a....................a..a..a..............t..a.
.t........g..a.................a..t........a..g.....a..t..............g......c.t
c.t..a..a..a....................t..t..a........a..a..a..t..a..t........a........
t........t..a.....a...........t...........g..c...............c.a........g.......
................c........a..g..............g........a.....t..............g..g...
........a........a............c.tt.a......t.a.....t........a..t.....a...t.a.....
......a...........t.g.....................................-......-..............
................c.....................a..-........................a..........c..
g.............................c.................................................
................................................................................
..................................................................a.g...........
................................................................................
................................................................................
................................................................................
................................................................................
...................................................................-......--....
........................-.....................................................t.
t.tc---....g.........t.................at..c.at.gcaagca---------....ta..-.gatttc
....t-....t..g...a..-.....................t...-----...a..-............a......tt-
--------...........a.tct.-.c..............-..................aa--........--.....
....g.....t..............-.....-......-.....-.......c--agactc.----......---..tg.
..........-g.c..t--.g....t-gtaa-...t-cta--cttaatccc----acattt.t.tg....ttctc---..
..g-------tcgtcg.....gag---------....-....tg-....-.gc.cctaa---------------------
----------------------------tagtgggataaggg..cctg.gcacc.gt.--gctcg.a.cg..........
..........gcag.c.-............-..........t.......---t..c..........atg..a.tgg.aa.
-tgcc.a-ctt.cgataca..t.----a....a.c..........-.a..-.ttt-g.a.....--..a..a.-.....t
c.g---.atcc--aat.gg---.gt..tt-----------------tcaaccc.......tcaa.ggg.-----------
------------ca.g..-..g.c..ac--.......ggc.t.t.a---.aca.gtg.g................
Everettia_sp._2__7_         
?????????????..........tc...-..-------tt....t.....a..a.a-a................t.a...
a.--.....................................................a.g.................a..
....-.............t.....g-tt.c.gta......ta.a..a.....t.........aatacat......a....
...................----t.ttaataa--............a........g...a..-.ccta..atat..t.t.
..a.a.----a.c..g.a...aaat..ta.-g...a-...........................-.a...-a-.......
g.....................a...ttaa.tat.a...atat...t.gatt................att-........
a......??????????????..a..t......c.a.....c..at.a...c.a..a..a..t..t......t.......
...t...........a.....a...........a....................a..a..a..............t..a.
.t........g..a.................a..t........a..g.....a..t..............g......c.t
c.t..g..a..a....................t..t..a........a..a..a..t..a..t........a........
t........t..a.....a...........t...........g..c...............c.a........g.......
................c........a..g..............g........a.....t..............g..g...
........a........a............c.tt.a......t.a.....t........a..t.....a...t.a.....
......a...........t.......................................-......-..............
................c.....................a..-........................a..........c..
g.............................c.................................................
................................................................................
..................................................................a.g...........
................................................................................
................................................................................
................................................................................
................................................................................
...................................................................-......--....
........................-.....................................................t.
t.tc---....g.........t.a...............at..c.at.gcaagca---------....ta..-.gatttc
....t-....t..g...a..-.....................t...-----...a..-............a......tt-
--------...........a.tct.-.c..............-..................aa--........--.....
....g.....t..............-.....-......-.....-.......c--agactc.----......---..tg.
..........-g.c..t--.g....t-gtaa-...t-cta--cttaatccc----acattt.t.tg....ttctc---..
..g-------tcgtcg.....gag---------....-....tg-....-.gc.cctaa---------------------
----------------------------tagtgggataaggg..cctg.gcacc.gt.--gctcg.a.cg..........
..........gcag.c.-............-..........t.......---t..c..........atg..a.tgg.aa.
-tgcc.a-ctt.cgataca..t.----a....a.c..........-.a..-.ttt-g.a.....--..a..a.-.....t
c.g---.atcc--aat.gg---.gt..tt-----------------tcaaccc.......tcaa.ggg.-----------
------------ca.g..-..g.c..ac--.......ggc.t.t.a---.aca.gtg.g................
Everettia_sp._3__8_         
????????????................-..-------att.g.t.....a.a...-at.............-.t.a...
a..-.....................................................a.g.................a..
..gg-...ac........t.a....-ttag.at..........-.aa................a..aat......a....
...................----t...taat---............a...........aa..-.ttta..ata.....t.
..aaa...--a.cg..ata....a..t........a-...........................-..a.taaa.......
g................c....a...ttaa.tat.a.t.atat...t.g.gt.................tt-........
a........????????????..a..g........a.........t.g..gc.t..g..a..t..g..a...t.......
...t...........a......................................a..a..a...................
.t..t...........a..............a..c..a.....a........a..t..............t.........
...........a.......................t..a........g.....t..t..a..t...........t..c..
t.....a..t..a..a..a........a..t...........g..t.................a..t..a..........
.......g..t.................g..............a........a.....a.....g...............
..a.....a.......................gt.a....................a..g............t.a.....
......a...........t.......................................-......-..............
................c.....................a..-...................................c..
g.............................c.................................................
................................................................................
..................................................................a.g...........
................................................................................
................................................................................
................................................................................
................................................................................
...................................................................-.....--t....
........................-.......................................................
t.tc---....g.c..........................t..a--------------------....t...-...tt.a
....--....t.........-.........................-----...a..-............t.....----
-----.c..........t.-.tct.-................-..................aa--........--.....
..........t..........t...-.....-......-.....-......c---agacac.c.........---.....
..........-g....ttttg....t-gtaa-.g.c.tattacttaatccc----------aa.t.....ttctc---..
..g-------tcgtcg.....ga---------.....-..a.--------.gc...a.a--.g....ac-----t.c---
---------------t.act.t.-----tt..tgggatgggg..cctg.gctcc.t..--gctcg.a.cg..........
........-.gcag.c.-............-..........t.......---t..c.........gatg..a.tgg.aa.
-tgcc.a-ctt.cgat.cg..t.a.tca....--c..........-.a.t-.ttt-g.a....---..a..a.-.....t
ct----.gtcc---aa.a..gg.g.cgtcctttaatcatcatcatcacagccc.......t..g...ggtg.tggggggg
agg------ttctaag..-...caac----...a...gg......a---.a.t.ctg.g................
Everettia_sp._4__9_         
????????????????????????????????????????????????????????????????????????????????
????????????????????????????????????????????????????????????????????????????????
????????????????????????????????????????????????????????????????????????????????
????????????????????????????????????????????????????????????????????????????????
????????????????????????????????????????????????????????????????????????????????
????????????????????????????????????????????????????????????????????????????????
?????????????????????.....t........a.........t.a..gc.t..c..a..t..t..a...t.t..c..
...t............g.a..g..a.............................a..t..a..a..c........t..a.
.t..t........a......c.cc.t........c..c.....a..g.....a..g..............t.........
...........a.....c.............................a.....a..t..a..g.....c..g........
t.....g.....c..g........a..a..c...........g..c.....c.........c.......g..........
.......a..g..c...........a..gg.............g..............a..g.....c..g..a......
..g..............a............c..t.a.................a..a..g..t.........t.a.....
a.....t...........t.......................................-......-..............
................c........................-.......t......................a....c..
g............................tc.................................................
................................................................................
..................................................................a.g...........
................................................................................
................................................................................
................................................................................
................................................................................
...................................................................a.....--g....
........................-....???????????????????????????????????????????????????
????????????????????????????????????????????????????????????????????????????????
????????????????????????????????????????????????????????????????????????????????
????????????????????????????????????????????????????????????????????????????????
????????????????????????????????????????????????????????????????????????????????
????????????????????????????????????????????????????????????????????????????????
????????????????????????????????????????????????????????????????????????????????
????????????????????????????????????????????????????????????????????????????????
????????????????????????????????????????????????????????????????????????????????
????????????????????????????????????????????????????????????????????????????????
????????????????????????????????????????????????????????????????????????????????
???????????????????????????????????????????????????????????????????????????
Everettia_sp._5__10_        
????????????????????????????????????????????????????????????????????????????????
????????????????????????????????????????????????????????????????????????????????
????????????????????????????????????????????????????????????????????????????????
????????????????????????????????????????????????????????????????????????????????
????????????????????????????????????????????????????????????????????????????????
????????????????????????????????????????????????????????????????????????????????
?????????????????????..a..t........ac....c...t.a..gc.t.....g..t..t...c..t.t.....
...t............g.g.....g........g....................a.....a..a...........t..g.
.t...........a..c...c.tc.t.....g..t..a.....a.....c..g.....g...........t..c..g...
...........a.................c........a.....g..a.....g..t..a...........a.....g..
t.....a..c..c.....a.....a..g..t...........g..c.......................g..........
.......a.....c...........a..ag.............g..............a...........t..a......
..a.....c........a............c....a.................a..a..a..t...........a.....
a.....t...........t.......................................-......-..............
................c........................-............t......................c..
g............................tc.................................................
................................................................................
..................................................................a.g...........
................................................................................
................................................................................
................................................................................
................................................................................
...................................................................-.....--g....
........................-....???????????????????????????????????????????????????
????????????????????????????????????????????????????????????????????????????????
????????????????????????????????????????????????????????????????????????????????
????????????????????????????????????????????????????????????????????????????????
????????????????????????????????????????????????????????????????????????????????
????????????????????????????????????????????????????????????????????????????????
????????????????????????????????????????????????????????????????????????????????
????????????????????????????????????????????????????????????????????????????????
????????????????????????????????????????????????????????????????????????????????
????????????????????????????????????????????????????????????????????????????????
????????????????????????????????????????????????????????????????????????????????
???????????????????????????????????????????????????????????????????????????
Everettia_sp._6__11_        
???????????......-..........-..--------a....ta....a.a...-tt......t.......t..a..a
a.--.....................................................a.g....g............at.
....-....tt.......t..a...-tta..at..........-.aa..................a.a.......a....
.........t.........----...taata---............a........gt.ga..-.ccta..atat.a.taa
c.-aa.a.--a.ct..gtg....a..tt...g...a-........................c..ta..ataaa.......
g................c........gtaa.ta..a.g..tat...t.gatt...?????????????????????????
?????????????????????.....g.....c..a...........a.....a........t..t......t.......
c..t...........a.....a................................a..a..a..............t....
.t..t........a.................a..t........a........g.................t.....g...
...........a....................g...........g.....g..a..t..a..t........a..t.....
t........g........t........g..t...........g..t....................t........a....
.......a..t.................a...............g....a..a.....a..g..g........a......
..a.....a........a...............t.g.................a.....g...........gt.a.....
a.....a...........t?????????????????????????????????????????????????????????????
????????????????????????????????????????????????????????????????????????????????
????????????????????????????????????????????????????????????????????????????????
????????????????????????????????????????????????????????????????????????????????
????????????????????????????????????????????????????????????????????????????????
????????????????????????????????????????????????????????????????????????????????
????????????????????????????????????????????????????????????????????????????????
????????????????????????????????????????????????????????????????????????????????
????????????????????????????????????????????????????????????????????????????????
????????????????????????????????????????????????????????????????????????????????
?????????????????????????????...................................................
t.tc---....g.........a..................t....gc.gtaagca---------.....a..-..a.-t.
...---....t.........-.........................-----...a..-.............--------t
ctttc..............-.tc.g-................-..................aa--........--.....
...c......t..............-.....-......-.....-......c---aga.a..t.........---.....
..........--....t--.g....g-gtaa-.g.t.t---act-aagtccc---tttttt.t........-------..
.tg-------tcgtcg.....g---------at....-....agg-cg.-.gc-.ca.a---c...caag---tt.ct.-
----------gc.acttact.tact.t.ctgtggaaaaggg-..cctgagcacc.ga.--gctcg.accg..........
.......c-.gtag.c.-............-.......tg.........---t..c...........tg..a.tgg.aa.
-tgcc.a-ctt.cgatac...t...tc-----..c..........-.at.-.ttt--gaa....c-.acg.a.g.....t
c.----.gtcccatcagcg--g.gtc.tt-----------------tcaaccc.......t-ga....ggg.--------
---------tccgcgg..g...cca.c---........g.a...-----.a.t.ctg.g..t.............
Everettia_sp._7__12_        
????????????????????????????????????????????????????????????.............ttt....
...-...........................................g.........t......g.......t.....t.
....-....t........t..a...-tt.a.gt...g.....ga.ga................a.taa.......a....
...................---a..tggtaaa--............a........gt.atat-..t..ata.a.ta.ta.
t.aa.c..--atcg..aa.....a..t.ag.g....-..........................gt..aac.aa.......
g........................???????????????????????????????????????????????????????
?????????????????????.....g........a........gt.a.....a........t.....a...t.t.....
...t...........a.....a....................g...........a..a..a..a...........t..a.
.t..g........a..a..t..............t..a.....a........g.................t.....gg..
c.t..c..c..c....a.....c..a............a.....g..g..g..a..t..a..t..g.....gg.t.....
.........t.....a..............t.....a........t.........t.a.....a..t.............
.......g..t..............a..a...........g..g........g.....a...........g..gc.....
..a..............t............c.tt.g......t.a.....t........g..t.........t.a.....
..................t.......................................-......-..............
................c........................-...................................c.t
g.............................c.................................................
................................................................................
..................................................................a.g...........
................................................................................
................................................................................
................................................................................
................................................................................
..................................................................g-..t...ag....
........................-..................................................ca..g
ttct--...t.g.........at.................t....gc.gcaagca---------........-...ttt.
....t-..c.t.........-.........................-----...a..-............t.a....tt-
--ctc....c.........-.ttc.a................-.............tgag.ccaa........--.....
..........t..............-.....-......-..t..-......c---agacac..tt.......---.....
..........-g.t...--.g....t-gta-------ccacactt-aatccc------att.tg.......-------..
..g-------tcgtcg.....gaa--------.....-....tt..aa.-.gc.....a---c...ca..aa.tt.ct.-
--------------.ct.ct.t.-----ttgtggaaa-ggg-..cctg.gcacc.tg.aagctcg.a.tg..........
.......t-.gcag.c.-............-................t.gatt..c..........atg..a.tgg.aa.
-tgcc.a-ctt.cgat.cg..t.-----a..-..c..........-.at.-.tttt.taa....--..a..t.-.....t
.tc---.gtccgatcagcg.cct.t.attt--------------tttcaacca.......ttgggg.ggg----------
-----------ccagg..g..cacagc---.......ga.att.-----.a.t.ctg.g................
Everettia_sp._7__13_        
????????????????????????????????????????????????????????????????????????????????
????????????????????????????????????????????????????????????????????????????????
????????????????????????????????????????????????????????????????????????????????
????????????????????????????????????????????????????????????????????????????????
????????????????????????????????????????????????????????????????????????????????
????????????????????????????????????????????????????????????????????????????????
?????????????????????.....g........a........gt.a.....a........t.....a...t.t.....
...t...........a.....a....................g...........a..a..a..a...........t..a.
.t..g........a..a..t..............t..a.....a........g.................t.....gg..
c.c.....c..c....a.....c..a............a.....g..g..g..a..t..a..t..g.....g..t.....
.........t.....a..............t.....g........t.........t.a.....a..t.............
.......g..t..............a..a...........g..g........g.....a...........g..ac.....
..a..............t............c.tt.g......t.a.....t........g..t.........t.a.....
..................t?????????????????????????????????????????????????????????????
????????????????????????????????????????????????????????????????????????????????
????????????????????????????????????????????????????????????????????????????????
????????????????????????????????????????????????????????????????????????????????
????????????????????????????????????????????????????????????????????????????????
????????????????????????????????????????????????????????????????????????????????
????????????????????????????????????????????????????????????????????????????????
????????????????????????????????????????????????????????????????????????????????
????????????????????????????????????????????????????????????????????????????????
????????????????????????????????????????????????????????????????????????????????
?????????????????????????????..............................................ca..g
ttct--...t.g.........at.................t....gc.gcaagca---------........-...ttt.
....a-....t.........-.........................-----...a..-............t.a....tt-
--ctc....c.........-.ttc.a...............t-.............tgag.ccaa........--.....
..........t..............-.....-......-..t..-......c---agacac..tt.......---.....
..........-g.t...--.g....t-gta-------ccacactt-aatccc------att.tg.......-------..
..g-------tcgtcg.....gaa--------.....-....tt..aa.-.gc.....a---c...ca..aa.tt.ct.-
--------------.ct.ct.t.-----ttgtggaaaaggg-..cctg.gcacc.tg.aagctcg.a.tg..........
.......t-.gcag.c.-............-................t.gatt..c..........atg..a.tgg.aa.
-tgcc.a-ctt.cgat.cg..t.-----a..-..c..........-.at.-.tttt.taa....--..a..t.-.....t
.tc---.gtccgatcagcg.cct.t.attt--------------tttcaacca.......ttgggg.ggg----------
----------ccaggg..g..cacagc---.......ga.att.-----.a.t.ctg.g................
Everettia_baramensis__14_   
.......................t....-..--------tt...ta....a..a..-t...............t.ta...
...-...........................................g.........a......c.......t.......
..t.-....c........t.....g-tgg..at......a...-..t..............gaata.a.......a....
...................----.g.ggagga--............a............a..-.ctta..atat.ac--a
ta..a.at--a.cg.gata....a..t....t...a-...........................-..a.aa--.......
g................c........tt.g.tat.a...atat...t.g-ct............n....tg.........
..........................c..g...c.a........at.a..gc....g..g..t..g..g...t.t.....
...t.................a.....a....................c.....a.....a........g.....g..a.
.t..t........a..c......c.t........c..c.....a...........t..............t.....g...
.....a.....a..........................a...........g..a..t..a..g.....a..a..t..c..
tc.t.....t..a..g..a.....a..g..t........c..g..c.................a..g..g........c.
....g..g..t.................a........c..g..a..a..g..a.....t..g..g........a..g...
...................................a......t.g.....tc.......g........c...t.ac....
......a..??????????.......................................-......-..............
................c........................-........................a..........c..
a.............................c.................................................
................................................................................
..................................................................a.g...........
................................................................................
................................................................................
................................................................................
................................................................................
...................................................................-......--....
........................-..................................................a..t.
t.tc--tg..tg...g.....t.......g.........at....gt.gcaagca---------.....a..-...t-..
..----....t......a..-............a........t...-----...a..-.........tttt.--------
-----..............a.tct.-........g.......-..................acaa......t.--.....
...c......t..............-.....-......-.....-......c---agacac.c.........---..ag.
..........-g.c..t--.g....t-gtaa-.t.tct---actt-aatctac--atgtgt.t.t.....ttctc---..
..g-------tca.cg.....ga---------.....-....tt.-...-.gc.....a---c...ca.c---tt.ct.g
t.tg----------ct-aca.t.-----ttgtgggaaggg--..cctg.gcacc.tat--gctcg.a.cg..........
........-.gcag.c.-............-..........t.......---t..c..........atg..a.tgg.aa.
-tgcc.a-ctt.cgatacg..t.---.....cc.c..........-.a..-.ttt--gaa..t.g-..a..a.-.....t
c.---a.atcc.at-cag----.gta.tt-----------------tcaaccc.......t---g...ggg.--------
------------ca.a..-...ca..ac--.......gg..t..-----.a.a.ctg.g................
Everretia_algaia__15_       
????????????????????????????????????????????????????????????????????????????????
????????????????????????????????????????????????????????????????????????????????
????????????????????????????????????????????????????????????????????????????????
????????????????????????????????????????????????????????????????????????????????
????????????????????????????????????????????????????????????????????????????????
????????????????????????????????????????????????????????????????????????????????
????????????atagta..t.....c........a........gt.a...c.t.....a..g..g..g...t.t..c..
.....................a..a........a....................a..t..a..c...........t..a.
.t.....c.....a.....gc.cc.t.....g..t.....c..a..g.....g..g..............t..c...c.g
c.t........a..c.......................a........a.....a..t..a...........a..t.....
t.....a..g..c...........a..a.....a........g..c.....c...........a.....g..g..c....
.......g..g..c...........g..gg.............g........a.....a..............a......
..a..g..a........................t.a......t.a.....t.....c..a..t.....a...t.a.....
......t...........t????????????????????...................-.....-c..............
................c........................-............g......................c..
g............................tc.................................................
................................................................................
..................................................................a.g...........
................................................................................
................................................................................
................................................................................
................................................................................
...................................................................-......--....
........................-.......................................................
t.tc---..a.g...g........................t.--.gc.gcaaagcac----gtc........-...t-..
...---....t.........-.........................-----...a..-.........ctat....-----
--ctc..............-.tct.-................-..................aa--........--.....
..........t..............-.....-t.....-.....-......c---agacac...........---...g.
..........-g....tt-.g....t-gtaa-.....tct-acttaatccc------acgt.t.......ttct------
----------..ctcg...a.gagagaga---....a-....tcg-...-.gc.t...a---g...ca.----ta.ct.g
t..ca.gc----aactgact.t.-----tcgtgggatggg--..cctg.gcacc.aa.--gct.g.g.cg..........
........-.gcag.c.-............-..........t.......---t.............att..a.tgg.aa.
-tgcc..-ctt.cgatt-----------a..-..c..........-.a..-.ttt--gaa....--..a.t..-.....t
a.----.gtcc..aat-g.c--.gtcat----------------tcacaaccc.......t-g.g...ggg.a-------
---------cccattg..c-..caac----.......gg......c---.a.t.ctg.g................
Everettia_c_corrugata__16_  
............................-..---gataaat...t.....a.a...-tt..............t..g...
g..-.......................................g..............g..c..g............a..
..g.-....t........t.a....-.t.a.at..........-.gt..............c..g..g.t..a..a....
...................----.g..aaaaaa-............a........g..aa..-.tcta..acat.at.t.
tata-.a.--a.cg..ata....a..t.a..t...a-...........................-c.a.taa........
g................c........ttaa.tat.a.c.atat...t.gatt.................tt-........
.......................c..t..g.....a........at.a...c.t..a..a..t..g..a...t.t.....
...t...........a......................................a..t..a..............c..c.
.t...........a......c.g........g.....g.....a........a..t...........g........gc.g
...........a....................t.....a........a.....a..t..a...........a..t.....
tc.c..c..t..a..a..a..c.....a..t...........g..c.....c..a..c.....a..t..a..g..g....
.......g.....c...........g..a...........g..g..c..a........t..g......t...........
..a.....a........a............c..t.at.a...........t..a..a..g..t.........t.a.....
......a...........t?????????????????????????????????????????????????????????????
????????????????????????????????????????????????????????????????????????????????
????????????????????????????????????????????????????????????????????????????????
????????????????????????????????????????????????????????????????????????????????
????????????????????????????????????????????????????????????????????????????????
????????????????????????????????????????????????????????????????????????????????
????????????????????????????????????????????????????????????????????????????????
????????????????????????????????????????????????????????????????????????????????
????????????????????????????????????????????????????????????????????????????????
????????????????????????????????????????????????????????????????????????????????
?????????????????????????????...................................................
t.tc---....g............................t...tgc.gcaagaa---------........-...t-..
...---....t.........-.........................-----...a..-............t.....cttt
--ctc..............-.tct.-................-..................aa--........--.....
..........t..............-.....-......-.....-......c---agacac.c.........---.....
..........-g....tt-.g....t-gtaa-...t--attactt-aatccc------att.t........-------..
..g-------tcgtcg.....ga---------.....-....tc-..-------t.a.a---c...ca.----tt.ct..
-------------.ct.act.t.----tttgtgggatggg--..cctg.gctcc.tag--gctcg.a.cg..........
........-.gcag.c.-...........--..........t.......---t..c.........gatg..a.tga.aa.
-tgcc.a-ctt.cgat.ca..t..at.....-..c..........-.a.t-.ttt--gaa....--..a..a.-.....t
c.-----gtcc.gtccaa.cac.gtc.t----------------tcacaaccc.......t.g.g...ggt.--------
-----------cttag..-...caac----.......gg.....----a.a.t.ctg.g................
Everettia_c_corrugata__17_  
..........................-.-..---gataaat...t.....a.a...-tt..............t..g...
g..-.......................................g..............g..c..g............a..
..g.-....t........t.a....-.t.a.at..........-.gt..............c..g..g.t..a..a....
...................----.g..aaataa-............a........g..aa..-.tcta..acat.at.t.
tata-.a.--a.cg..ata....a..t.a..t...a-...........................-c.a.taa........
g................c........ttaa.tat.a.c.atat...t.gatt.................tt-........
.......................c..t..g.....a........at.a...c.t..a..g..t..g..a...t.t.....
...t...........a......................................a..t..a..............c..c.
.t...........a......c.g........g.....g.....a........a..t...........g........gc.g
...........a....................t.....a........a.....a..t..a...........a..t.....
tc.c..c..t..a..a..a..c.....a..t...........g..c.....c..a..c.....a..t..a..g..g....
.......g.....c...........g..a...........g..g..c..a........t..g......t...........
..a.....a........a..c.........c..t.at.a...........t..a..a..g..t.........t.a.....
......a...........t.......................................-......-..............
................c.....................a..-...................................c..
g.............................c.................................................
................................................................................
..................................................................a.g...........
................................................................................
................................................................................
................................................................................
................................................................................
...................................................................-.....t--....
........................-.......................................................
t.tc---...ag............................t....gc.gcaagaa---------........-...t-..
...---....t.........-.........................-----...a..-............t.....cttt
--ctc..............-.tct.-................-..................aa--........--.....
..........t..............-.....-......-.....-......c---agacac.c.........---.....
..........-g....tt-.g....t-gtaa-...t--attactt-aatccc------att.t........-------..
..g-------tcgtcg.....ga---------.....-....tc-..-------t.a.a---c...ca.----tt.ct..
-------------.ct.act.t.----tttgtgggatggg--..cctg.gctcc.tag--gctcg.a.cg..........
........-.gcag.c.-............-..........t.......---t..c.........gatg..a.tga.aa.
-tgct.a-ctt.cgat.ca..t..at.....-..c..........-.a.t-.ttt--gaa....--..a..a.-.....t
c.-----gtcc.gtccaa.cac.gtc.t-------------tcacaacaaccc.......t.g.g...ggt.--------
-----------cttag..-...caac----.......gg.....----a.a.t.ctg.g................
Everettia_c_williamsi__18_  
............................-..---gataaat...t.....a.a...-tt..............t..g...
g..-.......................................g..............g..c..g............a..
..g.-....t........t.a....-.t.a.at..........-.gt..............c..g..g.t..a..a....
...................----.g..aaataa-............a........g..a...-.tcta..acat.at.t.
tata-.a.--a.cg..ata....a..t.a..t...a-...........................-c.a.taa........
g................c........ttaa.tat.a.c.atat...t.gatt.................tt-........
..........................t........a.........t.g..g..a.....g.....g..a...t.t..c..
...t...........t...........c..........................a..a..a..............g..g.
.t..t..c............c....g.....g..t........a..t.....a..g..............t.........
c.g..a.....a..c........c..c........g........g.....g..t.....a..t........a.....t..
tc.......t..a..a..a.....c..a..t...........g..t.........t.a.....a..t..a..........
....g..a.....c..............a..............a.....a........a.....................
..a.....a........a.................at.a...........t.....a..g..t.................
......a...........t.......................................-......-..............
................c.....................a..-...................................c..
g.............................c.................................................
................................................................................
..................................................................a.g...........
................................................................................
................................................................................
................................................................................
................................................................................
...................................................................-.....t--....
........................-.......................................................
t.tc---...ag............................t....gc.gcaagaa---------........-...t-..
...---....t.........-.........................-----...a..-............t.....cttt
--ctc..............-.tct.-................-..................aa--........--.....
..........t..............-.....-......-.....-......c---agacac.c.........---.....
..........-g....tt-.g....t-gtaa-...t--attactt-aatccc------att.t........-------..
..g-------tcgtcg.....ga---------.....-....tc-..-------t.a.a---c...ca.----tt.ct..
-------------.ct.act.t.----tttgtgggatggg--..cctg.gctcc.tag--gctcg.a.cg..........
........-.gcag.c.-............-..........t.......---t..c.........gatg..a.tga.aa.
-tgcc.a-ctt.cgat.ca..t..at.....-..c..........-.a.t-.ttt--gaa....--..a..a.-.....t
c.-----gtcc.gtccaa.cac.gtc.t----------------tcacaaccc.......t.g.g...ggt.--------
-----------cttag..-...caac----.......gg.....----a.a.t.ctg.g................
Everettia_c_williamsi__19_  
............................-..---gataaat...t.....a.a...-tt..............t..g...
g..-.......................................g..............g..c..g............a..
..g.-....t........t.a....-.t.a.at..........-.gt..............c..g..g.t..a..a....
...................----.g..aaataa-............a........g..aa..-.tcta..atat.at.t.
tata-.a.--a.cg..ata....a..t.a..t...a-...........................-c.a.taa........
g................c........ttaa.tat.a.c.atat...t.gatt.................tt-........
.......................c..t..g.....a........at.a...c.t..a..g..t..g..a...t.t.....
...t...........a......................................a..t..a..............c..c.
.t...........a......c.g........g.....g.....a........a..t...........g........gc.g
...........a....................t.....a........a.....a..t..a...........a..t.....
tc.c..c..t..a..a..a..c.....a..t...........g..c.....c..a..c.....a..t..a..g..g....
.......g.....c...........g..a...........g..g..c..a........t..g......t...........
..ag....a........a............c..t.at.a...........t..a..a..g..t.........t.a.....
......a...........t.......................................-......-..............
................c.....................a..-...................................c..
g.............................c.................................................
................................................................................
..................................................................a.g...........
................................................................................
................................................................................
................................................................................
................................................................................
...................................................................-.....t--....
........................-.......................................................
t.tc---...ag............................t....gc.gcaagaa---------........-...t-..
...---....t.........-.........................-----...a..-............t.....cttt
--ctc..............-.tct.-................-..................aa--........--.....
..........t..............-.....-......-.....-......c---agacac.c.........---.....
..........-g....tt-.g....t-gtaa-...t--attactt-aatccc------att.t........-------..
..g-------tcgtcg.....ga---------.....-....tc-..-------t.a.a---c...ca.----tt.ct..
-------------.ct.act.t.----tttgtgggatggg--..cctg.gctcc.tag--gctcg.a.cg..........
........-.gcag.c.-............-..........t.......---t..c.........gatg..a.tga.aa.
-tgcc.a-ctt.cgat.ca..t..at.....-..c..........-.a.t-.ttt--gaa....--..a..a.-.....t
c.-----gtcc.gtccaa.cac.gtc.t----------------tcacaaccc.......t.g.g...ggt..gtg----
-----------cttag..-...caac----.......gg.....----a.a.t.ctg.g................
Everettia_dominiki__20_     
.........--...............-.-..--------gtt..t.....a.a...-tt...............c.a...
a..-.....................................................a.g.................a..
....-..ca.........t.a....-tt.acat..........-..a....................at...a..a....
...................----tt..taat---............a...c.......aa..-.ttta..gtag.ac.t.
..aaa...--a.cg..ata....a..tg.......a-...........................-..a.taaa.......
g................c..a.....ttaa.tat.a.c.atat...tcg..t.................tt-....t...
.......................a..t..g.....a.........t.g..gc.......g..a.....ac..t.......
...............a.................c....................a..a..a..c...........g..a.
.t..t........a..g...c.t..g........c..a.....a..t.....g..c........................
c.t..a.............................t..a..c........c.....c..a..t..g...........g..
t.....g..c..a..a...........g..t........c.....t.................a..t..g..........
.......g..t.................a..............a.................g..g.....g..a..g...
..a.....a.....................c..t.a........a.....g..a.....g........c...t.a.....
.........c........c.......................................-......-..............
................c.....................a..-...........t.......................c..
g.............................c.................................................
................................................................................
..................................................................a.g...........
................................................................................
................................................................................
................................................................................
................................................................................
...................................................................-.....t--....
........................-.......................................................
a.tc---....g.c..........................t..a--------------------........-...t-..
...---....t.........-.........................-----...a..-............t......tt-
-----.c............-.tct.-................-..................caa-........--.....
..........t..........t...-.....-......-.....-......cc--agacac.c.........---.....
..........-g....ttt-g....t-gtaa-.g.tatattactt-aatccc------att.t........-------..
..g-------tcgtcg.....ga---------.....-..a.--------.gc...a.a--......t..a--tt.ct..
-------gcc.tact-.act.t.----tttgtgggatgggg-..cctg.gctcc.ta.--gctcg.a.cg..........
........-cgcag.c.-............a..........t.......---t..c.........gatg..a.tgg.aa.
-tgcc.a-ctt.cgat.ca..t.-at.ca..-..c..........-.a.t-.ttt--gaa..t.--.....a.-.....t
c.gtcc.gtcc.aaattggcac.gtc.ttt-atcgtcata----tcacaaccc.......t---g...ggt..ggggagg
g--------ttctgag..-...cgacaac-...a...gg.t...----a.a.tgctg.g................
Everettia_dominiki__21_     
.........-..................-..--------atttat.....a.a...-ttg..............t.ac..
a..-.....................................................a.g.................a..
....-...at........t.a....-tt.a.at..........-.aa.....c..........att.at...ag.a....
...................-----...ttat---............a...c.......ga..-.ttta..gta.-at.t.
..aaa..g--a.cg..ata....a..t........a-...........................-..g.taaa.g.....
g................c....a...ttaa.tat.a.t.atat...t.g.tt.................tt-........
.......................a..g........a.........t.a...c.t.....g..a..g..g...t.......
...t...........a......................................a..a..a.................a.
.t..t...........a.....g..g.....g..t........a..g........c..g...........t.....g...
.....a.....a.......................t.................t..t..a..t..g...........c..
t.....a........a..t........a..t................................a..c..a..........
....g..g..t.................a...........g..a........a.....a.....g...............
..a..g...........a...............t.g..a.................g..g..t.........t.a.....
......t...........t.......................................-......-..............
................c.....................a..-...................................c..
g.............................c.................................................
................................................................................
..................................................................a.g...........
................................................................................
................................................................................
................................................................................
................................................................................
...................................................................-.....t--....
........................-............................................a...t......
t.tc---....g.c..........................t..a--------------------..c.....-...t-..
...---....t.........-.........................cctcg...a..a............t......---
------c............-.tc-.-................-..................ccca........--.....
..........t.........at...-.....-......-.....g.c....c---agacac.c.........---.....
..........-g....ttt-g....t-gtaa-.g.tacattactt-aatccc------att.t........-------..
..g-------tcgtcg.....ga---------.....g..a.--------.gc...a.a--......a..a--tt.ct..
-------gcc.tact-.act.t.----tttgtgggattggg-..cctg.gctcc.ta.--gctcg.a.cg..........
........-.gcag.c.-............-..........t.......---t..c........agatg..a.tgg.aa.
-tgcc.a-ctt.cgat.ca..t.-at.ca..-..c..........-.a.t-.ttt--gaa..t.--.....a.-.....t
..----.gtcc.aaattggcac.gtc.ttt-atca---------tcacaaccc.......t-g.g...ggt..ggagagg
---------ttctgag..t...caac----...a...gg.t...----a.a.t.ctg.g................
Everettia_dominiki__22_     
.........-................-.-..-------gatt..t.....a.....-tt...............t.a...
a..-.....................................................a.g.................a..
....-...at........t.a.t.g-ttaa.at..........-.ga................ag..at...a..a....
...................----t...taaacct............a...c.......aa..-.ttta..gta.--t.t.
.caaa...--a.cg..atc....a..t.........-...........................-....aaaa.......
g................c........ttaa.tat.a.c.atat...t.g.gt........-........tt-........
.....................???????????????????.....t.a..gc.t........g..g..a...t.......
...t........c..a..........................g...........a..a..a.................a.
.t..t.....g.....a..............g..............g.....a..t...........g..t.........
.....a.....a.....c.................t...........c.....t..t..a..t........c..t.....
t.....g..t..a..a...........a..c..............c.................a.....a..g.......
.......g..t..............a..a..............a..a..a........a..g..g...............
..a..............a...............t.a..c...........c........g..............a.....
......t...........t.......................................-......-..............
................c....................ca..-.......................a...........c..
g.............................c.................................................
................................................................................
..................................................................a.g...........
................................................................................
................................................................................
................................................................................
................................................................................
...................................................................-.....t--....
........................-.......................................................
t.tc---....g.c..........................t..a--------------------........-...t-..
...---....t.........-.........................-----...a..-...................---
------c............-.tct.-................-.................taa--........--.....
..........-..........t...-.....-t.....-.....-......c---agacac.c........c---.....
..........cg....ttt-g....t-gtaa-.g.tgtattactt-aatcccc-----atg.t........-------..
..g-------tcgtcg.....ga---------.....-..a.--------.gc...a.a--t.....a..a--tt.ct..
t------gcc.tact-.act.t.----tttgtgggatggggg..cctg.gctcc.ta.--gctcg.a.cg..........
........-.gcag.c.-............-..........t.....a.---t..c..........atg..a.tgg.aa.
-tgcc.a-ctt.cgat.ca..t.-a..ca..-..c..........-.a.t-.ttt--gaa..t.--.....a.-.....t
c.----.gtcc.aaattggcac.gtc.ttt-atca---------tcacaaccc.......t-g.g...ggt..ggggagg
---------ttctaag..-...caac----...a...gg.....----a.a.t.ctg.g................
Everettia_dominiki__23_     
............................-..-------gatt..t.....a.....-tt...............t.a...
a..-.....................................................a.g.................a..
....-...at........t.a.t..-ttaa.at..........-.ga................a...at...a..a....
...................----t...taaacct............a...c.......aa..-.ttta..gta.--t.t.
.caaa...--a.cg..atc....a..t.........-...........................-....aaaa.......
g................c........ttaa.tat.a.c.atat...t.g.tt.................tt-........
..........................g........ac........t.a..gc.t........g..g..a...t.......
...t........c.............................g...........a..a..a.................a.
.t..t.....g.....a..............g..............g.....a..t...........g..t.........
.....a.....a.......................t.................t..t..a..t...........t.....
t.....g..t..a..a...........a..c..............c.................a.....a..........
.......g..t..............c..a..............a..a..a..c.....a..g..g...............
..a..............a...............t.a..c...........c........g..............a.....
......t...........t.......................................-......-..............
................c....................ca..-.......................a...........c..
g.............................c.................................................
................................................................................
..................................................................a.g...........
................................................................................
................................................................................
................................................................................
................................................................................
...................................................................-.....t--....
........................-.......................................................
t.tc---....g.c..........................t..a--------------------........-...t-..
...---....t.........-.........................-----...a..-...................---
------c............-.tct.-................-.................taa--........--.....
..........t..........t...-.....-t.....-.....-......c---agacac.c........c---.....
..........-g....ttt-g....t-gtaa-.g.tgtattactt-aatccc------atg.t........-------..
..g-------tcgtcg.....ga---------.....-..a.--------.gc...a.a--t.....a..a--tt.ct..
t------gcc.tact-.act.t.----tttgtgggatggggg..cctg.gctcc.ta.--gctcg.a.cg..........
........-.gcag.c.-............-..........t.....a.---t..c..........atg..a.tgg.aa.
-tgcc.a-ctt.cgat.ca..t.-a..ca..-..c..........-.a.t-.ttt--gaa..t.--.....a.-.....t
c.----.gtcc.aaattggcac.gtc.ttt-atca---------tcacaaccc.......t-g.g...ggt..ggggagg
---------ttctaag..-...caac----...a...gg.....----a.a.t.ctg.g................
Everettia_planispira__24_   
.........-..................-..-------att...t.....a.a...--.t............-.t.a..a
a.--.....................................................a......................
..g.-...at........t.a....-tt.a.at.........g-.aa................aga.at...a..a....
...................-----t..taat---............a...........aa..-.ttta..ata.-.t.t.
t.aaa...--a.cg..ata....a..t..g.....a-...........................-..a.aaag.......
g................c....a...ttaa.tat.agt.atat...t.g.gt.................tt-........
.......................a...........a.........t.a..gc.t..a..g.tg..g..a..gt.......
...t.....c......g.....................................a..a..a..............g....
.t..t........a..a..t...........a..t..a.....a...........t..............t.........
...........a.......................t..a.....g........t..t..a..t..............t..
t.....g..t..a..a..a........a..t...........g..t..............c..a..g..a..g.......
.......g..t.................a.....a........g........g.....a..g..................
..a.....a........a.....g.........t.a.......................g............t.a.....
......a...........t.......................................-......-..............
................c.....................a..-...................................c..
g.............................c.................................................
................................................................................
..................................................................a.g...........
................................................................................
................................................................................
................................................................................
................................................................................
...................................................................-.....t--....
........................-.......................................................
t.tc---....g.c..........................t..a--------------------........-...t...
...---....t.........-.........................-----...a..-............t......---
------c..........t.-.tct.-................-..................aa--........--.....
..........t..........t...-.....-......-.....-......c---agacac.c.........---.....
..........-g...-------------------------------------------gtt.t........-------..
..g-------tcgtcg.....ga---------.....-..a.--------.gc...a.a--......ac-----------
----------t.--ct.act.t.tt.-tttgtgggatgggg-..cctg.gctcc.t..--gctcg.a.cg..........
........-.gcag.c.-............-..........t.......---t..c.........gatg..a.tgg.aa.
-tgcc.a-ctt.cgat.ca..t.-at.ca..-..c..........-.a.t-.ttt--gaa..t.--.....a.-.....t
c.----.gtgc.aaattggcac.gtc.ttt-atcatcatcatcatcacaaccc.......t-g.g...ggt..tgggggg
gaggaggg-ttctaag..-...caac----...a...gg.....---aa.a.t.ctg.g................
Everettia_monticola__25_    
............................-..------aatt.g.t.....a.a...-tt..............t.....a
a.--.....................................................a.g.................a..
....-...at........t.a....-tt.a.ac...c......-.aa................a...gt...ag.a....
...................----...ttaaa---............a...c.......aa..-.ttta..gta-tag.t.
..aaa...--a.cg..ata....a..tg.......a-...........................-..g.taag.......
g................c........ttaa.tat.a.c.atat...t.g.gt...-....-...cac..t--........
.......................a..t..................t.g.....a.....g..g..g..a...t.g..c..
......................................................a..a..a..............g..g.
.t...........a..g...c.g........g..t........a..g.....g.................t.........
.....g.....g.......................t..a.....g..a.....t.....a..t........a........
t........g..g..a..t........a..t...........g..t.......................g.....a....
..........c.................a........c..g..a.....a........a..g..g........c......
..g..............a...............t.a..............g.....g..g...........gt.a.....
..................t.......................................-......-..............
................c.....................a..-...................................c..
g.............................c.................................................
................................................................................
..................................................................a.g...........
................................................................................
................................................................................
................................................................................
................................................................................
...................................................................-.....t--....
........................-.......................................................
t.tc---....g.c..........................t..a--------------------........-...tt..
...---....t.........-.........................-----...a..-............t......---
------c............-.tct.-................-..................caa-........--.....
..........t.........ct...-.....-......-.....-......cc--agacac.c.........---.....
..........-g....ttt-g....t-gtaa-.g.tatattacttaatccc-------att.t........-------..
..g-------tcgtcg.....ga---------.....-..a.--------.gc...a.a--......t..a--tt.ctc.
--------gcc..act.act.t.----tttgtgggatgggg-..cctg.gctcc.tg.--gctcg.a.cg..........
........-.gcag.c.-............-..........t.......---t..c.........gatg..a.tgg.aa.
-tgcc.a-ctt.cgat.ca..t.-at.ca..-..c..........-.agt-.ttt--gaa..t.--.....a.-.....t
c.----.gtcc.aaattggcac.gtc.ttt-atcatcata----tcacaaccc.......t-g.g...ggt..ggaggag
gg-------ttctgag..-...caacaac-...a...gg.tt..----a.a.t.ctg.g................
Everettia_interior__26_     
............................-..--------t....t.....a.a..c-tt...............tta...
a.--.....................................................a.g.................a..
....-....t.......ctt.a...-tt.aaat..........-.at...............aa.aaa....a...g...
...................----.g..aataa--............a........gt.a.a.-.ccta..ata..at.-a
t.a.a.at--a.c...aca.a..a..tta..g....-...........................c..a.aaagc......
g.........................ttaa.tat.a...atat...t.gaca.................tt-........
.......................a..t........a.........t.a..g..a.....g..t..c..g...t.......
.....................a..a........a....................a..t..a..a.....g.....t..a.
.t.....c.....a.....gc.tc.t........t.....c..a........g..g..............t..c.....g
...........a...gc.....................a........a.....a..t.....t........a..t.....
t.....a..g..c...........a..a..t..c........g..c.................a.....g..g..c....
.......g.....c..c........a..ag.......c.....g.....g...t....t.....g..c.....a......
..g..g..a........a...........g...t.a......t.g.....t..a.....a..t.........t.a.....
......t..c........t?????????????????????????????????????????????????????????????
????????????????????????????????????????????????????????????????????????????????
????????????????????????????????????????????????????????????????????????????????
????????????????????????????????????????????????????????????????????????????????
????????????????????????????????????????????????????????????????????????????????
????????????????????????????????????????????????????????????????????????????????
????????????????????????????????????????????????????????????????????????????????
????????????????????????????????????????????????????????????????????????????????
????????????????????????????????????????????????????????????????????????????????
????????????????????????????????????????????????????????????????????????????????
?????????????????????????????...................................................
t.tc---..a.g...g........................t..--gc.gcaaagca----cgtc........-...t-..
...---....t.........-.........................-----...a..-.........ttat....-----
--ctc..............-.tct.-................-..................aa--........--.....
..........-..............-.....-t.....-.....-......c---agacac.c.........---.....
..........-g..c.tt-.g....--gtaa-.ggtct---actt-aatccc-----gtgtct.......ttctc---..
.cgc..-------tcg.....gagagaga---.....-....tcg-...-.gc.....a---c...ca.g---tt.ct.g
t..caagca---aactgact.t.-----tcgtgggatggg--..cctg.gcacc..a.--gctcg.g.cg...t......
........-.gcag.c.-............-..........t.....t.--tt..c..........atg..a.tgg.aa.
-tgcc..-ctt.cgat.ca..t.-at..g.....c..........-.a..-.ttt--gaa....--..a.t..-.....t
c.----.gtcc--aacaa.g.c.gtcat----------------tcacaaccc.......t-g.g...tgg..g------
------------ca.g..-t..caac----.......gg......c---.a.t.ctg.g................
Everettia_interior__27_     
............................-..--------t....t.....a.a..c-tt...............tta...
a.--.....................................................a.g.................a..
....-....t.......ctt.a...-ttaaaat..........-.at...............aa.aaa....a...g...
...................----....aataa--............a........gt.a.a.-.ccta..ata..at.-a
t.a.a.at--a.c...aca.a..a..tta..g....-...........................c..a.aaagc......
g.........................ttaa.tat.a...atat...t.gaca.................tt-........
.......................a..t........a.........t.a..g..a.....g..t..c..g...tg......
.....................a..a........a....................a..a..a..a.....g.....t..a.
.t.....c.....a.....gc.tc.t........t.....c..a........g..g..............t..c.....g
...........a...gc.....................a........a.....a..t.....t........a..t.....
t.....a..g..c...........a..a..t..c........g..c.................a.....g..g..c....
.......g.....c..c........a..ag.......c.....g.....g...t....t.....g..c.....a......
..g..g..a........a...........g...t.a......t.g.....t..a.....a..t.........t.a.....
......t..c........t.......................................-......-..............
................c...a....................-............t......................c..
----.............-----.......tc.................................................
................................................................................
..................................................................a.g...........
................................................................................
................................................................................
................................................................................
................................................................................
...................................................................-.....--g....
........................-.......................................................
t.tc---..a.g...g........................t..--gc.gcaaagca----cgtc........-...t-..
...---....t.........-.........................-----...a..-.........ttat....-----
--ctc..............-.tct.-................-..................aa--........--.....
..........-..............-.....-t.....-.....-......c---agacac.c.........---.....
..........-g..c.tt-.g....t-gtaa-.g.tcta--acttaaatccc-----gtgtct.......ttctc---..
.cgc..-------tcg.....gagagaga---.....-....tcg-...-.gc.....a---c...ca.g---tt.ct.g
t..caagca---aactgact.t.-----tcgtgggatggg--..cctg.gcacc..a.--gctcg.g.cg...t......
........-.gcag.c.-............-..........t.....t.--tt..c..........atg..a.tgg.aa.
-tgcc..-ctt.cgat.ca..t.-at..g.....c..........-.a..-.ttt--gaa....--..a.t..-.....t
c.----.gtcc--aacaa.g.c.gtcat----------------tcacaaccc.......t-g.g...tgg..g------
------------ca.g..-t..caac----.......gg......c---.a.t.ctg.g................
Everettia_jasilini__28_     
............................-..---------t...ta....a.a..c-tt...............t.g...
...-.....................................................a.g.................a..
....-....c........t.a....-.t.gcatg..c......-.aa................a...a....a..a....
...................----..t.taa----............a....g...g..a...-.tcta...tg..at.t.
tgtaa.a.--a.cg..atg....a....a......a-...........................-...aaaaa.......
g................c........ttaa.tat.a.c.atat...t.gact.................tt-........
........t.................c........a.........t.g..g..a.....g.....t..ac..t.c.....
............c..t.................c....................a..a..a..............g..g.
.t..t...............c....g........t...........t.....a..g..............t.....g...
..g..a.....a...........c...........g..a.....g........a..t..a..t........g..t.....
t..g..c..c..a..a..a.....c..a..t...........g..t.........t.a.....a..t..a..........
.......a.....c..............a..............a.....c.....g........................
..g.....a...c.................c..t.at.a...........t.....g..g..t.................
......a...........t.......................................-......-..............
................c.....................a..-...................................c..
g.............................c.................................................
................................................................................
..................................................................a.g...........
................................................................................
................................................................................
................................................................................
................................................................................
...................................................................-.....t--....
........................t.......................................................
t.tc---....g............................t....gc.gcaagaa---------........-...t-..
...---....t.........-.........................-----...a..-............t.a....ttt
--ctc..............-.tct.-................-..................aa--........--.....
..........t..............-.....-......-.....-......c---agacac.c.........---.....
..........-g....t--.g....t-gtaa-...t-tattact-caatccc------ata.t........-------.t
..g-------tcgtcg.....ga---------.....-....t-g....-.gc...agacg-c...ca.---.tt.ct..
---------.ctaact..ct.t.---ttttgtgggatggggg..cctg.gctcc.ta.--gctcg.a.cg..........
.....g.g-.acag.c.-............-..........t.......---t..c.........gatg..a.tgg.aa.
-tgct.aactt.cgatt.aaat.----.......c........g.-.a.t-.ttt--gaa....--..a..a.t.....t
..----.gtcc-----aa.gac.gtc.t----------------tcacaaccc.......t-g.g...gggt.gg-----
------------ct.g..g...caac----.......gg.....----a.a.t.ctg.g................
Everettia_jasilini__29_     
.........-..................-..---------t...ta....a.a..c-tt...............t.g...
...-.....................................................a.g.................a..
....-....c........t.a....-.t.gcacg..c......-.aa................a...a....a..a....
...................----..t.taa----............a....g...g..aa..-.tcta...tg..at.t.
tgtaa.a.--a.cg..atg....a....a......a-...........................-...aaaaa.......
g................c........ttaa.tat.a.c.atat...t.gact.................tt-........
..........................c........a.........t.g..g..a.....g.....t..ac..t.t.....
............c..t.................c....................a..a..a..............g..g.
.t..t...............c....g........t...........t.....a..g..............t.....g...
..g..c.....a...........c...........g..a.....g........a..t..a..t........a..t.....
tc.g..c..c..a..a..a.....c..a..t...........g..t.........t.a.....a..t..a..........
....g..a.....c..............a..............a.....c..............................
..g.....a...c....a...........gc..t.at.a...........t.....g..g..t.................
......a...........t.......................................-......-..............
................c.....................a..-...................................c..
g.............................c.................................................
................................................................................
..................................................................a.g...........
................................................................................
................................................................................
................................................................................
................................................................................
...................................................................-.....t--....
........................t.......................................................
t.tc---....g............................t....gc.gcaagaa---------........-...t-..
...---....t.........-.........................-----...a..-............t.a....ttt
--ctc..............-.tct.-................-..................aa--........--.....
..........t..............-.....-......-.....--...g.c---aaa.ac.c.........---.....
..........cg....tt-.g....--gtaa-...t-tattact-caatccc------ata.t........-------.t
..g-------tcgtcg.....ga---------.....-....t-g....-.gc...agacg-c...ca.---.tt.ct..
---------.ctaact..ct.t.---ttttgtgggatggggg..cctg.gctcc.ta.--gctcg.a.cg..........
.....g.g-.acag.c.-............-..........t.......---t..c.........gatg..a.tgg.aa.
-tgct.aactt.cgatt.aaat.----.......c........g.-.a.t-.ttt--gaa....--..a..a.t.....t
..----.gtcc-----aa.gac.gtc.t----------------tcacaaccc.......t-g.g...gggt.gg-----
------------ct.g..g...caac----.......gg.....----a.a.t.ctg.g................
Everettia_safriei__30_      
............................-..-------aat...ta....a.a..c-tt...............t.g...
...-.....................................................a.g.................a..
....-....c........t.a....-.t.gcatg.........-.aa................aga.a....a..a....
...................----..t.taa----............a....a...g..aa..-.tcta..ata..-t.tc
tataa.a.--a.cg..atg....a....a......a-...........................-...aaaaa.......
g................c........tt.a.tat.a.c.atat...t.gact.................tt-........
..........................t........a.........t.g..g..a.....g.....g..ac..t.t..c..
...t...........t...........c..........................a..a..a...........g..g..g.
.t..t..c............c....g.....g..t........a..t.....a..g..............t.........
c.g..a.....a..c........c...........g........g.....g..t.....a..t........a..t..t..
tc.......t..a..a..a.....c..a..t...........g..t.........t.a.....a..t..a..........
....g..a.....c..............a..............a.....a........a.....................
..a.....a........a.................at.a...........t.....g..g..t.................
......a...........t.......................................-......-..............
................c.....................a..-...................................c..
g.............................c.................................................
................................................................................
..................................................................a.g...........
................................................................................
................................................................................
.......................................-........................................
................................................................................
...................................................................-.....t--....
........................-.....................................................t.
t.tc---....g............................t....gc.gcaagaa---------........-...t-..
...---....t.........-.........................-----...a..-............t.a....t--
--ctc..............-.tct.-................-...-..............aa--........--.--..
..........---.aga.......--.....--.....--....-......----a-a-ac.c.-..-.-..---.ga.t
.-........-g....t--.g....--g-aa..tat-----a-tcaa-ccc---------aat......---------.t
..g------tctctc-.....ga---------....---...tc--...-.gc...ag---..c..ca.-----t.ct.-
--------gct.--ct.-ct.t-----tttg--gga-ggg--.-cctg.gctcc.ta.--gctcg.a.cg..........
.....gtg-.acag-c.-............-..........t.....tcc-t...c.........gatg..a.tgg.aa.
-tgct.aactt.cgatt.aa-t.---..-..-..c........g.-.a.t-.ttt--gaa....--..a..a.g.....t
..----.gtcc.---caa.gac.gtc.t----------------tcacaaccc.......t-g.g...gg...g------
------------ct.g..g...caacaac-.......gg.....----a.a.t.ctg.g................
Everettia_safriei__31_      
............................-..-------aat...ta....a.a..c-tt...............t.g...
...-.....................................................a.g.................a..
....-....c........t.a....-.t.gcatg.........-.aa................aga.a....a..a....
...................----..t.taa----............a....a...g..aa..-.tcta..ata..-t.tc
tataa.a.--a.cg..atg....a....a......a-...........................-...aaaaa.......
g................c........tt.a.tat.a.c.atat...t.gact........-........tt-........
..........................t........a.........t.g..g..a.....g.....g..ac..t.t..c..
...t...........t...........c..........................a..a..a..............g..g.
.t..t..c............c....g.....g..t........a..t.....a..g..............t.........
c.g..a.....a..c........c..c........g........g.....g..t..g..a..t........a..t..t..
t........c..a..a..a.....c..a..t...........g..t.........t.a.....a..t..a..........
....g..a.....c..............a..............a.....a........a.....................
..a.....a........a.................at.a...........t.....a..g..t.................
......a...........t?????????????????????????????????????????????????????????????
????????????????????????????????????????????????????????????????????????????????
????????????????????????????????????????????????????????????????????????????????
????????????????????????????????????????????????????????????????????????????????
????????????????????????????????????????????????????????????????????????????????
????????????????????????????????????????????????????????????????????????????????
????????????????????????????????????????????????????????????????????????????????
????????????????????????????????????????????????????????????????????????????????
????????????????????????????????????????????????????????????????????????????????
????????????????????????????????????????????????????????????????????????????????
?????????????????????????????.................................................t.
t.tc---.................................t....gc.gcaagaa---------........-...t-..
...---....t.........-.........................-----...a..-............t.a....tt-
--ctc..............-.tct.-................-..................aa--........--.....
..........t..............-.....-......-.....-......c---agacac.c.........---.....
..........-g..c.tt-.g....t-gtaa-...t.att-actcaatccc-------ata.t........-------.t
..g------tccgtcg.....ga---------....---...tc-....g..g...agacg..c..c.ag---tt.ct..
--------gct.acct.act.t.---ttttgtgggatggg--..cctg.gctcc.tg.--gctcg.a.cg..........
.....g.g-.acag.c.-............-..........t.......---t..c.........gatg..a.tgg.aa.
-tgct.aactt.cgatt.aa-t.--t..-..-..c........g.-.a.t-.ttt--gaa....--..a..a.g.....t
..----.gtcc.---caa.gac.gtc.t----------------tcacaaccc.......t-g.g...g..a.gaggg--
------------ct.g..g...caacaac-.......gg.....----a.a.t.ctg.g................
Everettia_klemmatanica__32_ 
.........-..............g...-..--------a....ta....a.....-tt..............g.gc...
a.--.....................................................a.g.................a..
....-..g.t.......cttca...-gt.a.ata.........-.aa................a.t....c.a..a....
...................-----..tatta---............a........g..aa..-.ccta..atat.at.--
gc.aa.at--a.cg..gta...aa..t.a.......-...........................-c.g.aaagc......
g................c....a...ttga.tat.a.t.atat...t.gatt................a.t-........
..........................gc.......a........at.g.....a........t.........t.t.....
...t.................a...................................t.....c...........g..a.
....t........a.....gc..........a..t..a.....a..g........t.....c........t.........
.....g.....a.......................t..a........a.....t..t..a..t........g..t.....
t..g..cc.gg.caa.a...catgca.g..c..............t.................a.....a..........
..........t.................a..............a..c..a..g.....a..............a..g...
..a.....a........a.....g..cca.c.tt.at.a...........t.....a..a..t.........t.a.....
...............c..g?????????????????????????????????????????????????????????????
????????????????????????????????????????????????????????????????????????????????
????????????????????????????????????????????????????????????????????????????????
????????????????????????????????????????????????????????????????????????????????
????????????????????????????????????????????????????????????????????????????????
????????????????????????????????????????????????????????????????????????????????
????????????????????????????????????????????????????????????????????????????????
????????????????????????????????????????????????????????????????????????????????
????????????????????????????????????????????????????????????????????????????????
????????????????????????????????????????????????????????????????????????????????
?????????????????????????????.................................................t.
t.tc---....a...g........................t....at.gcaa-gca--------........-...tt..
...---....t.c.......-.........................-----.t.a..-..................----
--ctc..............-.tct.-................-..................aa--........--.....
..........t..............-.....-......-.....-......---atgacac.c.-......--at.....
..........-...-.tt--g....--g-aa--..t.----act--aatccc-----attt.t.tc.....--------.
..g---t...tcgtcg.....ga---------.....-....tc-....-.gc.....a---c...ca.----tt.ctcg
--------------ct.-ct.t.-----ttg.tggatggg--..cctg.gcacc.tg.a-gctcg.a.cg..........
........-.gcag.c.-............-..........t.......---t..c..........atg..a.tg..aa.
-tgcc.a-ctt.cgat.ca..t.-at..-..-..c.........-cta.t-.ttt--gaa....--..a..a.-..a..t
c.gtcc.gtcc-aaat--cacc.gtc.t----------------tcacaaccc.......t-g.g...--g..ggttt--
-gg-------------..-...caa.c---...atcg.cg.tg..c---.a.t.ctg.g................
Everettia_klemmatanica__33_ 
........................g...-..---------g....a....a.....-tt..............g..g...
a..-.....................................................a.g.................a..
..g.-c.aat.......cttaa...-ttag.at..........-.aa................a.t......a..a....
...................----...tatca---............a........g..aa..-.ccta..ata..ac.--
t.aaa.at--a.cg..gta...aa..tt........-..........................g-..gaaaaa.......
g................c........ttaa.tat.a...atat...t.gatt................a..-.g......
..........................gc....a..a........gt.a..g..a........t..t..ac..t.t.....
c..t...........a.....a.....c.......................c.....a..a..a...........t..c.
.t..t........a..c..............g..c..a.....a.................c........g........g
c.t..a.....a...g......................a........g..c..a..t..a..t..g.....c........
t.....a..g..aa....a........c..t..............t.....c.....c.....a.....g..........
..........t.....c........a.....................g..........a.....g........g..g...
.....g........g..a.....g......c.tt.a..a........a..tc.a.....a........c...t.a.....
..................t.......................................-......-..............
................c.....................a..-...........................g..a.cctg..
aa...a-----------------------tcc.g...---------------............................
................................................................................
..................................................................a.g...........
................................................................................
................................................................................
................................................................................
.................................................???????????????????????????????
????????????????????????????????????????????????????????????????????????????????
?????????????????????????????...................................................
t.tc---....g...g........................t....at.gcaa-gca--------......a.-...t-..
...---....t.c.......-.........................-----.t.g..-..................----
--ctc..............-.tct.a................-..................aa--........--.....
..........t........g.....-.....-......-.....-......catgggacac.c.........gaga..g.
..........-.....ttt-g....ttgtaa-...t.t---actt-aatcgaattttgtta.t........-------..
..g-------tcgtcg.....ga---------.....-....tc-....a.gc.....a---c...ca.----tt.ctc.
.-------------ct.-ct.t.-----ttgtgggatggg--..cctg.gcacc.tg.acgctcg.a.cg..........
........-.gcag.c.-............-..........t.......---t..c..........atg..a.tg..aa.
-tgccga-ctt.cgat.ca..t.-at..-..-..c..........-.a.t-.ttt--gaa....--..a..a.-..----
c.gtcc.atcc-aaatt--acc.gtc.t----------------tcacaaccc.......t-g.g.------.ggtttgt
tgg-------------..-...gaa..---...atcg.cg.tg..c---.a.t.ctg.g................
Everettia_lapidini__34_     
??????????????????????????????????????????????????a.....-tt..............g..a...
a..-.....................................................a.g...............g.a..
..gg-c.aat.......cttaa...-ttag.at..........-.aa................a.t......a..a....
...................---a..t.tca----............a........g..aa..-.ccta..ata..ac.--
t.aaa.at--a.cg..gta...aa..tt........-..........................g-..gaaaaa.......
g................c........ttaa.tat.a...atat...t.ga??????????????????????????????
?????????????????????.....gc....a..a........gt.a..g..a........t..t...c..t.t.....
c..t...........a.....a.....c..c....................c.....a..a..a...........t..c.
.t..t........a..c..............g..c..a.....a.................c........g........g
c.t..a.....a...g......................a........g..c..a..t..a..t..g.....c........
t.....a..g..aa....a...........t..............t.....c.....c.....a.....g..........
..........t.....c........a.....................g..........a.....g........g..g...
.....g........g..a.....g......c.tt.at.a........a..tc.a.....a........c...t.a.....
..................t.......................................-......-..............
................c.....................a..-...................................c..
a.............................c.................................................
................................................................................
..................................................................a.g...........
................................................................................
................................................................................
................................................................................
................................................................................
...................................................................-.....t--....
...t....................-.......................................................
t.tc---....g...g........................t....at.gcaa-gca--------......a.-...t-..
...---....t.c.......-.........................-----.t.g..-..................----
--ctc..............-.tct.a................-..................aa--........--.....
..........t........g.....-.....-......-.....-......catgggacac.c.........gaga..g.
..........-.....ttt-g....t-gtaa-...t.t---actt-aatcgaattttgtta.t........-------..
..g-------tcgtcg.....ga---------.....-....tc-....a.gc.....a---c...ca.----tt.ctc.
tg-------------ctact.t.-----ttgtgggatggg--..cctg.gcacc.tg.acgctcg.a.cg..........
........-.gcag.c.-............-..........t.......---t..c..........atg..a.tg..aa.
-tgccga-ctt.cgat.ca..t.-at..-..-..c..........-.a.t-.ttt--gaa....--..a..a.-.....t
c.----.atcc-aaatt--acc.gtc.t----------------tcacaaccc.......t-g.g...gtg..ggtttgt
tgg-------------..-...gaa..---...atcg.cg.tg..c---.a.t.ctg.g................
Everettia_layanglayang__35_ 
............................-c.-------ag....t...g.a....g-t...............tt.c...
a..-.......................................g.......g.....a.g....g............a..
....-....tg.......t.aa...-ttac.atg..a......-.at................agag........ag...
...................----..t.ttta---............a........gt.a.a.-.ccta...t.ctgttta
t.a.a.at--a.c....ta.a..a..t.a..g...a-...........................-..g.aaga.g.....
g...........-g........-...ttagctat-a...atat...t.gaca.................t--........
...........c..............g........a..g.....gt.g..gc.t.....a..t.....ac..t.t.....
...t...........a........a........g....................a..t..a..a...........t..g.
.t...........a......c.tc.t........t.....c..a........a..g..............t.........
.....a.....a...g...............................c.....g..t.....g........a........
t.....a..g..c..a..a.....g..a..t...........g..c.................a.....g.....c....
.......g.....c..c........a..ag..........g..g........a.....a..g..g.....g.........
..a.....a........a...............t.a..c...t.a.....t..a........t...........a.....
...c..t...........t?????????????????????????????????????????????????????????????
????????????????????????????????????????????????????????????????????????????????
????????????????????????????????????????????????????????????????????????????????
????????????????????????????????????????????????????????????????????????????????
????????????????????????????????????????????????????????????????????????????????
????????????????????????????????????????????????????????????????????????????????
????????????????????????????????????????????????????????????????????????????????
????????????????????????????????????????????????????????????????????????????????
????????????????????????????????????????????????????????????????????????????????
????????????????????????????????????????????????????????????????????????????????
?????????????????????????????...................................................
t.tc---..atg...g........................t...tgc.gcaaagga----cgtt.....a..-...t-c.
...---....t.........-.........................-----...a..-.........ctgt......---
--ctc..............-.tct.-................-..................aa--........--.....
..........t..............-.....-t.....-.....-......c---agacac.ca........---.....
..........-g....tt-.g....t-gtaa-...tct---actcaatccc------atgtc.........tctagac..
.cg--tcta.agaaag.....ggag---------...-....tcg-...-.gc.....a---c...c..----tt.ct--
----------------gact.t.-----tcgtggaatggg--..cctg.gcacc.ga.--gctcg.g.cg..........
........-.gcag.c.-............-..........t...t...---t..c..........atg..a.tgg.aa.
-tgcc..-ctt.cgat.ca..t.-at..a..-..t..........-.a..-.ttt--gaa....g-..a.t..-.....t
c.----.gtcc--aatga---c.gtcat----------------tcacaaccc.......t-g.g...ggg..-------
-----------ccc.a..-...caac----.......gg......c---.a.t.ctg.g................
Everettia_layanglayang__36_ 
............................-c.-------aa....t...g.a....g-t...............tt.c...
a.--.......................................g...g...g.....a.g....g............a..
....-....t........t.aa...-ttac.atg.........-.at................aga.........ag...
...................----..t.ttta---............a...c....gt.a.a.-.ccta...t.ctattta
t.a.a.at--a.c....ta.a..a..t.a..g...a-...........................-..g.aaga.g.....
g................c........ttagctat.a...atat...t.gaca.................tt-........
..........................g........ac.g.....gt.g..gc.t.....a..t..g...c..t.t.....
...t....................a........g....................a..t..a..a...........t..g.
.t...........a.....gc.tc.t........t........a........a..g..............t..c......
.....a.....c.........................................a..t..............g..t..c..
t.....a.....c..a..a.....g..a..t...........g..c.................a.....g..g..c....
.......g.....c..c........a..ag..........g..g........a.....a..g..g.....g.........
..a.....a........a...............t.a..c...t.a.....t..a........t.........t.g.....
......t...........t?????????????????????????????????????????????????????????????
????????????????????????????????????????????????????????????????????????????????
????????????????????????????????????????????????????????????????????????????????
????????????????????????????????????????????????????????????????????????????????
????????????????????????????????????????????????????????????????????????????????
????????????????????????????????????????????????????????????????????????????????
????????????????????????????????????????????????????????????????????????????????
????????????????????????????????????????????????????????????????????????????????
????????????????????????????????????????????????????????????????????????????????
????????????????????????????????????????????????????????????????????????????????
?????????????????????????????...................................................
t.tc---..atg...g........................t...tgc.gcaaagga----cgtt.....a..-...t-cg
...---....t.........-.........................-----...a..-.........ctgt......---
--ctc..............-.tct.-................-..................aa--........--.....
..........t..............-.....-t.....-.....-......c---agacac.ca........---.....
..........-g....tt-.g....t--taa-...tct---actcaatccc------atgtc.........tctagac..
.cg--tcta.agaaag.....ggag---------...-....tcg-...-.gc.....a---c...c..----tt.ct--
----------------gact.t.-----tcgtggaatggg--..cctg.gcacc.ga.--gctcg.g.cg..........
........-.gcag.c.-............-..........t...t...---t..c..........atg..a.tgg.aa.
-tgcc..-ctt.cgat.ca..t.-at..a..-..t..........-.a..-.ttt--gaa....g-..a.t..-....at
c.----.gtcc--aa-gga--cggtcat----------------tcacaaccc.......t-g.g...ggg..-------
-----------ccc.a..-...caac----.......gg......c---.a.t.ctg.g................
Everettia_layanglayang__37_ 
............................-c.-------aa....t...g.a....g-t...............tt.c...
...-.......................................g...g...g.....a.g....g............a..
....-....-........t.aa...-tta..ctg.........-.at................agaaa.......ag...
...................----..tgttta---............a........gt.a.a.-.ccta...t.ctattta
..a.a...--a.c....ta.a..a..t.a..g...a-...........................-..g.aaga.g.....
g................c........ttagctat.a...atat...t.gaca.................tt-........
.....................t.............ac.g.....gt.g..gc.t.....a..t..g..a...t.t.....
...t.....c..............a........a....................a..t..a..a...........t..g.
.t.....c...........cc.tc.t........t.....c..a...........g..............t.........
c....a.....c...g.....................................a..t..............a..t.....
t.....a.....c..a........g..a..t...........g..c.................a.....g..g..c....
.......g.....c..c........a..ag.............a........g.....a..g..g.....g.........
..a.....a........a...............t.a......t.a.....t..a..g.....t...........g.....
......t...........t?????????????????????????????????????????????????????????????
????????????????????????????????????????????????????????????????????????????????
????????????????????????????????????????????????????????????????????????????????
????????????????????????????????????????????????????????????????????????????????
????????????????????????????????????????????????????????????????????????????????
????????????????????????????????????????????????????????????????????????????????
????????????????????????????????????????????????????????????????????????????????
????????????????????????????????????????????????????????????????????????????????
????????????????????????????????????????????????????????????????????????????????
????????????????????????????????????????????????????????????????????????????????
?????????????????????????????...................................................
t.tc---..atg...g........................t...tgc.gcaaagga----cgtt.....a..-...t-c.
...---....t.........-.........................-----...a..-.........ctgt......---
--ctc..............-.tct.-................-..................aa--........--.....
..........t..............-.....-t.....-.....-......c---agacac.ca........---.....
..........-g....tt-.g....t-gtaa-...tct---actcaatccc------atgtc.........tctagac..
.cg--tcta.agaaag.....gga----------...-....tcg-...-.gc.....a---c...c..----tt.ct--
----------------gact.t.-----tcgtggaatggg--..cctg.gcacc.ga.--gctcg.g.cg..........
........-.gcag.c.-............-..........t...t...---t..c..........atg..a.tgg.aa.
-tgcc..-ctt.cgat.ca..t.-at..a..-..t..........-.a..-.ttt--gaa....g-..a.t..-.....t
c.----.gtcc-----ga.gac.gtcat----------------tcacaaccc.......t-g.g..cgg----------
---------tctct.a..-...caac----.......gg......c--a.a.t.ctg.g................
Everettia_layanglayang__38_ 
............................-c.-------aa....t...g.a....g-t...............tt.c...
...-.......................................g...g...g.....a.g....g............a..
....-....t........t.aa...-ttac.atg.........-.at................agaag.......ag...
...................----..t.ttta---............a........gt.a.a.-.ccta...t.ctattta
..a.a...--a.c....ta.a..a..t.a..g...a-...........................-..g.aaga.g.....
g................c........ttagctat.a...atat...t.gaca.................tt-........
.............................g.....ac.g.....gt.g..gc.c.....a..t..g..a...t.t.....
...t...........a........a........g....................a..t..a..a...........t..g.
.t...........a......c.tc.t........t.....c..a........a..g..g...........t.........
c....a.....c...g......................a........c..g..g..t..............a........
t.....a.....c..a..a.....g..a..t...........g..c.................a.....g..g..c....
.......g.....c..c........a..ag..........g..a........g.....a..g..g.....g.........
..a.....a........a...............t.a......t.a.....t..a........t.........t.a.....
......t...........t.......................................-......-..............
................c........................-............t......................c..
g............................tc.................................................
................................................................................
..................................................................a.g...........
................................................................................
................................................................................
................................................................................
................................................................................
...................................................................-.....--g....
........................-.......................................................
t.tc---..atg...g........................t...tgc.gcaaagga----cgtt.....a..-...t-c.
...---....t.........-.........................-----...a..-.........ctgt......---
--ctc..............-.tct.-................-..................aa--........--.....
..........t..............-.....-t.....-.....-......c---agacac.ca........---.....
..........-g....tt-.g....t-gtaa-...tct---actcaatccc------atgtc.........tctagac..
.cg--tct..agaaag.....ggag---------...-....tcg-...-.gc.....a---c...c..----tt.ct--
----------------gact.t.-----tcgtggaatggg--..cctg.gcacc.ga.--gctcg.g.cg..........
........-.gcag.c.-............-..........t...t...---t..c..........atg..a.tgg.aa.
-tgcc..-ctt.cgat.ca..t.-at..a..-..t..........-.a..-.tttt-gaa....g-..a.t..-.....t
c.----.gtcc--aatga---c.gtcat----------------tcacaaccc.......t-g.g...ggg..-------
-----------ccc.a..-...caac----.......gg......c---.a.t.ctg.g................
Everettia_paulbasintali__39_
............................-..--------a....ta....a.a...-at...............tta..a
a.--.......................................................g............t....a..
..g.-...a.g.......t......-tt.a..ta..c......-.at................a..aa.......gg...
...................----.g.gaagac--............a........gt.gt..-.ccta..atattat.t.
.--aa.at--a.cg..cta.a..a..t.a......a-...........................-..a.taag.......
g.........................ttaactat.a...atat...t.gaca.................tt-........
.......................a..cc.t.....a.....c..at.a..g..a.....a..t..g..c..gt....c..
...t...........a........a........a....................a.....a..a...........t..a.
.t...........a........gc.t........t..a.....a........a..t..............t.....g...
c.t..a.....g.....c.........a......................a..a..t..a.....g.....a........
t.....g......a.......c..a.....t...........g..c.......................g.....c....
.......g..g..c...........g...g.............a..c..c.....g..a..g..g........a......
..a..g..a.....g...............c.......c..............a..a..g..t.........t.a.....
......t...........t.......................................-......-..............
................c........................c............t......................c.c
g............................tc.................................................
................................................................................
..................................................................a.g...........
................................................................................
................................................................................
................................................................................
................................................................................
...................................................................-t....--g....
........................-..........................................t............
t.tc---..a.g...g....................c...t..--gc.gcaaa-gcacgtcgtc........-...t-..
...---....t.........-.........................-----...a..-.........t.at....-----
--ctc..............-.tct.-................-..................aa--........--.....
..........t..............-.....-t.....-.....-......----agacac.cttc......---.....
..........-t.t..tt-.g.a..t-gtaa-...tct---actcaatccc--gtgtctt..t........tt----aaa
..gc..----tccgag....gggaagagag-c....--....tcg-...-.gca...a.gcac...ca.----tttct.g
t..caagca.ttaactgact.t.-----tcgtgggatggg--..cctgagcacc.ga.--gctcg.g.cg.....a....
..........gcag.c.-............-.......a..t.......--tt..c..........atg..a.tgg.aa.
-tgcc..-ctt.cgat.ca..t.-at..a..-..c..........-.a..-.ttt--gaa....--..a.t..-.....t
c.----.gtcc--aa---.g.c.gtcat----------------tcacaaccc.......t-g.g...ggg..ggg----
------------cc.a..-...caac----.......gg......t---.a.t.ctg.g................
Everettia_paulbasintali__40_
............................-..--------a..t.t....ca.a...tt.c..............tta...
a.--.....................................................a.g............t....a..
....-...a.........t.aa...-tt.a..ta..c......-.at................a.taa.......gg...
...................---t....gaaac--............a........gt..t..-.ccta..atat.at.t.
.--aa.at--a.c...-ta.a..a..tt.......a-...........................-c.a.taag.......
g................c........tta.ttat.a...atac...t.gaca.................tt-........
.......................a..tc.t.....ac.......ct.a.....a.....a..g..g..a...t.......
...t...........t.....c..a........a.....g..............a..a.....a...........c..a.
.t...........a.....g..gc.t.....g..t........a..g.....a..t..............t..c..g...
c.t..g.....a...............a.c........a........g..g..a..t..a..g........g........
t.....g..t..c.c......c..a.....c...........g..t.......................g..g..c....
.......g........c............g.............g.....a........a..g..g........a......
..a.....a.....g..a............c.......c..c...........a..a..g..t.........t.a.....
......t...........t.......................................-......-..............
................c........................-............t......................c.c
g.............................c.................................................
................................................................................
..................................................................a.g...........
................................................................................
................................................................................
................................................................................
................................................................................
...................................................................-t....--g....
........................-.......................................................
t.tc---..a.g...g........................t..--gc.gcaaaagca---cgtc........-...t-..
...---....t.........-.........................-----...a..-.........ttat....-----
--ctc..............-.tct.-................-..................aa--........--.....
..........t..............-.....-t.....-.....-......c---agacac.c.........---.....
..........-g....ttt-g....t-gtaa-...t.t---acttaatccc------atgtct......cttctc---.a
..gc..-----tcgag.....gagagagag-c.....-....tcg-...-.gc.....aa--c...ca.----tt.ct.g
t..cgagca.ttaactgact.t.-----tcgtgggatggg--..cctgagcacc.ga.--gctcg.gccg.....a....
........-.gcag.c.-..a.........-..........t.......---t..c..........atc.ta.tgtgaa.
-tgcc..-ctt.cgat.ca..t.-at..a..-..c..........---..-.ttt--gaa....--..a.t..-.....t
c.----.gtcc--aa---.g.c.gtctt----------------tcacaaccc.......t-g.g....g...ggg----
-----------acc.a..-...gaac----......tgg....t.t---.a.t.ctg.g................
Everettia_paulbasintali__41_
?????????????...............-..--------a....ta....a.a...-at...............tta...
a..-.......................................................g............t....a..
..g.-...a.g.......t......-tt.a.cta..c......-.at................a..ag.......gg...
...................----.g.ggagac--............a........gt.gt..-.ccta..atatcat.t.
.a-a.a.---a.cg..ata.a..a..t.a......a-...........................-..a.taag.......
g................c........ttaattat.a...atat...t.gaca.................tt-........
a........???atagtt..t..g..cc.t.....a........at.a..g..a.....a..t..g......t....c..
...t...........a........a........a....................a..a..a..a...........t..a.
.t...........a.........c.t........t..a.....a..g.....a..t..............t.........
c.t..a.....g.....c.........a......................a..a..t..a..g..g.....a........
t.....g..............c..a.....t...........g..c.......................g.....c....
..c....g..g..c...........g...g.............a..c...........a..g..g........a......
..a..g..a.....g...............c......................a..a..g..t.........t.a.....
......t...........t?????????????????????????????????????????????????????????????
????????????????????.....................-............t......................c.c
g.............................c.................................................
................................................................................
..................................................................a.g...........
................................................................................
................................................................................
................................................................................
................................................................................
...................................................................-t....--g....
........................-.......................................................
t.tc---..a.g...g........................t..--gc.gcaaaagca---cgtc........-...t-..
...---....t.........-.........................-----...a..-.........ttat....-----
--ctc..............-.tct.-................-..................aa--........--.....
..........t..............-.....-t.....-.....-......c---agacac.c.........---.....
..........-g....ttt-g....t-gtaa-...t.t---acttaatcac------atgtct.......ttctc---.a
..gc-------cgtcg.....gagagc-----.....-....tcg-...-.gc.....a---c...ca.----tt.ct.g
t..cgagca.ttaactgact.t.-----tcgtgggatggg--..cctgagcacc.ga.--gctcg.gccg.....a....
........-.gcag.c.-..c.........-..........t.......---t..c..........atg.taatgtgaa.
-tgcc..-ctt.cgat.ca..t.-at..a..-..c.........---a..-.ttt--gaa....--..a.t..-.....t
c.----.gtcc.at-.tc----.gtcat----------------tcacaaccc.......t-g.g...ggg..gga----
------------cc.a..-...caac----......tgg......c---.a.t.ctg.g................
Everettia_paulbasintali__42_
?????????????............c..-..--------a....ta....a.a...-at...............tta...
...-.......................................................g............t....a..
..g.-...a.g.......t..a...-tt.a.cta..c......-.at................a..aa...c...gg...
...................----...ggagac--............a........gt.gt..-.ccta..atat.at.-.
taaa.a.---a.cg..ata.a..a..t.a......a-...........................-..a.taag.......
g................c........tta.ttat.a...ata....t.gaca.................tt-........
a.......?????????????????????????????????c..at.a..g..a.....a..t..g......t....c..
...t...........a........a........g.................c..a..a.....a...........t..a.
.t...........a.........c.t........c..a.....a..g.....a..t..............t.........
c.t..a.....g...............a......................a..a..t..a..g..g.....a.....g..
t.....g..g..c........c..a.....t..c........g..c.......................g.....c....
.......g..g..c...........g...g.............a..c...........a..g..g...t....a......
..a.....a.....................c......................a..a..g..t.........t.a.....
......t........?????????????????????????????????????????????????????????????????
????????????????????.....................c............t......................c.c
g............................tc.................................................
................................................................................
..................................................................a.g...........
................................................................................
................................................................................
................................................................................
................................................................................
..??????????????????????????????????????????????????????????????????????????????
?????????????????????????????......................................t............
t.tc---..a.g...g....................c...t..--gc.gc-aaagcacgtcgtc........-...t-..
...---....t.........-.........................-----...a..-.........t.at....-----
--ctc..............-.tct.-................-..................aa--........--.....
..........t..............-.....-t.....-.....-......c---agacac.cttc......---.....
..........-g.t..tt-.g....t-gtaa-...tct---actcaatccc------atgtct.......ttctctta.a
..gc-------cgtcg.....gggggaagagt.....-....tcg-...-.gc....a.gcac...ca.----tttct.g
tg.caagca.ttaactgact.t.-----tcgtgggatggg--..cctgagcacc.ga.--gctcg.g.cg.....a....
..........gcag.c.-............-.......a..t.......---t..c..........atg..a.tgg.aa.
-tgcc..-ctt.cgat.ca..t.-at..a..-..c..........-.a..-.ttt--gaa....--..a.t..-.....t
c.----.gtcc.at-.tc----.gtcat----------------tcacaaccc.......t-g.g...ggg..gg-----
------------cc.a..-...caac----.......gg......t---.a.t.ctg.g................
Everettia_paulbasintali__43_
???????????????..........c..-..--------a....ta....a.a...-at...............tta...
...-.......................................................g............t....a..
..g.-...a.g.......t..a...-tt.a.cta..c......-.at................a..aa...c...gg...
...................----...ggagac--............a........gt.gt..-.ccta..atat.at.-.
taaa.a.---a.cg..ata.a..a..t.a......a-...........................-..a.taag.......
g................c........tta.ttat.a...ata.c..t.gaca.................tt-........
a........???????????????????????????????????????????????????????????????????????
????????????????????????????????????????????????????????????????????????????????
????????????????????????????????????????????????????????????????????????????????
????????????????????????????????????????????????????????????????????????????????
????????????????????????????????????????????????????????????????????????????????
????????????????????????????????????????????????????????????????????????????????
????????????????????????????????????????????????????????????????????????????????
????????????????????????????????????????????????????????????????????????????????
?????????????????????????????????????....c............t......................c.c
g............................tc.................................................
................................................................................
..................................................................a.g...........
................................................................................
................................................................................
................................................................................
................................................................................
...................................................................-t....--g....
........................-..........................................t............
t.tc---..a.g...g....................c...t..--gc.gc-aaagcacgtcgtc........-...t-..
...---....t.........-.........................-----...a..-.........t.at....-----
--ctc..............-.tct.-................-..................aa--........--.....
..........t..............-.....-t.....-.....-......c---agacac.cttc......---.....
..........-g.t..tt-.g....t-gtaa-...tct---actcaatccc------atgtct.......ttttctta.a
..gc-------cgtcg.....gggggaagagt.....-....tcg-...-.gc....a.gcac...ca.----tttct.g
tg.caagca.ttaactgact.t.-----tcgtgggatggg--..cctgagcacc.ga.--gctcg.g.cg.....a....
..........gcag.c.-............-.......a..t.......---t..c..........atg..a.tgg.aa.
-tgcc..-ctt.cgat.ca..t.-at..a..-..c..........-.a..-.ttt--gaa....--..a.t..-.....t
c.----.gtcc.at-.tc----.gtcat----------------tcacaaccc.......t-g.g...ggg..gg-----
------------cc.a..-...caac----.......gg......t---.a.t.ctg.g................
Everettia_paulbasintali__44_
????????????????????????????????????????????????????????????????????????????????
????????????????????????????????????????????????????????????????????????????????
????????????????????????????????????????????????????????????????????????????????
????????????????????????????????????????????????????????????????????????????????
????????????????????????????????????????????????????????????????????????????????
????????????????????????????????????????????????????????????????????????????????
????????????????????????????????????????????????????????????????????????????????
????????????????????????????????????????????????????????????????????????????????
????????????????????????????????????????????????????????????????????????????????
????????????????????????????????????????????????????????????????????????????????
????????????????????????????????????????????????????????????????????????????????
????????????????????????????????????????????????????????????????????????????????
????????????????????????????????????????????????????????????????????????????????
????????????????????????????????????????????????????????????????????????????????
????????????????????????????????????????????????????????????????????????????????
????????????????????????????????????????????????????????????????????????????????
????????????????????????????????????????????????????????????????????????????????
????????????????????????????????????????????????????????????????????????????????
????????????????????????????????????????????????????????????????????????????????
????????????????????????????????????????????????????????????????????????????????
????????????????????????????????????????????????????????????????????????????????
????????????????????????????????????????????????????????????????????????????????
????????????????????????????????????????????????????????????????????????????????
?????????????????????????????...................................................
t.tc---..aag...g........................t..--gc.gcaaaagca---cgtc........-...t-..
...---....t.........-.........................-----...a..-.........ttat....-----
--ctc..............-.tct.-................-..................aa--........--.....
..........t..............-.....-t.....-.....-......c---agacac.c.........---.....
..........-g....ttt-g....t-gtaa-...t.t---acttaatcac------atgtct.......ttctc---.a
..gc-------cgtcg.....gagagagag-c.....-....tcg-...-.gc.....a---c...ca.----tt.ct.g
t..cgagca.ttaactgact.t.-----tcgtgggatggg--..cctgagcacc.ga.--gctcg.gccg.....a....
........-.gcag.c.-..c.........-..........t.......---t..c..........atg.taatgtgaa.
---cc..-ctt.cgat.ca..t.-at..a..-..c.........---a..-.ttt--gaa....--..a.t..-.....t
c.----.gtcc.at-.tc----.gtcat----------------tcacaaccc.......t-g.g...ggga.gga----
------------cc.a..-...caac----......tgg......c---.a.t.ctg.g.....???????????
Everettia_subconsul__45_    
.........-..................-..-------ta....t.t...a.a..g-t...............tt.....
a.--.......................................g.......g.....a.g....g............a..
....-....tg.......t.aag..-ttaacat.........a-..t..............a.a..aa.......ag...
...................-----gt.tttat--............a........ga.aaa.-.ccta..a.attattaa
t.aaa.at.aa.c....a..a..a..t.a..g....-..........................g-..g.aaga.......
g................c....a...ttaactat.a...atat...t.gaca.................tt-........
..........................t........a........g..g..gc.t.....a..g..t..a...t.g..c..
...t...........a........a.............................a..t..a..a.....g.....t....
.t...........a.....gc.tc.t........t........a........a.................t.........
...........a..............c..c..t.....a.....g..c..a.....t.....g..g........t..g..
t............a.a..c..c..a..a..t..a........g..c..............c..a.....a.....c..c.
.......a.....c...........a..a..................t....a.....a..............ac....c
..a.....a.....g..a..a..g.........t.a......t.a.....t..a..a..g........a...t.a.....
......t...........t?????????????????????????????????????????????????????????????
????????????????????????????????????????????????????????????????????????????????
????????????????????????????????????????????????????????????????????????????????
????????????????????????????????????????????????????????????????????????????????
????????????????????????????????????????????????????????????????????????????????
????????????????????????????????????????????????????????????????????????????????
????????????????????????????????????????????????????????????????????????????????
????????????????????????????????????????????????????????????????????????????????
????????????????????????????????????????????????????????????????????????????????
????????????????????????????????????????????????????????????????????????????????
?????????????????????????????...................................................
t.tc---..a.g...g........................t....gc.gca-------------........-...t-..
...---....t.......g.-.........................-----...a..-.........ctgt.....----
--ctc..............-.tct.-................-.a................aa--........--.....
..........t..............-.....-t.....-.....-......a---gaacac.c.........---.....
..........-g...ttt-.g....--gtaa-...t.----actca-tcc--------atg.t..-....tc--------
---------------g.....gaga-------.....--...tcg-...-.gc.....a---c...ca.----tt.ct--
----------------gacc.t.-----tcgtggtatggg--..cctg.gcacc.ga.--gctcg.g.cg..........
........-.gaag.c.-............-..........t.......---t..c..........atg..a..gg.aa.
-tgcc..-ctttcgatt-a..t------a..-..t..........-.a..-.ttt--gaa....--..a.t..-.....t
c.----.gtcc--aatgg---c.gtcat----------------tcacaaccc.......t-g.g..-------------
--------tccccc.a..-...caac----.......gg......c---.a.t.ctg.g................
Everettia_subconsul__46_    
............................-..-------ta..-.t.t...a.a..g-t...............tt.....
a.--.......................................g.......a.......g....g............a..
....-....tg.......t.aag..-ttaa.at.........g-..t..............a.a.aaa.......ag...
...................-----.t.ttta---............a........ga.a.a.-.ccta..a.att..taa
t.aaa.at.aa.c....ta.a..a..t.a..g....-...........................-..g.aaga.......
g................c....a...ttaactat.a...atat...t.gaca.................tt-........
..........................t........a........gt.a..gc.t.....a..a.....g...t.c.....
...t...........a........a.................g...........a..a..a..............t....
.t...........a......c.tc.t........t........a.....c..a.................t.........
...........a..............c..c........a.....g..c..a..a..t.....g..g..............
t..g.....g..c..a..c.....a..g..c..a........g..c........c........a..g..a..g..c..c.
.......a.....c...........a..a..............g...t....a.....a..............g......
..a..g..a.....g..a..a..g.........t.a......t.a.....t..a..g..g........a..g..a.....
......t...........t.......................................-......-..............
................c...a....................-............t......................c..
a............................tc.................................................
................................................................................
..................................................................a.g...........
................................................................................
................................................................................
................................................................................
................................................................................
...................................................................-.....--g....
........................-.......................................................
t.tc---..a.g...g........................t....gc.gca-------------........-...t-..
...---....t.......g.-....................-....-----...a..-.........ctgt......---
--ctc..............-.tct.-................-..................aa--........--.....
..........-..............-.....-t.....-.....-....g.c---agacac.c.........---.....
..........-g...ttt-.g....g-gtaa-...t.----actcaatcc------aatgt.t.......tc--------
---------------g.....gaga-------.....-....tcg-...-.gc.....a---c...ca.----tt.ct--
----------------gacc.t.-----tcgtggtgtgggg-..cctg.gcacc.ga.--gctcg.g.cg..........
........-.gaag.c.-............-..........t.......---t..c..........atg..a..gg.aa.
-tgcc..-ctttcgatt-a..t------a..-..t..........-.a..-.ttt--gaa....--..a.t..-.....t
c.----.gtcc--aatga---c.gtcat----------------tcacaaccc.......t-g-g..-------------
--------tcaccc.a..-...caac----.......gg......c---.a.t.ctg.g................
Everettia_subconsul__47_    
............................-..-------aa....t.....a.a..g-t...............t......
a.--.......................................g.......g.....a.g.................a..
....-....tt.......t.ga...attaa.at..........-..t................a..aa.......ag...
...................--aa.gt.ttaa---............a........gt.a.a.-.ccta..at.....tta
tata.aa---a.c....ta.a..a..tta..g...aa...........................-..g.aaga.......
g................c........ttagctat.a...atat...t.gacg.................tt-........
..........................c........a........gt.a..gc.t.....g..t.....a...t.t.....
...t...........t.....c..a.............................a..a..a..a.....g.....t..a.
.t...........a.....gc.tc.t........t.....c..a..c.....g..g..............t..c......
.....a.....a.........................................a..t.....g........a..t.....
t.....a..g..c..a........a..a..t..a........g..t.................a.....g..g..c....
.......g.....c..............a..............g.....a..a.....a..............a......
..g.....a........a............c.gt.a......t.a..a..t..a.....a..t...........a.....
......t...........t?????????????????????????????????????????????????????????????
????????????????????????????????????????????????????????????????????????????????
????????????????????????????????????????????????????????????????????????????????
????????????????????????????????????????????????????????????????????????????????
????????????????????????????????????????????????????????????????????????????????
????????????????????????????????????????????????????????????????????????????????
????????????????????????????????????????????????????????????????????????????????
????????????????????????????????????????????????????????????????????????????????
????????????????????????????????????????????????????????????????????????????????
????????????????????????????????????????????????????????????????????????????????
?????????????????????????????...................................................
t.tc---..a.g...g........................t....gc.gcaaagga----cgtt........-...t-..
c..---....t.........-.........................-----...a..-.........ctgt.....----
--ctc..............-.tct.-................-............a.....aa--.......cgc.....
..........t..............-...-.-t.....--....-......c---agacac...a.......---.....
..........-g...tttt.g....t-gtaa....t.t---actcaatccc------atgt.t.......ttc-------
---------------g.....gaaa-------.....-....tgg-...-.gc.....a---c...ca.----tt.ct--
----------------gacc.t.-----tcgtggtttggg--..cctg.gcatc.ga.--gctcg.g.cg..........
........-.gcag.c.-............-..........t.......---t..c..........ttg..a.tgg.aa.
-tgcc..-ctt.cgatt-a..t------a..-..c..........-.a..-.ttt--gaa....--..a.t..-.....t
c.----ggtcc--aac.ga--g.gtcat----------------tcacaaccc.......t-g.gg..ggg..-------
-----------ctc.a..-...cgac----.......gg......c---.a.t.ctg.g................
Everettia_subconsul__48_    
............................-..-------ag..t.t.t...a.a..g-t...............tt.....
a.--.......................................g.......g.....a.g....g............a..
....-....tg.......t.aag..-ttaa.at...g.....aa..t..............a.a..aa.......ag...
...................-----.t.tttat--............a........ga.a...-.ccta..g.atta.taa
t.a.a.at.aa.c....ta.a..a..t.ag.g....-..........................g-..g.aaga.......
g................c....a...ttaattat.a...atat...t.gact.................tt-........
..........................t........a........gt.g...c.t.....g..a..g..g...t.t.....
...t...........a........a........a....................a..a..a..g...........t....
.t.....c.....a..c...c.tc.t..c.....t........a.....c..a.................g......c.g
c..........a..........................a...........g..a..t.....g..g........t..g..
t.....a..g...a.a..c..c..a..a..t..a........g..c..............c..a.....a.....c....
.c..g..g.....c..c..c.....a..a..............g...t....a.....a..............g......
..g.....a.....g..a..a............t.at.a...t.a.....t..a.....g..g.....a...t.ac.g..
g.....t...........t?????????????????????????????????????????????????????????????
????????????????????????????????????????????????????????????????????????????????
????????????????????????????????????????????????????????????????????????????????
????????????????????????????????????????????????????????????????????????????????
????????????????????????????????????????????????????????????????????????????????
????????????????????????????????????????????????????????????????????????????????
????????????????????????????????????????????????????????????????????????????????
????????????????????????????????????????????????????????????????????????????????
????????????????????????????????????????????????????????????????????????????????
????????????????????????????????????????????????????????????????????????????????
?????????????????????????????...................................................
t.tc---..a.g...g........................t....gc.gca-------------........-...t-..
...---....t.......g.-.....................t...-----...a..-.........ctgt.....----
--ctc..............-.tct.-................-.a................aa--........--.....
..........t..............-.....-t.....-.....-......c---agacac.c.........---.....
..........-g...ttt-.g....--gtaa-...t.t---actcaatcc------aatgt.t.......tc--------
---------------g.....gaga-------.....-....tcg-...-.gc.....a---c...ca.----tt.ct--
----------------gacc.t.-----tcgtggtatggg--..cctg.gcacc.ga.--gctcg.g.cg..........
........-.gaag.c.-............-..........t.......---t..c..........atg..a..gg.aa.
-tgcc..-ctttcgatt-a..t------a..-..t..........-.a..-.ttt--gaa....--..a.t..-.....t
c.----.gtcc--aatgg---c.gtcat----------------tcacaaccc.......t-g.g..-------------
--------tccccc.a..-...caac----.......gg......c---.a.t.ctg.g................
Everettia_subconsul__49_    
............................-..-------aa....t.t...a.a..a-t...............tt.....
a.--.......................................g.......g.....a.g....g............a..
....-....tg.......t.aag..-ttaa.ata..c.....c-..t..............a.a..aa.......ag...
...................-----.t.ttta---............a........ga.a.a.-.ccta..a.atta.taa
t.aaa.at.aa.cg...ta.a..a..t.a......a-..........................g-..g.aaga.......
g................c....a...ttaattat.a...atat...t.gaca.................tt-........
..........................t........a........gt.g..gc.t.....a..g..g..g...t.t.....
...t...........a........a.................g...........a..t..a..a...........t....
.t...........a......c.tc.t.................a........a.................t.........
...........a..............c..c..t.....a.....ga.c..a..a..t.....g..g........t..g..
t............a.a..c..c..a..a..t..a........g..c..............c..a.....a..g..c..c.
.......a..g..............a..a..............g...t..........a..............g......
..a..g..a.....g..a..a..g.........t.a......t.a.....t.....g..g........a...t.a.....
......t...........t.......................................-......-..............
................c........................-............t......................c..
a............................tc.................................................
................................................................................
..................................................................a.g...........
................................................................................
................................................................................
................................................................................
................................................................................
...................................................................-......--....
........................-.......................................................
t.tc---..a.g...g........................t....gc.gca-------------........-...t-..
...---....t.......g.-.........................-----...a..-.........ctgt......---
--ctc..............-.tct.-................-..................aa--........--.....
..........t..............-.....-t.....-.....-......c----aa.ac.c.........---.....
..........-g...ttt-.g....--gta--...t.----gctca-tcc------aatg-.t.......tc--------
---------------g.....gaga-------.....-....tcg-...-.gc.....a---c...ca.----tt.ct--
----------------gacc.t.-----tcgtg-tgtggg--..cctg.gcacc.ga.--gctcg.g.cg..........
.......g-.gaag.c..............-..........t.......---t..c..........atg..a.agg.aa.
-tgcc..-ctttcgatt-a..t------a..-..t..........-.a..-.ttt--gaa....--..a.t..-.....t
c.----.gtcc--aatga---c.gtcat----------------tcacaaccc.......t-g.g..-------------
--------tctccc.a..-...caac----.......gg......c---.a.t.ctg.g................
Everettia_subconsul__50_    
?????????????????????????????????????????????????????????????????????....tt....a
a.--...............................................g.....a.g................ca..
....-....tg.......t.aa...-ttaa.at..........-..t................a..aa.......ag...
...................----...tattca--............a........gt.a.a.-.ccta..at.....tt.
..a.a...--a.c....ta.a..a..t.a..g...a-...........................-..a.aaaa.......
g................c........ttagctat.a...atat...t.gaca.................tt-........
..........................t........a........gt.g..gc.t.....a..t..g..a...t.t.....
...t.....?.....a........a.............................a..a..a..a...........t....
.t...........a.....tc.tc.t........t........a........a.................g.........
.....a.....a..........................a..............a..t.....g..g.....a........
t.....g........a..c.....a..g..t..a.....c.....t.................a.....a..........
.......g.....c...........a..a..............g........a.....a..............c......
..a..g..a........a...............t.at.a...t.a..a..t..a.....g..............a.....
......t...........t?????????????????????????????????????????????????????????????
????????????????????????????????????????????????????????????????????????????????
????????????????????????????????????????????????????????????????????????????????
????????????????????????????????????????????????????????????????????????????????
????????????????????????????????????????????????????????????????????????????????
????????????????????????????????????????????????????????????????????????????????
????????????????????????????????????????????????????????????????????????????????
????????????????????????????????????????????????????????????????????????????????
????????????????????????????????????????????????????????????????????????????????
????????????????????????????????????????????????????????????????????????????????
?????????????????????????????...................................................
t.tc---..a.g...g........................t....gc.gcaaagga----cgtt........-...t-..
c..ctt....t.........-.........................-----...a..-.........ctgt.....----
--ctc..............-.tct.-................-............a.....caa-........--.....
..........t..............-.....-t.....-.....-......c---agacac...g.......---.....
..........-g...tttt.g....t-gtaa-...t.t---actcaatccc-----aagtt.tct..ct.tc--------
---------------g.....gaaa-------.....-....tcg-...-.gc.....a---c...ca.----tt.ct--
----------------gacc.t.-----tcgtggtttggg--..cctg.gcacc.ga.--gctcg.g.cg..........
........-.gcag.c.-............-..........t.......---t..c..........atg..a.tgg.aa.
-tgcc..-ctt.cgatt-a..t.-----a..-..a..........-.a..-.ttt--gaa....--..a.t..-.....t
c.----.gtcc--aatgaac-c.gtcat----------------tcacaaccc.......ttg.g...ggt..-------
---------ccccc.a..-...caac----.......gg......c---.a.t.ctg.g................
Everettia_subconsul__51_    
.........................c..-..aagaaaaaa....t...g.aga..g-t...............tt.....
a.--.......................................g.......g.....a.g.................a..
....-....tg.......t.aa...-ttaacat...c......-..t..............c.t..aa...c...ag...
...................----...taattg--............a........gt.a.g.-.ccta..at.....tt.
..a.a.a.--a.c.g..ta.a..a..t.a..g...a-..........................t-c.g.aaag.g.....
g................c........ttaattat.a...atat...t.gaca.................tt-........
..........................t........a........gt.g..gc.t.....a..t..g..a...t.t.....
...t...........t........a.............................a..a..a..a...........t..a.
.t...........a......c.tc.t........t..a.....a........g.................t.........
.....a.....a.......................g.................a..t.....g........a..t.....
t.....a..g.....a..t.....a..a..t..a...........t.................a.....g..g.......
.......g.................a..a..............a.....a..a.....t..............a......
..a.....g........a...............t.a......t.a..a..t..a.....g............t.a.....
......t...........t.......................................-......-..............
................c........................-............t......................c..
g............................tc.................................................
................................................................................
..................................................................a.g...........
................................................................................
................................................................................
................................................................................
................................................................................
...................................................................-.....--g....
........................-.......................................................
t.tc---..a.g..tg........................t....gc.gcaaaagga---cgtt........-..ct-..
c..---....t.........-.........................-----...a..-.........ctgtg.....gtt
ttctc....g.........-.tct.-................-............a.....a--t........--.....
..........-..........t...-.....-t.....--....-......----aaacac.c.-......----.....
.c........-g...ttt-.g....--gtga-...t.----actcaatcc--------act.ta..caa.tc--------
---------------g.....gaaa-------...t.g-...tcg-...-.gc.....a---c...ca.----tt-----
----------------gaca.t.-----tcgtggtttggg--..cctg.gcacc.ga.--gctcg.g.cg..........
........-.gcag.c.-............-..........t.......---t..c..........atg..a.tgg.aa.
-tgcc..-ctt.cgatt-a..t------a..-..c..........-.a..-.ttt--gaa....--..a.t..-.....t
c.----.gtcc--aattggacc.gtcat----------------tcacaaccc.......t-g.g...gggt.gtggg--
-----------ccc.a..-...caac----.......gg......c---.a.t.ctg.g................
Everettia_subconsul__52_    
............................-..-------ag....t.t...a.a..g-t...............tt.....
a.--.......................................g.......g.....a.g....g............a..
....-....tg..a....t.aag..-ttaa.at...g.....aa..t..............a.a.taa.......ag...
...................-----.tgtttat--............a........ga.a...-.ccta..g.atta.taa
t.aca.ac.aa.c....ta.a..a..t.ag.g...a-...........................-..g.aaga.......
g................c....a...tta.ttat.a...atac...t.gact.................tt-........
..........................t........a........gt.g..gc.t.....g..a.....a...t.t.....
...t...........a........a........a....................a..a..a..g...........t..a.
.t..g..c.....a..c...c.tc.t..c.....t........a.....c..a..t..............g......c.g
c..........a..........................a...........g..a..t.....g..g........t..g..
t.....g..g...a.a..c..c..a..a..t..a........g..c..............c..a.....a.....c....
.c.....g.....c..c..c.....a..a..............g...t.c..a....ga..............g......
..a.....a.....g..a..a..g.........t.at.a...t.a.....t..a.....g..t.....a...t.ac.g..
......t...........t?????????????????????????????????????????????????????????????
????????????????????????????????????????????????????????????????????????????????
????????????????????????????????????????????????????????????????????????????????
????????????????????????????????????????????????????????????????????????????????
????????????????????????????????????????????????????????????????????????????????
????????????????????????????????????????????????????????????????????????????????
????????????????????????????????????????????????????????????????????????????????
????????????????????????????????????????????????????????????????????????????????
????????????????????????????????????????????????????????????????????????????????
????????????????????????????????????????????????????????????????????????????????
?????????????????????????????...................................................
t.tc---..a.g...g........................t....gc.gca-------------........-...t-..
...---....t.......g.-.........................-----...a..-.........ctgt.....----
--ctc..............-.tct.-................-.a................aa--........--.....
..........t..............-.....-t.....-.....-......c---agacac.c.........---.....
..........-g...tttt.g....t-gtaa-...t.t---actcaatcc------aatgt.t.......ttc-------
---------------g.....gaga-------.....-....tcg-...-.gc.....a---c...ca.----tt.ct--
----------------gacc.t.-----tcgtggtatggg--..cctg.gcacc.ga.--gctcg.g.cg..........
........-.gaag.c.-............-..........t.......---t..c..........atg..a..gg.aa.
-tgcc..-ctttcgatt-a..t------a..-..t..........-.a..-.ttt--gaa....--..a.t..-.....t
c.----.gtcc--aatga---c.gtcat----------------tcacaaccc.......t-g.g..-------------
--------tccccc.a..-...caac----.......gg......c---.a.t.ctg.g................
Everettia_subconsul__53_    
............................-..-------aa....t.t...a.a..a-t...............tt.....
a.--.......................................g.......g.....a.g.................a..
....-....tg.......t.aag..-ttaa.ata..c.....c-..t..............a.a..aa.......ag...
...................-----.t.ttta---............a........ga.a.a.-.ccta..a.atta.taa
t.aaa.at.aa.cg...ta.a..a..t.a......a-..........................g-..g.aaga.......
g................c....a...ttaattat.a...atat...t.gaca.................tt-........
..........................t........a........g..g..gc.t.....a..g..g..g...t.t.....
...t...........a........a.................g...........a..t..a..a...........t....
.t...........a......c.tc.t.................a........a.................t.........
...........a..............c..c..t.....a.....ga.c..a..a..t.....g..g........t..g..
t............a.a..c..c..a..a..t..a........g..c..............c..a.....a..g..c..c.
.......a..g..............a..a..............g...t..........a..............g......
..a..g..a.....g..a..a..g.........t.a......t.a.....t..a..g..g........a...t.a.....
......t...........t?????????????????????????????????????????????????????????????
????????????????????????????????????????????????????????????????????????????????
????????????????????????????????????????????????????????????????????????????????
????????????????????????????????????????????????????????????????????????????????
????????????????????????????????????????????????????????????????????????????????
????????????????????????????????????????????????????????????????????????????????
????????????????????????????????????????????????????????????????????????????????
????????????????????????????????????????????????????????????????????????????????
????????????????????????????????????????????????????????????????????????????????
????????????????????????????????????????????????????????????????????????????????
?????????????????????????????...................................................
t.tc---..a.g...g........................t....gc.gca-------------........-...t-..
...---....t.......g.-.........................-----...a..-.........ctgta.....---
--ctc..............-.tct.-................-..................aa--........--.....
..........t..............-.....-t.....-.....-......c---agacac.c.........---.....
..........-g...tttt.g....t-gtaa-...t.t---gctcaatcc------aatgt.t.......ttc-------
---------------g.....gaga-------.....-....tcg-...-.gc.....a---c...ca.----tt.ct--
----------------gacc.t.-----tcgtggtgtggg--..cctg.gcacc.ga.--gctcg.g.cg..........
.......g-.gaag.c.-............-..........t.......---t..c..........atg..a.agg.aa.
-tgcc..-ctttcgatt-a..t------a..-..t..........-.a..-.ttt--gaa....--..a.t..-.....t
c.----.gtcc--aatga---c.gtcat----------------tcacaaccc.......t-g.g..-------------
--------tctccc.a..-...caac----.......gg......c---.a.t.ctg.g................
Everettia_subconsul__54_    
............................-..-------gag...t...g.a.a..a-t.g.............tt.c...
a.--.......................................g.......g.....a.g.................a..
....-....tt.......t.aa...-ttaacat..........-..t..............c.a..aa.......ag...
...................--aa..t.ttaa---............a........gt.g.a.-.ccta..at.t...tt.
..a.a.ag--a.c....ta.a..a..tta..g...aa...........................-..g.aaga.......
g................c........ttagctat.a...atat.....gaca.................tt-........
..........................t........a........g..a...c.t.....g..t.....a...t.t.....
...t........c..t.....c..a..............g..g...........a.....a..a.....g.....t..g.
.t...........a.....gc.tc.t........t.....c..a.....c..g..g..............t.....g...
...........a..........................a...........g..a..t.....g........g........
t.....a..g..c..a........a..a............c.g..c...........a.....a.....g..g..c....
.......g..g..c..............a..............a..c..a..a.....a..............a......
..a..g..g........a.....g......c.t..a......t.a..a..t........a.....c........a.....
......a...........t?????????????????????????????????????????????????????????????
????????????????????????????????????????????????????????????????????????????????
????????????????????????????????????????????????????????????????????????????????
????????????????????????????????????????????????????????????????????????????????
????????????????????????????????????????????????????????????????????????????????
????????????????????????????????????????????????????????????????????????????????
????????????????????????????????????????????????????????????????????????????????
????????????????????????????????????????????????????????????????????????????????
????????????????????????????????????????????????????????????????????????????????
????????????????????????????????????????????????????????????????????????????????
?????????????????????????????...................................................
t.tc---..a.g...g........................t....gc.gcaaagga----cgtt........-...t-..
c..---....t.........-.........................-----...a..-.........ctgt.....----
--ctc..............-.tct.-................-............a.....aa--........--.....
..........t..............-.....-t.....-.....-......c---agacac...a.......---.....
..........-g...tttt.g....t-gtaa....t.t---actcaatctc------atgt.t.......ttc-------
---------------g.....gaaa-------.....-....tcg-...-.gc.....a---c...ca.----tt.ct--
----------------gacc.t.-----tcgtggtttggg--..cctg.gcacc.ga.--gctcg.g.cg..........
........-.gcag.c.-............-..........t.......---t..c..........atg..a.tgg.aa.
-tgcc..-ctt.cgatt-a..t.-----a..-..c..........-....-.ttt--gaa....--..a.t..-.....t
c.----.gtcc--aac.ga--g.gtcat----------------tcacaaccc.......t-g.g...ggg..-------
-----------ctc.a..-...cgac----.......gg......c---.a.t.ctg.g................
Everettia_subconsul__55_    
????????????????????????????????????????????????????????????????????????????????
????????????????????????????????????????????????????????????????????????????????
????????????????????????????????????????????????????????????????????????????????
????????????????????????????????????????????????????????????????????????????????
????????????????????????????????????????????????????????????????????????????????
????????????????????????????????????????????????????????????????????????????????
?????????????????????t....t........a........gt.g...c.t..a..a..t.....a...t.......
...t....................a..c..........................a..a..a..a...........t..g.
.t...........a......c.tc.t........t........a........g.................t.........
..g..c.....g.....c....................a........c.....a..t.....t........c..t.....
t.....a.....c..a........a..a..t..a........g..c.................a.....g.....c....
.......g.....c.....c.....a..ag.c...........g.....a..g.....t..............a..g...
..a.....c..c...........g........gt.a......t.a..a..t..a.....g..............a.....
......t...........t?????????????????????????????????????????????????????????????
????????????????????????????????????????????????????????????????????????????????
????????????????????????????????????????????????????????????????????????????????
????????????????????????????????????????????????????????????????????????????????
????????????????????????????????????????????????????????????????????????????????
????????????????????????????????????????????????????????????????????????????????
????????????????????????????????????????????????????????????????????????????????
????????????????????????????????????????????????????????????????????????????????
????????????????????????????????????????????????????????????????????????????????
????????????????????????????????????????????????????????????????????????????????
?????????????????????????????...................................................
t.tc---..a.g...g........................t....gc.gcaaagga----cgtt........-...t-..
c..---....t.........-.........................-----...a..-.........ctgt......---
--ctc..............-.tct.-................-..................a.--........--.....
..........t..........t...-.....-t.....-.....-......c---agacac.c.........---.....
..........-g...tttt.g....t-gtaa-...t.t---actcaatccc------ttgt.t.......ttc-------
---------------g.....gaaa-------.....g-...tcg-...-.gc.g...a---c...ca.----tt.ct--
----------------gaca.t.-----tcgtggtttggg--..cctg.gcacc.ga.--gctcg.g.cg..........
........-.gcag.c.-............-..........t.......---t..c..........atg..a.tgg.aa.
-tgcc..-ctt.cgatt-a..t------a..-..c..........-.aaca.ttt--gaa....--..a.t..-.....t
c.----.gtcc--aattgga-c.gtcat----------------tcacaaccc.......t-g.g....gg.--------
------------tc.a..-...caatcaac.......gg......c---.a.t.ctg.g................
Everettia_subconsul__56_    
............................-..-------ta....t.t...a.a..g-t...............tt.....
a.--.......................................g.......a.....a.g....g............a..
....-....tg.......t.aag..-ttaa.at.........g-..t..............a.a..aa.......ag...
...................-----.t.ttta---............a........ga.a.a.-.ccta..a.att..taa
t.aaa.at.aa.c....ta.a..a..t.a..g....-...........................-..g.aaga.......
g................c....a...ttaattat.a...atat...t.gaca.................tt-........
..........................t........a........g..a..gc.c.....a..g.....a...t.c.....
...t...........a........a.................g...........a..a..a..a...........t....
.t...........a......c.tc.t........t........a........g.................t.........
...........a..............c..c........a.....g.....a..a..c.....g..g........t.....
t........g..c..a..c.....a..g..t..a........g..c........c........a..g..a..g..c..c.
.......a.....c...........a..a..............g...t....g.....a..............g......
..a.....a.....g..a..a..g...........a......t.a.....t..a.....g........a...t.a.....
......t...........t.......................................-......-..............
................c...a....................-............t......................c..
a............................tc.................................................
................................................................................
..................................................................a.g...........
................................................................................
................................................................................
................................................................................
................................................................................
...................................................................-.c...--g....
........................-.......................................................
t.tc---..a.g...g........................t....gc.gca-------------........-...t-..
...---....t.......g.-.........................-----...a..-.........ctgt......---
--ctc..............-.tct.-................-..................aa--........--.....
..........t..............-.....-t.....-.....-......c---agacac.c.........---.....
..........-ga..tttg.g....--gtaa-...t.t---actcaatcc------aatgt.t.......ttc-------
---------------g.....gaga-------.....-....tcg-...-.gc.....a---c...ca.----tt.ct--
----------------gacc.t.-----tcgtggtgtggg--..cctg.gcacc.ga.--gctcg.g.cg..........
........-.gaag.c.-............-..........t.......---t..c..........atg..a..gg.aa.
-tgcc..-ctttcgatt-a..------aa..-..t..........-.a..-.ttt--gaa....--..a.t..-.....t
c.----.gtcc--aatga---c.gtcat----------------tcacaaccc.......t-gcg..-------------
--------tcaccc.a..-...caac----.......gg......c---.a.t.ctg.g................
Everettia_subconsul__57_    
??????????????..............-..-------ta....t.t...a.a..g-t...............tt.....
a.--.......................................g.......g.....a.g....g............a..
....-....tg.......t.aag..-ttaacat.........a-..t..............a.a..aa.......ag...
...................-----.t.tttat--............a........ga.a.a.-.ccta..a.attattaa
t.aac.at.aa.c....a..a..a..t.a..g....-...........................-..g.aaga.......
g................c....a...ttaactat.a...atat...t.gaca.................tt-........
..........???????????.....t........a........g..g..gc.t.....a..g..t..a...t....c..
c..t...........a........a.............................a..t..a..a.....g.....t....
.t...........a.....gc.tc.t........t........a........a.................t.........
...........a..............c..c..t.....a.....g..c..a..a..t.....g..g........t..g..
t...........ca.a..c..c..a..a..t..a........g..c..............c..a.....a.....c..c.
.......a.....c...........a..a..................t....a.....a..............a.....c
..a.....a.....g..a..a..g.........t.a......t.a.....t..a..a..g........a...t.a.....
......t...........t?????????????????????????????????????????????????????????????
????????????????????????????????????????????????????????????????????????????????
????????????????????????????????????????????????????????????????????????????????
????????????????????????????????????????????????????????????????????????????????
????????????????????????????????????????????????????????????????????????????????
????????????????????????????????????????????????????????????????????????????????
????????????????????????????????????????????????????????????????????????????????
????????????????????????????????????????????????????????????????????????????????
????????????????????????????????????????????????????????????????????????????????
????????????????????????????????????????????????????????????????????????????????
?????????????????????????????...................................................
t.tc---..a.g...g........................t....gc.gca-------------........-...t-..
...---....t.......g.-......................?..-----...a..-.........ctgt.....----
--ctc..............-.tct.-................-.a................aa--........--.....
..........t..............-.....-t.....-.....-......c---agacac.c.........---.....
..........-g...tttt.g....t-gtaa-...t.t---actcaatcc------aatgt.t.......ttc-------
---------------g.....gaga-------.....-....tcg-...-.gc.....a---c...ca.----tt.ct--
----------------gacc.t.-----tcgtggtatggg--..cctg.gcacc.ga.--gctcg.g.cg..........
........-.gaag.c.-............-..........t.......---t..c..........atg..a..gg.aa.
-tgcc..-ctttcgatt-a..t------a..-..t..........-.a..-.ttt--gaa....--..a.t..-.....t
c.----.gtcc--aatgg---c.gtcat----------------tcacaaccc.......t-g.g..-------------
--------tccccc.a..-...caac----.......gg......c---.a.t.ctg.g................
Everettia_subconsul__58_    
.........-...............c..-c.aagaagaaa....t...g.aga..a-t.g.............tt.....
a.--...............................................g.....a.g....g............a..
....-....tg.......t.aa...-ttaggata.........-..t..............c.t..ag.......ag...
...................----...taatca--............a........gt.a.g.-.ccta..at.....tt.
..a.a.ag--a.c....ta.a..a..t.a..g...a-...........................-c.a.aaag.......
g................c........ttaactat.a...atat...t.gaca.................tt-........
...................................a........gt.g...c.t..a..a..t..g..a...t.c.....
...t...........t........a.............................a..a..a..a...........t..a.
.t..................c.tc.t........t..a.....a........g..g..g...........t.........
...........a..........................a........c.....a..t..............g.....c..
t.....g..g..c..a........a..a..t..a........g..t.................a.....a..........
.......g.................a..g..............a.....g..a.....t..............a......
..a.....a........a........c......t.a......t.a..a..t..a.....g............t.a.....
......t...........t...................................c...-......-..............
................c........................-............t......................c..
g............................tc.................................................
................................................................................
..................................................................a.g...........
................................................................................
................................................................................
................................................................................
................................................................................
...................................................................-.....--g....
........................-....???????????????????????????????????????????????????
????????????????????????????????????????????????????????????????????????????????
????????????????????????????????????????????????????????????????????????????????
????????????????????????????????????????????????????????????????????????????????
????????????????????????????????????????????????????????????????????????????????
????????????????????????????????????????????????????????????????????????????????
????????????????????????????????????????????????????????????????????????????????
????????????????????????????????????????????????????????????????????????????????
????????????????????????????????????????????????????????????????????????????????
????????????????????????????????????????????????????????????????????????????????
????????????????????????????????????????????????????????????????????????????????
???????????????????????????????????????????????????????????????????????????
Everettia_subconsul__59_    
?????????????????????????????????????gaa....t...g.a....g-t....g..........tt....a
a.--...............................................g.....a.g.................a..
....-....tg.......t.aa...attaacat..........-..t................a..aa.......ag...
...................----...tgttca--............a........gt.aaa.-.ccta.gat.....ta.
.aa.a...--a.c....ta.a..t..t.a..t...a-...........................-..g.aaaa.......
g................c........ttagctat.a...atat...t.gaca.................tt-........
..........................t........a..g.....gt.g...c.t..a..a..t.....ac..t.t.....
...t....................a..............g..............a..a..a..a...........t....
.t.....c.....a.....tc.tc.t........t........a........a.................g.........
c....a.....a........c.................a..............a..t.....g..g.....a........
t.....a........a..t..c..a..g..c..g...........t.................a...........c....
....g..g.....c...........a..a..............g.....a..a.....a...........g..ac.....
..a..g..a........a...............t.a..a...t.a..a..t..a.....g..............a.....
......t...................................................-......-..............
................c........................-............t......................c..
g............................tc.................................................
................................................................................
..................................................................a.g...........
................................................................................
................................................................................
................................................................................
................................................................................
...................................................................at.t..--g....
........................-....???????????????????????????????????????????????????
????????????????????????????????????????????????????????????????????????????????
????????????????????????????????????????????????????????????????????????????????
????????????????????????????????????????????????????????????????????????????????
????????????????????????????????????????????????????????????????????????????????
????????????????????????????????????????????????????????????????????????????????
????????????????????????????????????????????????????????????????????????????????
????????????????????????????????????????????????????????????????????????????????
????????????????????????????????????????????????????????????????????????????????
????????????????????????????????????????????????????????????????????????????????
????????????????????????????????????????????????????????????????????????????????
???????????????????????????????????????????????????????????????????????????
Everettia_subconsul__60_    
????????????................-..-------aa....t.t...a.a..a-t...............tt.....
a.--.......................................g.......g.....a.g....g............a..
....-....tg.......t.aag..-ttaa.ata..c.....c-..t..............a.a..aa.......ag...
...................-----.t.ttta---............a........ga.a.a.-.ccta..a.atta.taa
t.aaa.at.aa.cg...ta.a..a..t.a......a-..........................g-..g.aaga.......
g................c....a...ttaattat.a...atat...t.gaca.................tt-........
.........???atagta..t.....t........a........g..g..gc.t.....a..g..g..g...t.t.....
...t...........a........a.................g...........a..t..a..a...........t....
.t...........a......c.tc.t.................a........a.................t.........
...........a..............c..c..t.....a.....ga.c..a..a..t.....g..g........t..g..
t............a.a..c..c..a..a..t..a........g..c..............c..a.....a..g..c..c.
.......a..g..............a..a..............g...t..........a..............g......
..g..g..a.....g..a..a..g.........t.a......t.a.....t..a..g..g........a...t.a.....
......t...........t?????????????????????????????????????????????????????????????
????????????????????????????????????????????????????????????????????????????????
????????????????????????????????????????????????????????????????????????????????
????????????????????????????????????????????????????????????????????????????????
????????????????????????????????????????????????????????????????????????????????
????????????????????????????????????????????????????????????????????????????????
????????????????????????????????????????????????????????????????????????????????
????????????????????????????????????????????????????????????????????????????????
????????????????????????????????????????????????????????????????????????????????
????????????????????????????????????????????????????????????????????????????????
?????????????????????????????...................................................
t.tc---..a.g...g........................t....gc.gca-------------........-...t-..
...---....t.......g.-.........................-----...a..-.........ctgt.....----
--ctc..............-.tct.-................-.a................aa--........--.....
..........t..............-.....-t.....-.....-......c---agacac.c.........---.....
..........-g...tttt.g....ttgtaa-...t.t---actcaatcc------aatgt.t.......ttc-------
---------------g.....gaga-------.....-....tcg-...-.gc.....a---c...ca.----tt.ct--
----------------gacc.t.-----tcgtggtatggg--..cctg.gcacc.ga.--gctcg.g.cg..........
........-.gaag.c.-............-..........t.......---t..c..........atg..a..gg.aa.
-tgcc..-ctttcgatt-a..t------a..-..t..........-.a..-.ttt--gaa....--..a.t..-.....t
c.----.gtcc--aatga---c.gtcat----------------tcacaaccc.......t-g.g..-------------
--------tccccc.a..-...caac----.......gg......c---.a.t.ctg.g................
Everettia_subconsul__61_    
????????????................-..-------aa....t.t...a.a..a-t...............tt.....
a.--.......................................g.......g.....a.g....g............a..
....-....tg.......t.aag..-ttaa.ata..c.....c-..t..............a.a..aa.......ag...
...................-----.t.ttta---............a........ga.a.a.-.ccta..a.atta.taa
t.aaa.at.aa.cg...ta.a..a..t.a......a-..........................g-..g.aaga.......
g................c....a...ttaattat.a...atat...t.gaca.................tt-.......?
????????????atagta..t.....t........a........gt.g..gc.t.....a..g..g..g...t.t.....
...t...........a........a.................g...........a..t..a..a...........t....
.t...........a......c.tc.t.................a.....c..a.................t.........
...........a..............c..c..t.....a.....ga.c..a..a..t.....g..g........t..g..
t............a.a..c..c..a..a..t..a........g..c..............c..a.....a..g..c..c.
.......a..g..............a..a..............g...t..........a..............g......
..a..g..a.....g..a..a..g.........t.a......t.a.....t.....g..g........a...t.a.....
......t...........t.......................................-......-..............
................c........................-............t......................c..
a............................tc.................................................
................................................................................
..................................................................a.g...........
................................................................................
................................................................................
................................................................................
................................................................................
...................................................................-......--....
........................-.......................................................
t.tc---..a.g...g........................t....gc.gca-------------........-...t-..
...---....t.......g.-.........................-----...a..-.........ctgt......---
--ctc..............-.tct.-................-..................aa--........--.....
..........t..............-.....-t.....-.....-......c---agacac.c.........---.....
..........-g...tttt.g....t-gtaa-...t.t---gctcaatcc------aatgt.t.......ttc-------
---------------g.....gaga-------.....-....tcg-...-.gc.....a---c...ca.----tt.ct--
----------------gacc.t.-----tcgtggtgtggg--..cctg.gcacc.ga.--gctcg.g.cg..........
.......g-.gaag.c.-............-..........t.......---t..c..........atg..a.agg.aa.
-tgcc..-ctttcgatt-a..t------a..-..t..........-.a..-.ttt--gaa....--..a.t..-.....t
c.----.gtcc--aatga---c.gtcat----------------tcacaaccc.......t-g.g..-------------
--------tctccc.a..-...caac----.......gg......c---.a.t.ctg.g................
Everettia_subconsul__62_    
????????????................-..-------ta....t.t...a.a..g-t...............tt....a
a.--.......................................g.......g.....a.g....g............a..
....-....tg..a....t.aag..-ttaa.at...c.....a-..t..............a.a..aa.......ag...
...................-----.t.tttat--............a........ga.a.a.-.ccta..a.attattaa
t.aaa.at.aa.c....a..a..a..t.a..g....-..........................g-..a.aaga.......
g................c....a...ttaactat.a...atat...t.gaca.................tt-........
.........???atagtg..t.....t........a........g..g..gc.t.....a..g..t..g...t.t.....
...t...........a........a.............................a..t..a..a...........t..a.
.t...........a......c.tc.t........t........a........a..g..............t.........
...........a..............c..c..t.....a.....g.....a..a..t.....g..g........t..g..
t...........ca.a..c..c..a..a..t..a........g..c..............c..a.....a.....c..c.
.......a.....c...........a..a..................t....a.....a..............a.....c
..a.....a.....g..a..a............t.a......t.a.....t..a..a..g..g.....a...t.a.....
......t...........t?????????????????????????????????????????????????????????????
????????????????????????????????????????????????????????????????????????????????
????????????????????????????????????????????????????????????????????????????????
????????????????????????????????????????????????????????????????????????????????
????????????????????????????????????????????????????????????????????????????????
????????????????????????????????????????????????????????????????????????????????
????????????????????????????????????????????????????????????????????????????????
????????????????????????????????????????????????????????????????????????????????
????????????????????????????????????????????????????????????????????????????????
????????????????????????????????????????????????????????????????????????????????
?????????????????????????????...................................................
t.tc---..a.g...g........................t....gc.gca-------------........-...t-..
...---....t.......g.-.........................-----...a..-.........ctgt.....----
--ctc..............-.tct.-................-.a................aa--........--.....
..........t..............-.....-t.....-.....-......c---agacac.c.........---.....
..........-g...tttt.g....t-gtaa-...t.t---actcaatcc------aatgt.t.......ttc-------
---------------g.....gagagaga---.....-....tcg-...-.gc.....a---c...ca.----tt.ct--
----------------gacc.t.-----tcgtggtatggg--..cctg.gcacc.ga.--gctcg.g.cg..........
........-.gaag.c.-............-..........t.......---t..c..........atg..a..gg.aa.
-tgcc..-ctttcgatt-a..t------a..-..t..........-.a..-.ttt--gaa....--..a.t..-.....t
c.----.gtcc--agtga---c.gtcat----------------tcacaaccc.......t-g.g..tggtca-------
---------acggt.a..-...caac----.......gg......c---.a.t.ctg.g................
Everettia_subconsul__63_    
??????????????????..........-c.-------aa....t...g.a.....-t.........g.....tt....a
a.--...............................................g.....a.g.................a..
....-....tg.......t.aa...-ttaa.at..........-.aa................a..aa.......ag...
...................----...tattct--............a........gt.a.a.-.ccta..at.....tt.
..a.a...--a.c....ta.a..a..t.a..g...a-...........................-..g.aaaa.......
g................c........ttagctat.a...atat...t.gaca.................tt-........
.........???at.gta..t.....t........a........gt.g..gc.t.....a..t..g..ac..t.t.....
...t...........a........a.............................a..a..a..a...........t....
.t...........a.....tc.tc.t........t........a.....c..a.................g.........
c....a.....a........c.................a..............a..t..a...........g..t.....
t.....g..g.....a..c.....a.....c..a.....c.....t..............c..a.....a..........
.......g.................a..a..............g.....g..a....................c......
..a..g..a........a...............t.gt.a...t.a..a..t..a.....a...........g..a.....
......t..c........t?????????????????????????????????????????????????????????????
????????????????????????????????????????????????????????????????????????????????
????????????????????????????????????????????????????????????????????????????????
????????????????????????????????????????????????????????????????????????????????
????????????????????????????????????????????????????????????????????????????????
????????????????????????????????????????????????????????????????????????????????
????????????????????????????????????????????????????????????????????????????????
????????????????????????????????????????????????????????????????????????????????
????????????????????????????????????????????????????????????????????????????????
????????????????????????????????????????????????????????????????????????????????
????????????????????????????????????????????????????????????????????????????????
????????????????????????????????????????????????????????????????????????????????
????????????????????????????????????????????????????????????????????????????????
????????????????????????????????????????????????????????????????????????????????
????????????????????????????????????????????????????????????????????????????????
????????????????????????????????????????????????????????????????????????????????
????????????????????????????????????????????????????????????????????????????????
????????????????????????????????????????????????????????????????????????????????
????????????????????????????????????????????????????????????????????????????????
????????????????????????????????????????????????????????????????????????????????
????????????????????????????????????????????????????????????????????????????????
???????????????????????????????????????????????????????????????????????????
Everettia_subconsul__64_    
?????????????...............a..-------ta....t.t...a.a..g-t...............tt.....
a.--.......................................g.......g.....a.g....g............a..
....-....tg.......t.aa...-ttaa.at...c.....a-..t..............a.a..aa.......ag...
...................----.t.tttat---............a........ga.a.a.-.ccta..a..t.at.a.
taaa.a.ta-a.c....ta.a..a..t.a.......-..........................g-..g.aaga.......
g................c....a...ttaactat.a...atat...t.gaca.................tt-........
a........???atagtg..t.....t........a........g..g..gc.t.....a..a..g..a...t.t.....
...............a........a..........................c..a..t..a..a...........t....
.t...........a......c.tc.t........t........a........a.................t.........
...........a........c.....c..c........a.....g..c..a..a..t.....g..g........t..g..
t...........c..a..c..c..a..a..t..a........g..c..............c..a.....a.....c..c.
.......a..g..............a..a..............g...t....a.....a..............g......
..a.....a.....g..a..a..g.........t.a......t.a.....t..a..g..g........a...t.a.....
......t...........t?????????????????????????????????????????????????????????????
????????????????????.....................-............t......................c..
a............................tc.................................................
................................................................................
..................................................................a.g...........
................................................................................
................................................................................
................................................................................
................................................................................
...................................................................-.....--g....
........................-.......................................................
t.tc---..a.g...g........................t....gc.gca-------------........-...t-..
...---....t.......g.-.........................-----...a..-.........ctgt......---
--ctc..............-.tct.-................-..................aa--........--.....
..........t..............-.....-t.....-.....-......c---agacac.c.........---.....
..........-g...tttt.g....t-gtaa-...t.t---actcaatcc------gatgt.t.......ttc-------
---------------g.....gaga-------.....-....tcg-...-.gc.....a---c...ca.----tt.ct--
----------------gacc.t.-----tcgtggtgtggg--..cctg.gcacc.ga.--gctcg.g.cg..........
........-.gaag.c.-............-..........t.......---t..c..........atg..a..gg.aa.
-tgcc..-ctttcgatt-a..t------a..-..t..........-.a..-.ttt--gaa....--..a.t..-.....t
c.----.gtcc--aatga---c.gtcat----------------tcacaaccc.......t-g.g..t.-----------
---------ccccc.a..-...caac----.......gg......c---.a.t.ctg.g................
Everettia_themis__65_       
............................-c.-------aa....t...g.a....g-t...............tt....a
a.--...............................................g.....a.g................ca..
....-....tg.......t.aa...-ttaa.at..........-..t................a..aa.......ag...
...................----...tgttca--............a........gt.a.a.-.ccta..ata....tt.
..a.a...--a.c....ta.a..a..t.a..g...a-...........................-..a.aaaa.......
g................c.........tagctat.a...atat...t.gaca.................tt-........
..........................t........a........gt.g..gc.t.....a..t.....a...t.t.....
...t...........a........a.............................a..a..a..a...........t....
.t...........a.....tc.tc.t........t........a........a.................g.........
.....a.....a..........................a...........c..a..t.....g..g.....g........
t.....g........a..c..c..a..g..t..a...........t.................a.....a..........
.......g.....c...........a..a..............g........a.....a..............c......
..a.....a........a...............t.at.a...t.a..a..t..a.....g..............a.....
......t...........t.......................................-......-..............
................c........................-............t......................c..
g............................tc.................................................
................................................................................
..................................................................a.g...........
................................................................................
................................................................................
................................................................................
................................................................................
...................................................................a.....--g....
........................-.......................................................
t.tc---..a.g...g........................t....gc.gcaaagga----cgtt........-...t-..
c..ctt....t.........-.........................-----...a..-.........ctgt.....----
--ctc..............-.tct.-................-............a.....caa-........--.....
..........-..............-.....-t.....-.....-......c---agacac...g.......---.....
..........-g...ttt-.g....--gtaa-...t.----actcaatccc-------aag.t.......tc--------
---------------g.....gaaa-------.....-....tcg-...-.gg.....a---c...ca.----tt.ct--
----------------gacc.t.-----tcgtgggtttggg-c.cctg.gcacc.ga.--gctcg.g.cg..........
........-.gcag.c.-............-..........t.......---t..c..........atg..a.tgg.aa.
-tgcc..-ctt.cgatt-a..t.-----a..-..a..........-.a..-.ttt--gaa....--..a.t..-.....t
c.----.gtcc--aatgaac-c.gtcat----------------tcacaaccc.......ttg.g...ggt..-------
----------cccc.a..-...caac----.......gg......c---.a.t.ctg.g................
Everettia_themis__66_       
............................-c.----aagaa....t...g.a.a..g-t.g.............tt.....
a.--.......................................g...g...g.....a.g.................a..
....-....tg..a....t.aa...-ttaa.at..........-..t................a..aa.......ag...
...................---a.gt.atta---............a........gt.a.a.-.ccta..at.....tt.
..a.g...--a.c....tc.a..a..t.a.......-...........................-..a.aaga.......
g................c........ttagctat.a...atat...t.gaca.................tt-........
..........................t........a........g..a...c.t.....a..t..g..a...t.t.....
...t...........a........a.............................a..a..a..............t..g.
.a...........a.....gc.tc.t.....g..t........a........a..g..............t.....g..g
..g..c.....a..........................a..............a..t.....t........a.....g..
t.....g......a.a..a.....a..g..t..a........g..c.................a................
.......g.....c...........a..a..............a...t.g..a.....t...........t..a......
..a.....a........a....cg..a......t.g.....at.a..a..t..a.....g............t.a.....
......t...........t.......................................-......-..............
................c........................-............t......................c..
g............................tc.................................................
................................................................................
..................................................................a.g...........
................................................................................
................................................................................
................................................................................
................................................................................
...................................................................-.....--g....
........................-.......................................................
t.tc---..a.g...g........................t....gc.gcaaaggacgttcgtt........-...t-..
c..---....t.........-.........................-----...a..-.........ctgt......---
--ctc..............-.tct.-................-............g.....aa--........--.....
..........t..............-.....-t....--.....-......----agacac...a.......---.....
..........-g...ttt-.g....--gtaa-...t.----actcaatccc------atgt.t...c...ttc-------
---------------g......aa--------.....-....tcg-...-.gc.....a---c...ca.----tt.ct--
---------------g.ccc.t.-----tcgtgg-tt-ggg-..cctg.gcact.ga.a-gctcg.g.cg..........
........-.gcag.c.-............-..........t.......---t..c..........atg..a.tgg.aa.
-tgcc..-ctt.cgatt-a..t.-----a..-..c..........---..-.ttt--gaa....--..a.t..-.....t
..----.gtcc-aaattgga-c.gtcat----------------tctcaaccc.......t-g.g...ggg..-------
-----------ccc.a..-...caacaac-.......gg......c---.a.t.ctg.g................
Everettia_subconsul__67_    
?????????????...............-..-------aa..t.t.t...a.a..a-t...............tt....g
a.--.......................................g.......g.....a.g....g............a..
....-....tg.......t.aag..-ttaa.at...g......-.at..a.......at..a.a..aa.......ag...
...................-----g..tttat--............a........ga.a.c.-.ccta..a.at..t...
taaa.a.ca-a.c....ta.a..a..t.ag......-..........................g-..g.aaga.......
g................c....a...ttaattat.a...atat...t.gact.................tt-........
a......?????atagta..t.....t........a........gt.g..gc.t.....a..a..g..ac..t.t.....
...t...........a........a..........................c..a..t..a..a...........t....
.t.....c.....a......c.tc.t........t........a........a.................t.....g...
c..........a..........................a.....g.....g..a..t.....g..g........t.....
t.....g..g..c..a..c..c..a..a..t..a........g..c...........c..c..a.....a.....g....
.c.....g.....c..c........a..a..............a........a.....a..............g......
..a.....a.....g..a..a............t.at.g...t.a.....t..a.....a........a...t.a.....
......t...........t?????????????????????????????????????????????????????????????
????????????????????.....................-............t......................c..
g............................tc.................................................
................................................................................
..................................................................a.g...........
................................................................................
................................................................................
................................................................................
................................................................................
...................................................................-.....--g....
........................-.......................................................
t.tc---..a.g...g........................t....gc.gc-aaagga---cgtt........-...t--a
.c..--....t.........-.........................-----...a..-.........ctgt.....----
--ctc..............-.tct.-................-............a.....aa--........--.....
..........t..............-.....-t.....-.....-......c---agacac.g.a.......---.....
..........-g...tttt.gt...ttgtaa-...t.t---actc-aattcc-----atgt.t.......ttc-------
---------------g.....gaaa-------.....-....tcc-...-.gc.....a---c...ca..g--tt.c.--
-------------actgacc.t.-----tcgtggtttggg--..cctg.gcacc.ga.--gctcg.g.cg..........
........-.gcag.c.-............-..........t.......---t..c..........atg..a.tgg.aa.
-tgcc..-ctt.cgatt-a..t------a..-..c..........-.a..-.ttt--gaa....--..a.t..-.....t
c.----.gtcc.at-.ag----.gtcat----------------tcgcaaccc.......t-g.g...ggg.--------
-----------ctc.a..-...caac----.......gg......c---.a.t.ctg.g..............??
Everettia_subconsul__68_    
?????????????...............-..-------aa..t.t.t...a.a..a-t...............tt....g
a.--.......................................g.......g.....a.g....g............a..
....-....tg.......t.aag..-ttaa.at...g......-.at..a.......at..a.a..aa.......ag...
...................-----g..tttat--............a........ga.a.c.-.ccta..a.at..t...
taaa.a.ta-a.c....ta.a..a..t.ag......-..........................g-..g.aaga.......
g................c....a...ttaattat.a...atat...t.gact.................tt-........
a........aaaatagta..t.....t........a........gt.g..gc.t.....a..a..g..a...t.t.....
...t...........a........a..........................c..a..t..a..a...........t....
.t.....c.....a......c.tc.t........t........a........a.................t.....g...
c..........a..........................a.....g.....g..a..t.....g..g........t.....
t.....g..g..c..a..c..c..a..a..t..a........g..c...........c..c..a.....a.....g....
.c.....g.....c..c........a..a..............a........a.....a..............g......
..a.....a.....g..a..a............t.at.g...t.a.....t..a.....a........a...t.a.....
......t...........t?????????????????????????????????????????????????????????????
????????????????????.....................-............t......................c..
g............................tc.................................................
................................................................................
..................................................................a.g...........
................................................................................
................................................................................
................................................................................
................................................................................
...................................................................-.....--g....
........................-.......................................................
t.tc---..a.g...g........................t....gc.gc-aaagga---cgtt........-...t--a
.c..--....t.........-.........................-----...a..-.........ctgt.....----
--ctc..............-.tct.-................-............a.....aa--........--.....
..........t..............-.....-t.....-.....-......c---agacac.g.a.......---.....
..........-g...tttt.gt...ttgtaa-...t.t---actc-aattcc-----atgt.t.......ttc-------
---------------g.....gaaa-------.....-....tcc-...-.gc.....a---c...ca..g--tt.c.--
-------------actgacc.t.-----tcgtggtttggg--..cctg.gcacc.ga.--gctcg.g.cg..........
........-.gcag.c.-............-..........t.......---t..c..........atg..a.tgg.aa.
-tgcc..-ctt.cgatt-a..t------a..-..c..........-.a..-.ttt--gaa....--..a.t..-.....t
c.----.gtcc.at-.ag----.gtcat----------------tcgcaaccc.......t-g.g...ggg.--------
-----------ctc.a..-...caac----.......gg......c---.a.t.ctg.g................
Everettia_jucunda__69_      
............................-..--------a....t.....a.a...-tt......t.........t...a
a.--.....................................................a.g.................at.
....-....t........t.aa...-ttaa.at...c......-.aa................a...a.......a....
...................aaaat...taattat............a........gt.at.ta.ccta..at.t.at.ta
..t.a.a---a..ct..a.....a..t.........-...........................ta..ac.ga.......
g.........................gt.agta..a.g..tacc..t.gact............-....tt-........
..........................t........ac........t.a..gc.t.....g..t..t..a..gt.t.....
...t...........a...................................c..a..t..a........g.....t..g.
.t..t.....g..a.....c...........a..t........a........a.................t.........
.....a.....a..........................a........g..g..t..t..a..t........a..t.....
t.....g..t.....a...........a..t.....g..c..g..t........a........a..t.............
..........t.................a...............g....a..g.....a..g...........a......
..a.....a........a.....g.........t.a.....a........t..a.....a..............a.....
......a...........t.......................................-......-..............
................c......................c.-.....................................t
g...............................................................................
................................................................................
..................................................................a.g...........
................................................................................
................................................................................
................................................................................
................................................................................
...................................................................-.....--g....
........................-.......................................................
t.tc---...tg.........a..................t....gc.gtaa-gca--------.....a..-....-c.
...---....t.........-.........................-----...a..-............t.c....---
-----..............-.tc..-................-..................aa--........--.....
...c......-..........t...-...-.-......--....-......a---gaaca..ca........---.....
..........-g....t--.g....--gtaa-.c.t.tt--act-aaatccc-a--ttaat.t........-------..
..gcg--tc.tcgtcg.....gaa--------.....-....--------.gc..a..a---c...caag---tt.ct.-
----------gc.acttact.t.----cctgtggagaggg--..cctg.gcacc.gat--gctcg.g.cg..........
......gc-.gtag.c.-............-.......t..........---t..c...........tg..a.tgg.aa.
-tgcc.a-ctt.cgatac---------....c..c.....a....-.a..-.ttt--gaa....--..a..a.-......
.g---c.gttcc--at.agcgg.g.c.tt-----------------tcgaccc.......c---g....gg..ga-----
--------cgcggttg.ct.tccaac----........g.a...-----.a.t.ctg.g................
Everettia_jucunda__70_      
............................-..--------a....t.....a.a...-tt......t.........t..-a
a.--.....................................................a.g.................at.
....-....t........t.aa...-tt.a.at...c......-.aa................a...a.......a....
...................aaaat...taatta-............a........gt.at..a.ccta..at.t.at.t.
.at.a.a---a..ct........a..tg........-...........................ta..at.ga.......
g.........................gt.agta..a.g..tacc..t.gact.................tt-........
..........................c........a.........t.a..gc.t.....g..t..t..a...t.t.....
...t...........a......................................a..t..a........g.....t..g.
.t..t.....g..a.....t...........a..t........a........a.................t.....g...
.....a.....a..........................a........g..g..t..t..a..t........a..t.....
t.....g..t.....a...........g..t.....g.....g..t........a...........t.............
..........t.................a...............g....a..g.....a..g...........a......
..a.....a........a.....g.........t.a.....a........t........g............t.a.....
......a...........t?????????????????????????????????????????????????????????????
????????????????????????????????????????????????????????????????????????????????
????????????????????????????????????????????????????????????????????????????????
????????????????????????????????????????????????????????????????????????????????
????????????????????????????????????????????????????????????????????????????????
????????????????????????????????????????????????????????????????????????????????
????????????????????????????????????????????????????????????????????????????????
????????????????????????????????????????????????????????????????????????????????
????????????????????????????????????????????????????????????????????????????????
????????????????????????????????????????????????????????????????????????????????
?????????????????????????????...................................................
t.tc---...tg.........a..................t....gc.gtaa-gca--------.....a..-....-c.
...---....t.........-.........................-----...a..-............t.c....tt-
-----..............-.tc..-................-..................aa--........--.....
...c......t..........t...-.....-......-.....-......c---agaca..ca........---.....
..........-g....t--.g....t-gtaa-.c.t.ttt-act-aaatccc-atttaatt.t........-------..
..gcg--tc.tcgtcg.....gaa--------.....-....--------.gc..a..a---c...caag---tt.ct.-
----------gc.acttact.t.----cctgtggagaggg--..cctg.gcacc.gat--gctcg.g.cg..........
......gc-.gtag.c.-............-.......t..........---t..c...........tg..a.tgg.aaa
gtgcc.a-ctt.cgatac---------....c..c.....a....-.a..-.ttt--gaa....--..a..a.-......
.g---c.gttcc--at.agcgg.g.c.tt-----------------tcaaccc.......c---g....gg..ga-----
--------cgcggttg.ct.tccaac----........g.a...-----.a.t.ctg.g................
Everettia_jucunda__71_      
????????????................-..--------a....t.....a.a...-tt......t.........t..aa
a---.....................................................t.g.................at.
....-....t........t.aa...-ttaa.at...c......-.aa................a...a.......a....
...................aaaat...taattat............a........gt.at..a.ccta..at.t.at.tg
.at.a.a---a..ct..a.....a..tg........-...........................ta..at.ga.......
g.........................gt.agta..a.g..tacc..t.gact.................tt-........
........????atagtg..g.....t........a.........t.a..gc.t.....g..t..t..a...t.t.....
...t...........a................................c.....a..t..a........g.....t..g.
.t..t.....g..a.....t...........a..t........a........a.................t.....g...
.....a.....a..........................a........g..g..t..t..a..t........a..t.....
t.....g..t.....a..a........a..t.....g.....g..t........a...........t.............
..........t.................a...............g.c..a..a.....a..g...........a......
..a.....a........a.....g......c..t.a.....a........t........a..t...........a.....
......a...........t???????................................-......-..............
................c......................c.-.......................a.............t
g...............................................................................
................................................................................
..................................................................a.g...........
................................................................................
................................................................................
................................................................................
................................................................................
...................................................................-.....--g....
........................-.......................................................
t.tc---...tg.........a..................t....gc.gtaagca---------.....a..-....-c.
...---....t.........-.........................-----...a..-............t.c....ttt
t-------...........-.tc..-................-..................aa--........--.....
...cg.....t..........t...-.....-......-.....-......c---agaca..ca........---.....
..........-g....t--.g....t-gtaa-.c.t.tt--acttaaatccc-atttaatt.t......-----------
-------tc.tcgtcg.....gaa--------.....-....--------.gc..a..a---c...caag---tt.ct.-
----------gc.acttact.t.----cctgtggagaggg--..cctg.gcacc.ga.--gctcg.g.cg..........
......gc-.gtag.c.-............-.......t..........---t..c...........tg..a.tgg.aa.
-tgcc.a-ctt.cgatac---------....c..c.....a....-.a..-.ttt--gaa....--..a..a.-......
.g---c.gttcc--at.agcgg.g.c.tt-----------------tcaaccc.......c---g.....g..gga----
--------cgcggttg.ct.tccaac----........g.a...-----.a.t.ctg.g................
Everettia_jucunda__72_      
????????????................-..--------a....t.....a.a...-tt......t.........t..aa
a---.....................................................t.g.................at.
....-....t........t.aa...-ttaa.at...c......-.aa................a...a.......a....
...................aaaat...taattat............a........gt.at..a.ccta..at.t.at.tg
.at.a.a---a..ct..a.....a..tg........-...........................ta..at.ga.......
g.........................gt.agta..a.g..tacc..t.gact.................tt-........
...?????????atagtg..g.....t........a.........t.a..gc.t.....g..t..t..a...t.t.....
...t...........a......................................a..t..a........g.....t..g.
.t..t.....g..a.....t...........a..t........a........a.................t.....g...
.....a.....a..........................a........g..g..t..t..a..t........a..t.....
t.....g..t.....a...........a..t.....g.....g..t........a...........t.............
..........t.................a...............g.c..g..a.....a..g...........a......
..a.....a........a.....g......c..t.a.....a........t........a..t.........t.a.....
......a...........t.......................................-......-..............
................c......................c.-.....................................t
g...............................................................................
................................................................................
..................................................................a.g...........
................................................................................
................................................................................
................................................................................
................................................................................
...................................................................-.....--g....
........................-.......................................................
t.tc---...tg.........a..................t....gc.gtaagca---------.....a..-....-c.
...---....t.........-.........................-----...a..-............t.c....ttt
--------...........-.tc..-................-..................aa--........--.....
...cg.....t..........t...-.....-......-.....-......c---agaca..ca........---.....
..........-g....t--.g....t-gtaa-.c.t.tt--acttaaatccc-atttaatt.t......-----------
-------tc.tcgtcg.....gaa--------.....-....--------.gc..a..a---c...caag---tt.ct.-
----------gc.acttact.t.----cctgtggagaggg--..cctg.gcacc.ga.--gctcg.g.cg..........
......gc-.gtag.c.-............-.......t..........---t..c...........tg..a.tgg.aa.
-tgcc.a-ctt.cgatac---------....c..c.....a....-.a..-.ttt--gaa....--..a..a.-......
.g---c.gttcc--at.agcgg.g.c.tt-----------------tcaaccc.......c---g.....g..gga----
--------cgcggttg.ct.tccaac----........g.a...-----.a.t.ctg.g................
Everettia_jucundior__73_    
............................-..---------g.g.t.....a.a...-tt...............tta...
a..-.....................................................a.g.................a..
....-....t...a...at.c.g..-tt.a.ata.........-.gt...............catt.........a....
...................----...tatta---...........ta........g...a..-.ccta..ag...at.t.
.--.a.a.--a.cg..gta....a..tt.......a-...........................--..acgaaa......
g.........................tta.ttat.a...atac...t.gaca..g..............tt-........
..........................g..g.....a........at.a.....a..g..g..t.........t.t.....
...t........c........a..c........a....................a..a..a.................g.
.t..t........a.........c.t.....g.....a.....a..g.....g..t..............t.........
.....g..a..a....................c.....a..g.....a.....t.....a..t..g........t..g..
t..g..g..t..............a..a.....a......g.t.gcca...............a.....a..g.....a.
....g..g........c.......a...c..............g.....a..a....................g..g...
.................a.....t......c.tt.a......t.a..a..t.....................t.g.....
......a.....c.....t.......................................t......-..............
................c........................-............t......................c.c
g...............................................................................
................................................................................
..................................................................a.g...........
................................................................................
................................................................................
................................................................................
................................................................................
...................................................................----------...
........................-.......................................................
t.tc---..---...g........................t....gc.gcaaagcaaaagca--......c.c...t-..
....--....t.........-.........................-----...a..-.........c.at....-----
--ctc..............g.tgt.a................-..................ac.aa...t...--.....
..........t...........tctc.....-.......g..c.g......c---agacac...........--gagag.
..........-g....tt-.g...gc-gtaa-...tctt--actt-aatccc------at.-------------------
-----------------------------------..-....tcg-----------------------------------
-----------------aat.t.------tg.g-aatggg--..cctg.gcacc.aa.--gctct.a.cg..........
.....g..-.acag.c.-............-..........t.......---t..g..........atg..a.tgg.aa.
-tgcc..-ctt.cgat.ca..t.----.a..a..t..........-.a..-.ttt--gaa...atta.a..a.-..-ttt
c.-----gtccg--at.cacgc.gtgt.tt----------------tcactgccctggct...-gtg...ga--------
-----tcacattggtgaagaacgaac----........a.....----a.a.t.ctg.g................
;
end;

Begin mrbayes;
set autoclose=no nowarn=yes;
charset 16S = 1-501;
charset COI12 = 502-1057\3 503-1058\3;
charset COI3 = 504-1059\3;
charset 28S = 1060-1869;
charset ITS = 1870-2795;
partition favored = 5: 16S,COI12,COI3,28S,ITS;
set partition = favored;
lset applyto=(1) nst=6 rates=invgamma;
prset applyto=(1) statefreqpr=fixed(0.364516,0.120452,0.163419,0.351613) pinvarpr=fixed(0.261104) shapepr=fixed(0.434166) revmatpr=fixed(1.05798,8.18959,4.38241,0.459098,5.20244,1.0000);
lset applyto=(2) nst=6 rates=invgamma;
prset applyto=(2) statefreqpr=fixed(0.201729,0.196421,0.231793,0.370057) pinvarpr=fixed(0.708146) shapepr=fixed(0.444521) revmatpr=fixed(0.851967,5.7124,1.72065,2.72726,33.275,1.0000);
lset applyto=(3) nst=6 rates=gamma;
prset applyto=(3) statefreqpr=fixed(0.350421,0.0486085,0.104497,0.496474) shapepr=fixed(1.27961) revmatpr=fixed(1.49168,9.26559,0.25335,0.91663,12.4515,1.0000);
lset applyto=(4) nst=2 rates=propinv;
prset applyto=(4) statefreqpr=fixed(0.248631,0.250214,0.317892,0.183263) pinvarpr=fixed(0.938466) tratiopr=fixed(2.84182);
lset applyto=(5) nst=6 rates=gamma;
prset applyto=(5) statefreqpr=fixed(0.206453,0.253069,0.275606,0.264871) shapepr=fixed(0.50745) revmatpr=fixed(1.6397,2.48948,1.69153,0.564335,1.90802,1.0000);
mcmc ngen=10000000 nchains=4 relburnin=yes burninfrac=0.25 printfreq=1000 samplefreq=1000 savebrlens=yes;
mcmc;

sumt;

end;
