# Supplementary material for: Molecular phylogenetics and evolutionary history of the endemic land snail genus Everettia in northern Borneo
Source: PeerJ. 2020 Jul 9;8:e9416. doi: 10.7717/peerj.9416 (PMC7354840; doi:10.7717/peerj.9416)
Supplement: Supplemental Information 6 — A total of four BEAST input XML files for the combinations two different best-fit substitution models (selected by BIC and AIC criteria) and two calibrated models (Yule model vs. Birth-Death model). The calibrated phylogenies for each of the four analyses were summarised in the word document file. [file peerj-08-9416-s006.zip]

Archive with 6 entries (6 files):
- Additional File 6/.Rhistory
- Additional File 6/Additional File 6.docx
- Additional File 6/BEAST_BD_AIC_39taxa_allgenes_.xml
- Additional File 6/BEAST_BD_BIC_39taxa_allgenes.xml
- Additional File 6/BEAST_YULE_AIC_39taxa_allgenes_.xml
- Additional File 6/BEAST_YULE_BIC_39taxa_allgenes.xml
