# Supplementary material for: Molecular phylogenetics and evolutionary history of the endemic land snail genus Everettia in northern Borneo
Source: PeerJ. 2020 Jul 9;8:e9416. doi: 10.7717/peerj.9416 (PMC7354840; doi:10.7717/peerj.9416)
Supplement: Supplemental Information 6 — A total of four BEAST input XML files for the combinations two different best-fit substitution models (selected by BIC and AIC criteria) and two calibrated models (Yule model vs. Birth-Death model). The calibrated phylogenies for each of the four analyses were summarised in the word document file. [file peerj-08-9416-s006.zip › Additional File 6/BEAST_YULE_BIC_39taxa_allgenes.xml]

<?xml version="1.0" encoding="UTF-8" standalone="no"?><beast beautitemplate='Standard' beautistatus='' namespace="beast.core:beast.evolution.alignment:beast.evolution.tree.coalescent:beast.core.util:beast.evolution.nuc:beast.evolution.operators:beast.evolution.sitemodel:beast.evolution.substitutionmodel:beast.evolution.likelihood" required="" version="2.6">


    <data
id="gene_concanate_OK_all_order
sp_shortlis_shortname_reduce_for_beast_16012020_39_taxa_BIC"
spec="Alignment">
                        <sequence id="seq_Everettia_sp_4_92" spec="Sequence" taxon="Everettia_sp_4_9" totalcount="4" value="?????????????????????????????????????????????????????????????????????????????????????????????????????????????????????????????????????????????????????????????????????????????????????????????????????????????????????????????????????????????????????????????????????????????????????????????????????????????????????????????????????????????????????????????????????????????????????????????????????????????????????????????????????????????????????????????????????????????????????????????????????????????????????actggtttatctttattaattcgtttagagcttggcacagctggtgtattatctgacgatcatttttttaatgtggtagtgacagctcatgcttttgtaataattttttttatagttataccaatcataattggtggatttggtaattgaatagttccactccttattggtgcccccgatataaggtttccacggataaataatataagtttttgattattacctccttcatttatctttcttatttgttcaagaatggttgaaggaggtgcaggtacagggtgaaccgtgtacccacctttaaggggacccgtggggcatgcaggagcctctgttgatttggccattttctctcttcatctggcagggatatcttctattttaggagcgatcaattttattacaacggtttttaatatacggtctcctggtataacaatggaacgcgtgagattatttgtgtgatctattttagtaactgtatttttactattactttctcttcctgtattagcaggggctattactatattattaacagatcgtaattttaatactgaccaaggagtctaacatgcgcgcgagtcattgggattt-acgaaa-cccaaaggcgcagtgaaagcgagggcctgtcaaagggcccaggtgggatcctgtc-actcccttggcgccgagcaatcggtgtcgaaggggcgggggcgcaccaccggcccgtcccgtccgcgtcgtcggtggggcggagcaagagcgtgcacgctgggacccgaaagatggtgaactatgcctgagtagaacgaagccagaggaaactctggtggaggttcgtagcgattctgacgtgcaaatcgatcgtcaaacttgggtataggggcgaaagactaatcgaaccatctagtagctggttccctccgaagtttccctcaggatagctggcgctcgatcgcagttttatccggtaaagcgaatgattagaggtcttggggacgaaacgacctcaacctattctcaaactttaaatgggtaagaagtccggctcgctcgactggagccgggcgcgtgtcgaatgcgtgtgccaagtgggccacttttggtaagcagaactggcgctgtgggatgaaccaaacgcccggttaaggtgccaaacgctgacgctcatcagacaccataaaaggtgttggttgatatagacagcaggacggtggccatggaagtcggaacccgctaaggagtgtgtaacaactcacctgccgaatcaaccagccctgaaaatggatggcgctagagcgtcggacccataccgggccgtctcggcaatctcgaaaaactaaa--ggcgaggccgagacgagtaggagggccgt-cggg??????????????????????????????????????????????????????????????????????????????????????????????????????????????????????????????????????????????????????????????????????????????????????????????????????????????????????????????????????????????????????????????????????????????????????????????????????????????????????????????????????????????????????????????????????????????????????????????????????????????????????????????????????????????????????????????????????????????????????????????????????????????????????????????????????????????????????????????????????????????????????????????????????????????????????????????????????????????????????????????????????????????????????????????????????????????????????????????????????????????????????????????????????????????????????????????????????????????????????????????????????????????????????????????????????????????????????????????????????????????????????????????????????????????????????????????"/>
                        <sequence id="seq_Everettia_sp_5_102" spec="Sequence" taxon="Everettia_sp_5_10" totalcount="4" value="?????????????????????????????????????????????????????????????????????????????????????????????????????????????????????????????????????????????????????????????????????????????????????????????????????????????????????????????????????????????????????????????????????????????????????????????????????????????????????????????????????????????????????????????????????????????????????????????????????????????????????????????????????????????????????????????????????????????????????????????????????????????????????acaggtttatctttactaatccgtttagagcttggtacggctggtgttctatctgatgatcatttttttaatgtggtggttacggctcatgcgtttgtaataattttttttatagtgataccaattataattggtgggtttggaaattgaatagtcccacttcttattggggctccagatataagattcccgcgaatgaataatataagtttctggttattacctccttcatttatttttcttatttgctcaagaatagttgagggaggtgcgggtacaggatgaactgtatacccgcctttaagaggccccgttggacatgcaggggcttctgttgatttggccattttttctcttcatttggcagggatatcttctattttaggagcaatcaattttattacaacagtttttaatatacggtctcctggtataacaatagaacgtgttagattatttgtatgatccattttagtaactgtatttttactactactttctcttcctgtattagcaggagctattactatactattaacagatcgtaattttaatactgaccaaggagtctaacatgcgcgcgagtcattgggattt-acgaaa-cccaaaggcgcagtgaaagcgagggcctgtcaaagggcccaggtgggatcctgtc-actccctcggcgtcgagcaatcggtgtcgagggggcgggggcgcaccaccggcccgtcccgtccgcgtcgtcggtggggcggagcaagagcgtgcacgctgggacccgaaagatggtgaactatgcctgagtagaacgaagccagaggaaactctggtggaggttcgtagcgattctgacgtgcaaatcgatcgtcaaacttgggtataggggcgaaagactaatcgaaccatctagtagctggttccctccgaagtttccctcaggatagctggcgctcgatcgcagttttatccggtaaagcgaatgattagaggtcttggggacgaaacgacctcaacctattctcaaactttaaatgggtaagaagtccggctcgctcgactggagccgggcgcgtgtcgaatgcgtgtgccaagtgggccacttttggtaagcagaactggcgctgtgggatgaaccaaacgcccggttaaggtgccaaacgctgacgctcatcagacaccataaaaggtgttggttgatatagacagcaggacggtggccatggaagtcggaacccgctaaggagtgtgtaacaactcacctgccgaatcaaccagccctgaaaatggatggcgctagagcgtcggacccataccgggccgtctcggcaatctcgaaaa-ctaaa--ggcgaggccgagacgagtaggagggccgt-cggg??????????????????????????????????????????????????????????????????????????????????????????????????????????????????????????????????????????????????????????????????????????????????????????????????????????????????????????????????????????????????????????????????????????????????????????????????????????????????????????????????????????????????????????????????????????????????????????????????????????????????????????????????????????????????????????????????????????????????????????????????????????????????????????????????????????????????????????????????????????????????????????????????????????????????????????????????????????????????????????????????????????????????????????????????????????????????????????????????????????????????????????????????????????????????????????????????????????????????????????????????????????????????????????????????????????????????????????????????????????????????????????????????????????????????????????????"/>
                        <sequence id="seq_Everettia_sp_6_112" spec="Sequence" taxon="Everettia_sp_6_11" totalcount="4" value="???????????acaaaa-catagcttta-tg--------aaaattaatataaagtt-ttacctgctcaatgattaaattaaa--tggccgcagtactttgactgtgctaaggtagcataataaattgacttttaattaaggtctggaatgaaaggatatatgaa-tattttctgtctttataaaa-ttattattaattttctt-aaaaggtgaaaattcctttgaataaatttaaaagacgagaagaccttaggagttt----aaataata---ttttgttggggcaacattatagtagata-acctataatataaataact-aataa--aactaagtgttttaattttaagtaaa-ctaccctagggataacagcataatctatattataaataagtttgtgacctcgatgttggactagggactgtaaataataagtttatttattgatttgt??????????????????????????????????????????????actgggttatccttattaattcgtctagaattaggtactgctggtgttttatcagatgaccatttttttaatgtaattgtaactgctcatgcttttgtaataattttttttatagtaatacctattataattggtggttttggtaattgaatagttccattattaattggagctcctgatataagatttccgcgaataaataatataagtttttggttattacctccttcatttatttttcttatttgttcgagaatggttgagggtggggcaggtacaggttgaactgtatatccacctttaagtgggcctgttggtcatgctggggcttctgttgatttggctattttttctcttcatttggctggtatatcatctattttaggagctattaattttattactacaatttttaatatacgtgctccaggaataacaatggagcgtgtaagattatttgtatgatcaattttagtaactgtatttttattattgctttctcttcctgtattagctggggcaattactatgttattaacagatcgaaattttaatact??????????????????????????????????????????????????????????????????????????????????????????????????????????????????????????????????????????????????????????????????????????????????????????????????????????????????????????????????????????????????????????????????????????????????????????????????????????????????????????????????????????????????????????????????????????????????????????????????????????????????????????????????????????????????????????????????????????????????????????????????????????????????????????????????????????????????????????????????????????????????????????????????????????????????????????????????????????????????????????????????????????????????????????????????????????????????????????????????????????????????????????????????????????????????????????????????????????????????????????????????????????gtttccgtaggtgaacctgcggaaggatcattatcggtcggtctacttgcctctc---tggcgttcagagaaaggcaggcagaaactgatgtgagagccgtaagca---------cgtccatc-gtaa-ttttt---ggtctaatggggaa-ggaccgcatgaagcgccgcttcccc-----gacaga-ctggccgctaccc--------tctttctttctggggtacct-atcag-gtcctcgatgcgaccc-acggtgacggcttgagccaa--tgtgctcg--ccgggtcgcaaggtttaaagagcgctcctc-gattg-ctccgg-cccgg-ctggccc---agaaaattccagagcat---gagaagtgccgcccc--gaagt--ggatttg-gtaa-tgtttt---act-aagtccc---tttttttttctttctc-------ggctg-------tcgtcgagagag---------attcgg-aagaagg-cga-ggc-acaca---cagtcaag---ttgctt-----------gctacttactgtactgtgctgtggaaaaggg-tgcctgagcaccggaa--gctcgtaccggtgcggtagctcctcaac-tgtaggcc-gctaggcttaaa-gaggtcgtggcgctctct---tttcgacccgcccactgccactggaaag-tgccta-cttccgatacttttttttc-----ttccttcgcaaaa-cata-gttt--gaattggc-tacggacggtccgtcc----agtcccatcagcg--gcgtcctt-----------------tcaaccctggctggt-gaaaaagggg-----------------tccgcggttgggtccaac---ggtcgtctgtacac-----aaatactgagaatactttgagcggtg"/>
                        <sequence id="seq_Everettia_sp_7_122" spec="Sequence" taxon="Everettia_sp_7_12" totalcount="4" value="????????????????????????????????????????????????????????????cctgcccaatgatttttttttaa-tggccgcagtactttgactgtgctaaggtagcataataaattggcttttaatttaagtctggaatgaatggatttatgaa-tatttactgtctttataaaa-tttatgttaagtttctgaagaaggtgaaaattcctttaataaaatttaaaagacgagaagaccctaggagttt---aaatggtaaa--ttttgttggggcaacattatagtaatat-aatctataaaataatatttaatcta--atcgaaaatttttaattaagagtaag-ctaccctagggataacagcataatttgtttaactaataagtttgtgacctcgatgttggattagggac????????????????????????????????????????????????????????????????????????????actgggttatctttattaattcggttagaattaggtactgctggagtattatctgatgatcatttttttaatgtaattgtaactgctcatgcttttgtaatgattttttttatagtaataccaattataattggtggatttgggaattgaatagtacctttattaattggtgctccagatataagatttccgcgaataaataatataagtttttgggtacttcccccctcctttaattttcctaattgttcaagaatagttgaggggggggcaggtacaggttggactgtggatccaccattaagtggtcctgtagggcatgctggtgcttctgtagatttagctattttttctttacatttagctggtatatcttctattttaggggctattaattttattacaacaatttttaatatgcggtctcctgggataacaatagaacgtgtgaggctatttgtatgatctattttagttactgtatttttacttttgctttctttacctgttttggctggggctattactatattattaactgatcggaattttaatactgaccaaggagtctaacatgcgcgcgagtcattgggattt-acgaaa-cccaaaggcgcagtgaaagcgagggcctgtcaaagggcccaggtgggatcctgtc-actccctcggcgccgagcaatcggtgtcgagggggcgtgggcgcaccaccggcccgtcccgtccgcgccgtcggtggggcggagcaagagcgtgcacgctgggacccgaaagatggtgaactatgcctgagtagaacgaagccagaggaaactctggtggaggttcgtagcgattctgacgtgcaaatcgatcgtcaaacttgggtataggggcgaaagactaatcgaaccatctagtagctggttccctccgaagtttccctcaggatagctggcgctcgatcgcagttttatccggtaaagcgaatgattagaggtcttggggacgaaacgacctcaacctattctcaaactttaaatgggtaagaagtccggctcgctcgactggagccgggcgcgtgtcgaatgcgtgtgccaagtgggccacttttggtaagcagaactggcgctgtgggatgaaccaaacgcccggttaaggtgccaaacgctgacgctcatcagacaccataaaaggtgttggttgatatagacagcaggacggtggccatggaagtcggaacccgctaaggagtgtgtaacaactcacctgccgaatcaaccagccctgaaaatggatggcgctagagcgtcggacccataccgggccgtctcggcaatctcgaaag-cttaaaaggcgaggccgagacgagtaggagggccgt-cggggtttccgtaggtgaacctgcggaaggatcattatcggtcggtctaccagcgttct--ctgtcgttcagagaaatgcaggcagaaactgatgtgagagccgcaagca---------cgtccttc-gttttttttttt-ggcctaatggggaa-ggaccgcatgaagcgccgcttcccc-----gacaga-ctggccgctaccttatttttt---ctctttccggggtacct-attcaagtcctcgatgcgaccc-acggtgacggctttgagcccaatgtgctcg--ccgggtcgtaaggtttaaagagcgctcctc-gattg-ctccgg-cctgg-ctggccc---agacactattagagcat---gagaagtgccgcccc-ggtagc--ggatttt-gta-------ccacactt-aatccc------attttgctttctc-------ggcgg-------tcgtcgagagagaa--------atcgg-aagattttaaa-ggcgaggca---cagtcagtaatttgctt---------------gctgctgtg-----ttgtggaaa-ggg-tgcctgcgcaccgtgaaagctcgtaatggtgcggtagctcctcaat-tgcaggcc-gctaggcttaaa-gaggtcggagcgctctttgattttcgacccgcccaatgccactggaaag-tgccta-cttccgatgcgtttt-----att-ttccttcgcaaaa-cata-gttttttaattgg--ttacgtc-gtccgtttc---agtccgatcagcgtccttttattt--------------tttcaaccatggctggttggggaggg---------------------ccaggttgggcacagc---ggtcgtcgatattc-----aaatactgagaaaactttgagcggtg"/>
                        <sequence id="seq_Everettia_subconsul_672" spec="Sequence" taxon="Everettia_subconsul_67" totalcount="4" value="?????????????aaaaacatagcttta-tg-------aaaattttttataaagta-taacctgcccaatgatttatttgaa--tggccgcagtactttgactgtgctaaggtagcataataagttgacttgtaattaaggtctggaatgaaaggataaatgaa-tatttgctgtctttaaagaa-ttaatattaagtttctt-aatagatgaaaatatctataagaaaatttaaaggacgagaagaccctaggagttt-----gaatttat--ttttgttggggcaacattatagaaagca-acctataaaatattagttaaatatca-aacaaattatattaattaagaataag-ctaccctagggataacagcataatttg-ttgtaagataagtttgtgacctcgatgttggactaggaactttaattattaaatatatttattgacttgttctgttcgaacatttt-atacctacatgatct?????atagtaggtactggtttatctttattaattcggttggagcttggtacagcaggggtactatctgatgatcatttttttaatgtaattgttacagctcatgcttttgtaataatttttttcatagttataccaattataattggtggttttggaaactgaatagttccacttcttattggtgctcctgatataagatttccacgaataaataatataagtttttggttactacctccttcatttatttttcttatttgttcaagaatagttgagggtggggcaggtactgggtggactgtttatccacctttaagggggcccgtaggccacgcaggagcttcagttgatttggccattttttctctccacttagcaggaatatcgtctatcttaggggcaatcaactttattacaacaatttttaatatacgatctcctggaataacaatagaacgtgtaaggttatttgtatgatcaattttggtaacagtatttttattattattgtctttacctgttttagctggagcaattacaatattattaactgatcgtaattttaatact?????????????????????????????????????????????????????????????????????????????????gggcccaggtgggatcctgtc-actccctcggcgtcgagcaatcggtgtcgagggggcgggggcgcaccaccggcccgtcccgtccgcgtcgtcggtggggcggagcaagagcgtgcacgctgggacccgaaagatggtgaactatgcctgagtagaacgaagccagaggaaactctggtggaggttcgtagcgattctgacgtgcaaatcgatcgtcaaacttgggtataggggcgaaagactaatcgaaccatctagtagctggttccctccgaagtttccctcaggatagctggcgctcgatcgcagttttatccggtaaagcgaatgattagaggtcttggggacgaaacgacctcaacctattctcaaactttaaatgggtaagaagtccggctcgctcgactggagccgggcgcgtgtcgaatgcgtgtgccaagtgggccacttttggtaagcagaactggcgctgtgggatgaaccaaacgcccggttaaggtgccaaacgctgacgctcatcagacaccataaaaggtgttggttgatatagacagcaggacggtggccatggaagtcggaacccgctaaggagtgtgtaacaactcacctgccgaatcaaccagccctgaaaatggatggcgctagagcgtcggacccataccgggccgtctcggcaatctcgaaaa-ctaaa--ggcgaggccgagacgagtaggagggccgt-cggggtttccgtaggtgaacctgcggaaggatcattatcggtcggtctacttgcctctc---tgacgttcggagaacggcaggcagaaactgatgtgagagccgc-aaagga---cgttcgtccttc-gttt--atctt--ggtctaatggggaa-ggaccgcatgaagcgccgcttcccc-----gacaga-ctggccgctctgtttttt------ctctttctggggtacct-atcta-gtcctcgatgcgaccc-acggtgacggctagagccaa--tgtgctcg--ccgggtcgtaaggtttaaagagcgctcctc-gattg-ttccgg-cccgg-ctggccc---agacactgcaagagcat---gagaagtgccgcccc-ggaattttggttttttgtaa-tatttt---actc-aattcc-----atgttttctttctttc----------------------gagagagaaa-------atcgg-aagatcc-tta-ggcgaggca---cagtcagtg--ttgcc---------------actgaccgtg-----tcgtggtttggg--tgcctgcgcaccggaa--gctcgtgacggtgcggtagctcctcaaa-tgcaggcc-gctaggcttaaa-gaggtcggagtgctctct---tttcgacccgcccaatgccactggaaag-tgcctg-cttccgatt-attt------att-ttccttcgcaaaa-caca-gttt--gaattgg--ttactgc-gtccgtcc----agtccaat-gag----cgtcat----------------tcgcaaccctggctggt-gtgaaagggg-------------------ctccatt-ggtcaac----ggtcgtcggtgcacac---aaatactgagaaaactttgagcgg??"/>
                        <sequence id="seq_Everettia_baramensis_142" spec="Sequence" taxon="Everettia_baramensis_14" totalcount="4" value="tcgcctgtttaacaaaaacatagtttta-tg--------ttaattaatataagatt-taacctgcccaatgattatattttaa-tggccgcagtactttgactgtgctaaggtagcataataaattggcttttaattaaagtctcgaatgaatggattaatgta-tattcactgtctttattaag-tggttattaatttactt-attaggtgaaaattcctgaatataaatttaaaagacgagaagaccctaggagttt----agaggagga--ttttgttggggcaacattataacatata-acttataatataac--atagtatat--aacgagatattttaattataattaaa-ctaccctagggataacagcataattta-ttataa--taagtttgtgacctcgatgttggactagggacttttgatattaaatatatttattg-cttgttctgttcgancatttgtatacctacgtgatctgagttcagaccggaactggcttgtctctattaattcgattagagctggggacggctggggtgttatctgatgatcatttttttaatgtgattgtaactgcacatgcttttgtaataattttctttatagtgatacctattatgattgggggatttggtaattgaatagtcccattacttattggtgcccccgatataagatttcctcgtataaataatataagtttttggttattaccaccttcatttatttttcttatttgttcaagaatagttgaaggtggggcaggtacagggtgaacagtatatccccctcttagtggtccagtgggacatgcaggggcttctgttgacttggccattttttctcttcatttagcggggatatcttccattttgggggctattaattttattactacaatttttaacatgcgatcaccgggaataactatggagcgtgtaagattgtttgtttgatctattttagtgactgtatttttattactactttctttgcctgttctggctggggcaattaccatattactaactgatcgaaa??????????gaccaaggagtctaacatgcgcgcgagtcattgggattt-acgaaa-cccaaaggcgcagtgaaagcgagggcctgtcaaagggcccaggtgggatcctgtc-actccctcggcgccgagcaatcggagtcgagggggcggaggcgcaccaccggcccgtcccgtccgcgccgtcggtggggcggagcaagagcgtgcacgctgggacccgaaagatggtgaactatgcctgagtagaacgaagccagaggaaactctggtggaggttcgtagcgattctgacgtgcaaatcgatcgtcaaacttgggtataggggcgaaagactaatcgaaccatctagtagctggttccctccgaagtttccctcaggatagctggcgctcgatcgcagttttatccggtaaagcgaatgattagaggtcttggggacgaaacgacctcaacctattctcaaactttaaatgggtaagaagtccggctcgctcgactggagccgggcgcgtgtcgaatgcgtgtgccaagtgggccacttttggtaagcagaactggcgctgtgggatgaaccaaacgcccggttaaggtgccaaacgctgacgctcatcagacaccataaaaggtgttggttgatatagacagcaggacggtggccatggaagtcggaacccgctaaggagtgtgtaacaactcacctgccgaatcaaccagccctgaaaatggatggcgctagagcgtcggacccataccgggccgtctcggcaatctcgaaaa-ctaaaa--gcgaggccgagacgagtaggagggccgt-cggggtttccgtaggtgaacctgcggaaggatcattatcggtcggtctacatgtctctc--tgggtgttcggagaatggcaggcggaaactgatatgagagtcgcaagca---------cgtccatc-gttt-attt----ggtctaatgggaaa-ggaccgcatgaaacgccgctttccc-----gacaga-ctggccgctttttt-------------tttctggggtacctaatcta-gtcctcgaggcgaccc-acggtgacggcttgagccacaatgtgcttg--ccgggtcgcaaggtttaaagagcgctcctc-gattg-ctccgg-cccgg-ctggccc---agacactcccagagcat---gaagagtgccgcccc-ggcagt--ggatttt-gtaa-ttttct---actt-aatctac--atgtgttttttttctttctc---ggcgg-------tcaccgagagaga---------atcgg-aagattt-tta-ggcgaggca---cagtcagc---ttgcttgtttg----------ct-acagtg-----ttgtgggaaggg--tgcctgcgcaccgtat--gctcgtaacggtgcggtagctcctcaaa-tgcaggcc-gctaggcttaaa-gaggtcggagtgctctct---tttcgacccgcccaatgccactggaaag-tgccta-cttccgatacgtttt---tttttcctccttcgcaaaa-caca-gttt--gaatttgg-ttacgac-gtccgtcc---aaatccaat-cag----cgtactt-----------------tcaaccctggctggt---gaaagggg--------------------cacatt-ggtcacaac--ggtcgtcggtgtac-----aaaaactgagaaaactttgagcggtg"/>
                        <sequence id="seq_Everettia_c_corrugata_172" spec="Sequence" taxon="Everettia_c_corrugata_17" totalcount="4" value="tcgcctgtttaacaaaaacatagctt-a-tg---gataaataatttatataaagtt-ttacctgcccaatgattaagtttgaa-tggccgcagtactttgactgtgctaaggtagcataataagttgacttttaattggagcctggaatgaaaggataaatgga-tatttactgtctttaataaa-attatattaattttctt-agtaggtgaaaattcctctgggtgatttaaaaagacgagaagaccctaggagttt----agaaaaataa-ttttgttggggcaacattatagcaaata-atctataacataatatttata-taa--aacgaaatattttaattaaaattaaa-ctaccctagggataacagcataattta-ctattaattaagtttgtgacctcgatgttggactagggactttaaatattaactatatttattgatttgttctgttcgaacatttt-atacctacgtgatctgagttcagaccggaaccggtttgtctttattaattcgattagaacttggaacggctggggtattatctgatgatcatttttttaatgtaattgttactgctcatgcttttgtaataattttttttatagttatacctattataattggcggctttggaaattgaatagttccactgttaattggggcaccggatataagatttccacgtataaataatatgagattttggctgttacctccttcatttatttttcttatttgttctagaatagttgaaggaggtgcaggtacaggatgaactgtatatccacctctcagcggtccagtaggacacgctggagcttctgttgatttggccattttctcactccatttagctggaatgtcgtctattttaggggcaatcaattttattacgacaatttttaatatgcggtccccaggtataactatggaacgtttaagtttatttgtatgatcaattttagtaaccgtatttttactattattatctcttcctgttttagcaggggctattactatattattaactgatcgaaattttaatactgaccaaggagtctaacatgcgcgcgagtcattgggattt-acgaaa-cccaaaggcgcagtgaaagcgagggcctgtcaaagggcccaggtgggatcctatc-actccctcggcgccgagcaatcggtgtcgagggggcgggggcgcaccaccggcccgtcccgtccgcgccgtcggtggggcggagcaagagcgtgcacgctgggacccgaaagatggtgaactatgcctgagtagaacgaagccagaggaaactctggtggaggttcgtagcgattctgacgtgcaaatcgatcgtcaaacttgggtataggggcgaaagactaatcgaaccatctagtagctggttccctccgaagtttccctcaggatagctggcgctcgatcgcagttttatccggtaaagcgaatgattagaggtcttggggacgaaacgacctcaacctattctcaaactttaaatgggtaagaagtccggctcgctcgactggagccgggcgcgtgtcgaatgcgtgtgccaagtgggccacttttggtaagcagaactggcgctgtgggatgaaccaaacgcccggttaaggtgccaaacgctgacgctcatcagacaccataaaaggtgttggttgatatagacagcaggacggtggccatggaagtcggaacccgctaaggagtgtgtaacaactcacctgccgaatcaaccagccctgaaaatggatggcgctagagcgtcggacccataccgggccgtctcggcaatctcgaaaa-ctaaat--gcgaggccgagacgagtaggagggccgt-cggggtttccgtaggtgaacctgcggaaggatcattatcggtcggtctacttgcctctc---tggagttcagagaacggcaggcagaaactgatgtgagagccgcaagaa---------cgtccttc-gttt-atttt---ggtctaatggggaa-ggaccgcatgaagcgccgcttcccc-----gacaga-ctggccgctaccttttttcttt--ctctttctggggtacct-atcta-gtcctcgatgcgaccc-acggtgacggcttgagccaa--tgtgctcg--ccgggtcgtaaggtttaaagagcgctcctc-gattg-ctccgg-cccgg-ctggccc---agacactcccagagcat---gagaagtgccgcccc-ggaagtt-ggatttt-gtaa-tatt--attactt-aatccc------atttttctttctc-------ggcgg-------tcgtcgagagaga---------atcgg-aagatc-tt-------tgaca---cagtcag----ttgcttt-------------gctaactgtg----tttgtgggatggg--tgcctgcgctccgtag--gctcgtaacggtgcggtagctcctcaaa-tgcaggcc-gctaggcttaaa-gaggtcggagtgctctct---tttcgacccgcccgatgccactgaaaag-tgctta-cttccgatgcatttttatttttt-ttccttcgcaaaa-cact-gttt--gaattgg--ttacgac-gtccgtcc-----gtccagtccaatcaccgtcct-------------tcacaacaaccctggctggtggtgaaaggtg-------------------cttagtt-ggtcaac----ggtcgtcggtgcac----aaaatactgagaaaactttgagcggtg"/>
                        <sequence id="seq_Everettia_c_williamsi_192" spec="Sequence" taxon="Everettia_c_williamsi_19" totalcount="4" value="tcgcctgtttaacaaaaacatagcttta-tg---gataaataatttatataaagtt-ttacctgcccaatgattaagtttgaa-tggccgcagtactttgactgtgctaaggtagcataataagttgacttttaattggagcctggaatgaaaggataaatgga-tatttactgtctttaataaa-attatattaattttctt-agtaggtgaaaattcctctgggtgatttaaaaagacgagaagaccctaggagttt----agaaaaataa-ttttgttggggcaacattatagcaaata-atctataatataatatttata-taa--aacgaaatattttaattaaaattaaa-ctaccctagggataacagcataattta-ctattaattaagtttgtgacctcgatgttggactagggactttaaatattaactatatttattgatttgttctgttcgaacatttt-atacctacgtgatctgagttcagaccggaaccggtttgtctttattaattcgattagaacttggaacggctggggtattatctgatgatcatttttttaatgtaattgttactgctcatgcttttgtaataattttttttatagttatacctattataattggcggctttggaaattgaatagttccactgttaattggggcaccggatataagatttccacgtataaataatatgagattttggctgttacctccttcatttatttttcttatttgttctagaatagttgaaggaggtgcaggtacaggatgaactgtatatccacctctcagcggtccagtaggacacgctggagcttctgttgatttggccattttctcactccatttagctggaatgtcgtctattttaggggcaatcaattttattacgacaatttttaatatgcggtccccaggtataactatggaacgtttaagtttatttgtaggatcaattttagtaactgtatttttactattattatctcttcctgttttagcaggggctattactatattattaactgatcgaaattttaatactgaccaaggagtctaacatgcgcgcgagtcattgggattt-acgaaa-cccaaaggcgcagtgaaagcgagggcctgtcaaagggcccaggtgggatcctatc-actccctcggcgccgagcaatcggtgtcgagggggcgggggcgcaccaccggcccgtcccgtccgcgccgtcggtggggcggagcaagagcgtgcacgctgggacccgaaagatggtgaactatgcctgagtagaacgaagccagaggaaactctggtggaggttcgtagcgattctgacgtgcaaatcgatcgtcaaacttgggtataggggcgaaagactaatcgaaccatctagtagctggttccctccgaagtttccctcaggatagctggcgctcgatcgcagttttatccggtaaagcgaatgattagaggtcttggggacgaaacgacctcaacctattctcaaactttaaatgggtaagaagtccggctcgctcgactggagccgggcgcgtgtcgaatgcgtgtgccaagtgggccacttttggtaagcagaactggcgctgtgggatgaaccaaacgcccggttaaggtgccaaacgctgacgctcatcagacaccataaaaggtgttggttgatatagacagcaggacggtggccatggaagtcggaacccgctaaggagtgtgtaacaactcacctgccgaatcaaccagccctgaaaatggatggcgctagagcgtcggacccataccgggccgtctcggcaatctcgaaaa-ctaaat--gcgaggccgagacgagtaggagggccgt-cggggtttccgtaggtgaacctgcggaaggatcattatcggtcggtctacttgcctctc---tggagttcagagaacggcaggcagaaactgatgtgagagccgcaagaa---------cgtccttc-gttt-atttt---ggtctaatggggaa-ggaccgcatgaagcgccgcttcccc-----gacaga-ctggccgctaccttttttcttt--ctctttctggggtacct-atcta-gtcctcgatgcgaccc-acggtgacggcttgagccaa--tgtgctcg--ccgggtcgtaaggtttaaagagcgctcctc-gattg-ctccgg-cccgg-ctggccc---agacactcccagagcat---gagaagtgccgcccc-ggaagtt-ggatttt-gtaa-tatt--attactt-aatccc------atttttctttctc-------ggcgg-------tcgtcgagagaga---------atcgg-aagatc-tt-------tgaca---cagtcag----ttgcttt-------------gctaactgtg----tttgtgggatggg--tgcctgcgctccgtag--gctcgtaacggtgcggtagctcctcaaa-tgcaggcc-gctaggcttaaa-gaggtcggagtgctctct---tttcgacccgcccgatgccactgaaaag-tgccta-cttccgatgcatttttatttttt-ttccttcgcaaaa-cact-gttt--gaattgg--ttacgac-gtccgtcc-----gtccagtccaatcaccgtcct----------------tcacaaccctggctggtggtgaaaggtgggtg---------------cttagtt-ggtcaac----ggtcgtcggtgcac----aaaatactgagaaaactttgagcggtg"/>
                        <sequence id="seq_Everettia_dominiki_202" spec="Sequence" taxon="Everettia_dominiki_20" totalcount="4" value="tcgcctgtt--acaaaaacatagctt-a-tg--------gttatttatataaagtt-ttacctgcccaatgatacaatttaaa-tggccgcagtactttgactgtgctaaggtagcataataaattgacttttaattaaggtctagaatgaaaggataaatgaa-tacaaactgtctttaataaa-tttacattaattttctt-ataaggtgaaaattcctttgagtatattaaaaagacgagaagaccctaggagttt----ttaataat---ttttgttggggcaacactataacaaata-atttatagtagaacattataaatta--aacgaaatattttaattgtaaataaa-ctaccctagggataacagcataattta-ttattaaataagtttgtgacctcgatgttggactaaggactttaaatattaactatatttatcggattgttctgttcgaacatttt-atacttacgtgatctgagttcagaccggaacaggtttgtctttattaattcgtttggagctgggtacggcaggagtactatcagatgatcacttttttaatgtaattgttactgctcatgcctttgtaataattttttttatagtaatacccattataattgggggatttggtaattgaatagtgccacttttgattggtgccccagatataagttttccgcgcataaataatataagattttgattacttccaccttcttttatttttcttatttgttcaagtatagtcgaaggtggcgccggcacaggttggactgtttacccgcctttaaggggcccagtagggcatgctggggcttctgttgacttagctattttttctcttcatttagctgggatatcttctattttaggggctattaattttattactacaatttttaatatacgatctcctggtataacgatggagcgtgtgagattgtttgtatgatcaattttagtgactgtatttttactattactttctctacctgtgttagctggggcaattaccatattattaactgatcggaactttaataccgaccaaggagtctaacatgcgcgcgagtcattgggattt-acgaaa-cccaaaggcgcagtgaaagcgagggcctgtcaaagggcccaggtgggatcctatc-actccctcggctccgagcaatcggtgtcgagggggcgggggcgcaccaccggcccgtcccgtccgcgccgtcggtggggcggagcaagagcgtgcacgctgggacccgaaagatggtgaactatgcctgagtagaacgaagccagaggaaactctggtggaggttcgtagcgattctgacgtgcaaatcgatcgtcaaacttgggtataggggcgaaagactaatcgaaccatctagtagctggttccctccgaagtttccctcaggatagctggcgctcgatcgcagttttatccggtaaagcgaatgattagaggtcttggggacgaaacgacctcaacctattctcaaactttaaatgggtaagaagtccggctcgctcgactggagccgggcgcgtgtcgaatgcgtgtgccaagtgggccacttttggtaagcagaactggcgctgtgggatgaaccaaacgcccggttaaggtgccaaacgctgacgctcatcagacaccataaaaggtgttggttgatatagacagcaggacggtggccatggaagtcggaacccgctaaggagtgtgtaacaactcacctgccgaatcaaccagccctgaaaatggatggcgctagagcgtcggacccataccgggccgtctcggcaatctcgaaaa-ctaaat--gcgaggccgagacgagtaggagggccgt-cggggtttccgtaggtgaacctgcggaaggatcattatcggtcggtctacttgccactc---tggcgtccagagaacggcaggcagaaactgatgtgaa--------------------cgtccttc-gttt-atttt---ggtctaatggggaa-ggaccgcatgaagcgccgcttcccc-----gacaga-ctggccgctaccttttttttt------tctctggggtacct-atcta-gtcctcgatgcgaccc-acggtgacggcttgagcccaa-tgtgctcg--ccgggtcgtaaggtttaaagagcgcttctc-gattg-ctccgg-cccgg-ctggcccc--agacactcccagagcat---gagaagtgccgcccc-ggaagttt-gatttt-gtaa-tgttatattactt-aatccc------atttttctttctc-------ggcgg-------tcgtcgagagaga---------atcgg-aaaa--------ggcgagaca--caagtttgta--ttgcttt-------gccatact-aactgtg----tttgtgggatgggg-tgcctgcgctccgtaa--gctcgtaacggtgcggtagctcctcaaa-cgcaggcc-gctaggcttaaaagaggtcggagtgctctct---tttcgacccgcccgatgccactggaaag-tgccta-cttccgatgcatttt-attcatt-ttccttcgcaaaa-cact-gttt--gaatttg--ttgcgac-gtccgtccgtccagtccaaaattggcaccgtccttt-atcgtcata----tcacaaccctggctggt---gaaaggtggggggaggg--------ttctgagtt-ggtcgacaac-ggtagtcggttcac----aaaatgctgagaaaactttgagcggtg"/>
                        <sequence id="seq_Everettia_dominiki_232" spec="Sequence" taxon="Everettia_dominiki_23" totalcount="4" value="tcgcctgtttaacaaaaacatagcttta-tg-------gattatttatataaggtt-ttacctgcccaatgatataatttaaa-tggccgcagtactttgactgtgctaaggtagcataataaattgacttttaattaaggtctagaatgaaaggataaatgaa-tatatactgtctttaattaa-ttaatattaattttctt-agaaggtgaaaattcctttaagtatattaaaaagacgagaagaccctaggagttt----taaataaacctttttgttggggcaacactataacaaata-atttatagtaa--tattacaaatta--aacgaaatcttttaattataaataag-ctaccctagggataacagcataattta-ttttaaaataagtttgtgacctcgatgttggactagggactttaaatattaactatatttattggtttgttctgttcgaacatttt-atacctacgtgatctgagttcagaccggaactgggttatctttactaattcgtttagagcttggtactgcgggggtattatcagatgatcatttttttaacgtgattgttactgctcatgcttttgtaatgattttttttatagtaatacctattataattggaggatttggtaattggatggtaccattattaattggggcacctgatatgaggtttccacgtataaataatatgagtttttgattattaccaccttcatttatttttcttatttgttcaagtatggttgaaggtggtgctggtacaggttgaactgtttatccacctttaaggggtccagtagggcatgctggagcctctgttgatttagccattttttctcttcatttagcaggaatatcttctattttaggggctattaattttattaccacaatttttaatatacgatcaccaggcataacaatggagcgtgtaagtttatttgtatgatctattttagtaactgtatttttattattactctctcttcctgtcttggctggggcaattactatactattaactgatcgtaattttaatactgaccaaggagtctaacatgcgcgcgagtcattgggattt-acgaaa-cccaaaggcgcagtgaaagcgagggcctgtcaaagggcccaggtgggatcccatc-actccctcggcgccgagcaatcgatgtcgagggggcgggggcgcaccaccggcccgtcccgtccgcgccgtcggtggggcggagcaagagcgtgcacgctgggacccgaaagatggtgaactatgcctgagtagaacgaagccagaggaaactctggtggaggttcgtagcgattctgacgtgcaaatcgatcgtcaaacttgggtataggggcgaaagactaatcgaaccatctagtagctggttccctccgaagtttccctcaggatagctggcgctcgatcgcagttttatccggtaaagcgaatgattagaggtcttggggacgaaacgacctcaacctattctcaaactttaaatgggtaagaagtccggctcgctcgactggagccgggcgcgtgtcgaatgcgtgtgccaagtgggccacttttggtaagcagaactggcgctgtgggatgaaccaaacgcccggttaaggtgccaaacgctgacgctcatcagacaccataaaaggtgttggttgatatagacagcaggacggtggccatggaagtcggaacccgctaaggagtgtgtaacaactcacctgccgaatcaaccagccctgaaaatggatggcgctagagcgtcggacccataccgggccgtctcggcaatctcgaaaa-ctaaat--gcgaggccgagacgagtaggagggccgt-cggggtttccgtaggtgaacctgcggaaggatcattatcggtcggtctacttgcctctc---tggcgtccagagaacggcaggcagaaactgatgtgaa--------------------cgtccttc-gttt-atttt---ggtctaatggggaa-ggaccgcatgaagcgccgcttcccc-----gacaga-ctggccgctaccctttttt---------ctctggggtacct-atcta-gtcctcgatgcgaccc-acggtgacggcttgagctaa--tgtgctcg--ccgggtcgtaaggtttaaagagcgcttctc-gattg-ttccgg-cccgg-ctggccc---agacactcccagagcac---gagaagtgccgcccc-ggaagttt-gatttt-gtaa-tgttgtattactt-aatccc------atgtttctttctc-------ggcgg-------tcgtcgagagaga---------atcgg-aaaa--------ggcgagaca--taagttagta--ttgctttt------gccatact-aactgtg----tttgtgggatgggggtgcctgcgctccgtaa--gctcgtaacggtgcggtagctcctcaaa-tgcaggcc-gctaggcttaaa-gaggtcggagtgctctat---tttcgacccgcccaatgccactggaaag-tgccta-cttccgatgcatttt-actcatt-ttccttcgcaaaa-cact-gttt--gaatttg--ttgcgac-gtccgtcc----agtccaaaattggcaccgtccttt-atca---------tcacaaccctggctggt-gtgaaaggtggggggagg---------ttctaagtt-ggtcaac----ggtagtcggtgcac----aaaatactgagaaaactttgagcggtg"/>
                        <sequence id="seq_Everettia_interior_272" spec="Sequence" taxon="Everettia_interior_27" totalcount="4" value="tcgcctgtttaacaaaaacatagcttta-tg--------taaatttatataaagtc-ttacctgcccaatgatattatttaa--tggccgcagtactttgactgtgctaaggtagcataataaattgacttttaattaaggtctagaatgaaaggataaatgaa-tatttactgtctctttaaaa-ttaaaattaattttctt-aataggtgaaaattccttaaaaaaaattaaatggacgagaagaccctaggagttt----aaaaaataa--ttttgttggggcaacattatagtaagaa-acctataataaaata-attatatat--aacaaaacatattaatttaaagtaag-ctaccctagggataacagcataatttacttataaagcaagtttgtgacctcgatgttggattagggactttaaatattaaatatatttattgacatgttctgttcgaacatttt-atacctacgtgatctgagttcagaccggaacaggtttatctttattaattcgtttagagttaggtacggctggcgtgttatgagatgatcacttttttaatgtgattgtaacagctcatgcatttgtaataattttttttatagtaataccaattatgattggtggatttggaaactgaatagttccgcttcttattggtgctcctgacataagatttccgcggataaataatataagtttctgattgttacctccttcatttgcttttcttatttgttcaagaatagttgaaggaggtgcaggtactggttgaactgtatatccacctttaagagggcccgttgggcatgcaggagcttccgttgatttggccattttttctcttcatttagcagggatgtcctctattttaggggcaatcaactttattacaacagtttttaacatacggtctccgggtttaactatagagcgcgtaagattatttgtgtggtcaattttagtaactgtatttttgttattactttctttgcctgttttagctggagctattactatattattaactgatcgtaactttaatactgaccaaggagtctaacatgcgcgcgagtcattgggattt-acgaaa-cccaaaggcgcagtgaaagcgagggcctgtcaaaaggcccaggtgggatcctgtc-actccctcggcgtcgagcaatcggtgtcgagggggcgg----gcaccaccggccc-----gtccgcgtcgtcggtggggcggagcaagagcgtgcacgctgggacccgaaagatggtgaactatgcctgagtagaacgaagccagaggaaactctggtggaggttcgtagcgattctgacgtgcaaatcgatcgtcaaacttgggtataggggcgaaagactaatcgaaccatctagtagctggttccctccgaagtttccctcaggatagctggcgctcgatcgcagttttatccggtaaagcgaatgattagaggtcttggggacgaaacgacctcaacctattctcaaactttaaatgggtaagaagtccggctcgctcgactggagccgggcgcgtgtcgaatgcgtgtgccaagtgggccacttttggtaagcagaactggcgctgtgggatgaaccaaacgcccggttaaggtgccaaacgctgacgctcatcagacaccataaaaggtgttggttgatatagacagcaggacggtggccatggaagtcggaacccgctaaggagtgtgtaacaactcacctgccgaatcaaccagccctgaaaatggatggcgctagagcgtcggacccataccgggccgtctcggcaatctcgaaaa-ctaaa--ggcgaggccgagacgagtaggagggccgt-cggggtttccgtaggtgaacctgcggaaggatcattatcggtcggtctacttgcctctc---tgacgttcggagaacggcaggcagaaactgatgtga--gccgcaaagca----cgtccgtccttc-gttt-atttt---ggtctaatggggaa-ggaccgcatgaagcgccgcttcccc-----gacaga-ctggccgctttattttt-------ctctttctggggtacct-atcta-gtcctcgatgcgaccc-acggtgacggcttgagccaa--tgtgctcg--ccgggtcgtaaggtt-aaagagcgctcctc-gattg-ttccgg-cccgg-ctggccc---agacactcccagagcat---gagaagtgccgcccc-ggacgtt-ggatttt-gtaa-tgttcta--acttaaatccc-----gtgtcttctttctttctc---ggccgccg-------tcgagagagagagaga---atcgg-aagatcg-tta-ggcgaggca---cagtcagg---ttgcttgttgcaagca---aactgactgtg-----tcgtgggatggg--tgcctgcgcaccgcaa--gctcgtgacggtgtggtagctcctcaaa-tgcaggcc-gctaggcttaaa-gaggtcggagtgctcttt--ttttcgacccgcccaatgccactggaaag-tgcctg-cttccgatgcatttt-atttgtttttccttcgcaaaa-caca-gttt--gaattgg--ttactgc-gtccgtcc----agtcc--aacaatgtccgtcat----------------tcacaaccctggctggt-gtgaaatggggg------------------cacgtt-tgtcaac----ggtcgtcggtgcacac---aaatactgagaaaactttgagcggtg"/>
                        <sequence id="seq_Everettia_jasilini_292" spec="Sequence" taxon="Everettia_jasilini_29" totalcount="4" value="tcgcctgtt-aacaaaaacatagcttta-tg---------taattaatataaagtc-ttacctgcccaatgatatagttttaa-tggccgcagtactttgactgtgctaaggtagcataataaattgacttttaattaaggtctagaatgaaaggataaatgaa-tattcactgtctttaataaa-attgcacgaactttctt-aaaaggtgaaaattcctttaagtaaattaaaaagacgagaagaccctaggagttt----aatataa----ttttgttggggcaacatgatagcaaata-atctatattgaaatatttgtaataa--aacgaaatgttttaataaaaaataaa-ctaccctagggataacagcataattta-tttaaaaataagtttgtgacctcgatgttggactagggactttaaatattaactatatttattgacttgttctgttcgaacatttt-atacctacgtgatctgagttcagaccggaactggcttatctttattaattcgtttggagttaggtacggccggtgtactatctgatgatcacttttttaacgttattgttactgctcatgcctttgtaataattttttttatagtaatacctattataattggggggtttggtaattgaatggttccactattgattggtgctcctgatatgagttttccacggataaataatataagtttttggttattgcccccttcatttatttttctcatttgttcaaggatagttgagggtggtgcaggtacaggttgaactgtatatccacctctgagcggcccagtaggacatgccggagcttctgttgatttggctattttttctttacatttagctggaatatcttctattttgggagcaatcaattttattactacaatttttaatatacgatctcccggtataacgatagaacgtgtaagtttatttgtgtgatcaattctagtaactgtatttttgctattattatctcttcctgttttggcgggggctattactatacttttaactgatcgaaattttaatactgaccaaggagtctaacatgcgcgcgagtcattgggattt-acgaaa-cccaaaggcgcagtgaaagcgagggcctgtcaaagggcccaggtgggatcctatc-actccctcggcgccgagcaatcggtgtcgagggggcgggggcgcaccaccggcccgtcccgtccgcgccgtcggtggggcggagcaagagcgtgcacgctgggacccgaaagatggtgaactatgcctgagtagaacgaagccagaggaaactctggtggaggttcgtagcgattctgacgtgcaaatcgatcgtcaaacttgggtataggggcgaaagactaatcgaaccatctagtagctggttccctccgaagtttccctcaggatagctggcgctcgatcgcagttttatccggtaaagcgaatgattagaggtcttggggacgaaacgacctcaacctattctcaaactttaaatgggtaagaagtccggctcgctcgactggagccgggcgcgtgtcgaatgcgtgtgccaagtgggccacttttggtaagcagaactggcgctgtgggatgaaccaaacgcccggttaaggtgccaaacgctgacgctcatcagacaccataaaaggtgttggttgatatagacagcaggacggtggccatggaagtcggaacccgctaaggagtgtgtaacaactcacctgccgaatcaaccagccctgaaaatggatggcgctagagcgtcggacccataccgggccgtctcggcaatctcgaaaa-ctaaat--gcgaggccgagacgagtaggagggccgttcggggtttccgtaggtgaacctgcggaaggatcattatcggtcggtctacttgcctctc---tggcgttcagagaacggcaggcagaaactgatgtgagagccgcaagaa---------cgtccttc-gttt-atttt---ggtctaatggggaa-ggaccgcatgaagcgccgcttcccc-----gacaga-ctggccgctaccttattttttt--ctctttctggggtacct-atcta-gtcctcgatgcgaccc-acggtgacggcttgagccaa--tgtgctcg--ccgggtcgtaaggtttaaagagcgctcctc-gattg-ctccgg-cccgg--tgggcc---aaaaactcccagagcat---gagaagtgccgcccccggaagtt-ggattt--gtaa-tatt-tattact-caatccc------atatttctttctc-------gtcgg-------tcgtcgagagaga---------atcgg-aagat-gttta-ggcgagagacg-cagtcag---tttgcttt---------gctaactagctgtg---ttttgtgggatgggggtgcctgcgctccgtaa--gctcgtaacggtgcggtagctcctcgag-tacaggcc-gctaggcttaaa-gaggtcggagtgctctct---tttcgacccgcccgatgccactggaaag-tgcttaacttccgattaaaatt----tttttttccttcgcaaga-cact-gttt--gaattgg--ttacgactgtccgttc----agtcc-----aatgaccgtcct----------------tcacaaccctggctggt-gtgaaagggtggg-----------------ctcgttgggtcaac----ggtcgtcggtgcac----aaaatactgagaaaactttgagcggtg"/>
                        <sequence id="seq_Everettia_jucunda_692" spec="Sequence" taxon="Everettia_jucunda_69" totalcount="4" value="tcgcctgtttaacaaaaacatagcttta-tg--------aaaatttatataaagtt-ttacctgctcaatgataattttaaa--tggccgcagtactttgactgtgctaaggtagcataataaattgacttttaattaaggtctagaatgaaaggatatatgaa-tatttactgtctttaaaaaa-ttaatattaactttctt-aaaaggtgaaaattcctttaagtaaatttaaaagacgagaagaccctaggagtttaaaataaataattatttttgttggggcaacattatagtaatttaacctataatttaatataatttata---aaactatatttttaattataaataag-ctaccctagggataacagcataatttatattactgataagtttgtgacctcgatgttggattagggactgttagtaataagtttacctattgacttgttctgttcga-catttt-atacctacgtgatctgagttcagaccggaactggtttatctttactaattcgtttagagcttggtacggctggtgtattgtctgatgatcatttttttaatgtaattgttactgctcatgcttttgtaataatttttttcatagttatacctattatgattggtgggtttggtaattggatagttcccttattaattggagctcctgatataagatttccacgaataaataatataagtttttgattattaccaccttcatttatttttcttatttgttcaagaatagttgaagggggggctggtacaggttgaactgtatatccacctttaaggggtcctgtagggcatgctggagcttctgtggacttggctattttttcacttcatttagctggtatatcttctattttaggtgctattaattttattactacaatttttaatatacgtgctccagggataacaatggaacgtgtaagattatttgtatgatcaattttagtaactgtgtttttattattactttcacttcctgttttagctggagcaattactatactattaactgatcgaaattttaatactgaccaaggagtctaacatgcgcgcgagtcattgggattt-acgaaa-cccaaaggcgcagtgaaagcgagggcctgtcaaagggcccaggtgggatcctgcc-actccctcggcgccgagcaatcggtgtcgagggggagtgggcgcaccaccggcccgtcccgtccgcgctgtcggtggggcggagcaagagcgtgcacgctgggacccgaaagatggtgaactatgcctgagtagaacgaagccagaggaaactctggtggaggttcgtagcgattctgacgtgcaaatcgatcgtcaaacttgggtataggggcgaaagactaatcgaaccatctagtagctggttccctccgaagtttccctcaggatagctggcgctcgatcgcagttttatccggtaaagcgaatgattagaggtcttggggacgaaacgacctcaacctattctcaaactttaaatgggtaagaagtccggctcgctcgactggagccgggcgcgtgtcgaatgcgtgtgccaagtgggccacttttggtaagcagaactggcgctgtgggatgaaccaaacgcccggttaaggtgccaaacgctgacgctcatcagacaccataaaaggtgttggttgatatagacagcaggacggtggccatggaagtcggaacccgctaaggagtgtgtaacaactcacctgccgaatcaaccagccctgaaaatggatggcgctagagcgtcggacccataccgggccgtctcggcaatctcgaaaa-ctaaa--ggcgaggccgagacgagtaggagggccgt-cggggtttccgtaggtgaacctgcggaaggatcattatcggtcggtctacttgcctctc---tggtgttcagagaaaggcaggcagaaactgatgtgagagccgtaa-gca--------cgtccatc-gtta-ctttt---ggtctaatggggaa-ggaccgcatgaagcgccgcttcccc-----gacaga-ctggccgctaccttctttt--------tttctggggtacct-atcaa-gtcctcgatgcgaccc-acggtgacggcttgagccaa--tgtgctcg--ccgggtcgcaaggtt-aaagagcgcttctc-gat-g-ctccgg--ccgg-ctggcca---gaacaatcacagagcat---gagaagtgccgcccc-ggaagt--ggattt--gtaa-tcttttt--act-aaatccc-a--ttaattttctttctc-------ggcggcg--tcgtcgtcgagagagaa--------atcgg-aaga--------ggcgaagca---cagtcaag---ttgctt-----------gctacttactgtg----cctgtggagaggg--tgcctgcgcaccggat--gctcgtgacggtgcggtagctcctcagc-tgtaggcc-gctaggcttaaa-gaggtcgtagcgctctct---tttcgacccgcccactgccactggaaag-tgccta-cttccgatac---------ttttcttccttcgaaaaa-caca-gttt--gaattgg--ttacgac-gtccggtg---cagttcc--atcagcggcgccctt-----------------tcgaccctggctggc---gaaaaggggga-------------cgcggttgtctgtccaac----ggtcgtctgtacac-----aaatactgagaaaactttgagcggtg"/>
                        <sequence id="seq_Everettia_jucunda_712" spec="Sequence" taxon="Everettia_jucunda_71" totalcount="4" value="????????????caaaaacatagcttta-tg--------aaaatttatataaagtt-ttacctgctcaatgataatttaaa---tggccgcagtactttgactgtgctaaggtagcataataaattgacttttaatttaggtctagaatgaaaggatatatgaa-tatttactgtctttaaaaaa-ttaatattaactttctt-aaaaggtgaaaattcctttaagtaaatttaaaagacgagaagaccctaggagtttaaaataaataattatttttgttggggcaacattatagtaattaaacctataatttaatatgaattata---aaactatatttttaattgtaaataag-ctaccctagggataacagcataatttatattattgataagtttgtgacctcgatgttggattagggactgttagtaataagtttacctattgacttgttctgttcgaacatttt-atacctacgtgatctg????atagtggggactggtttatctttattaattcgtttagagcttggtacggctggtgtattatctgatgatcatttttttaatgtaattgttactgctcatgcttttgtaataattttctttatagttatacctattatgattggtgggtttggtaattggatagttcctttattaattggagctcctgatataagatttccacgaataaataatataagtttttggttattaccaccttcatttatttttcttatttgttcaagaatagttgaagggggggctggtacaggttgaactgtatatccacctttaaggggtcctgtaggacatgctggagcttctgtggatttggctattttttcacttcatttggctggtatatcttctattttaggtgctattaattttattactacaatttttaatatacgtgccccaggaataacaatggaacgtgtaagattatttgtatgatcaattttagtaactgtgtttttactattactttcacttcctgttttggctggagctattactatactattaactgatcgaaattttaatact???????gagtctaacatgcgcgcgagtcattgggattt-acgaaa-cccaaaggcgcagtgaaagcgagggcctgtcaaagggcccaggtgggatcctgcc-actccctcggcgccgagcaatcgatgtcgagggggagtgggcgcaccaccggcccgtcccgtccgcgctgtcggtggggcggagcaagagcgtgcacgctgggacccgaaagatggtgaactatgcctgagtagaacgaagccagaggaaactctggtggaggttcgtagcgattctgacgtgcaaatcgatcgtcaaacttgggtataggggcgaaagactaatcgaaccatctagtagctggttccctccgaagtttccctcaggatagctggcgctcgatcgcagttttatccggtaaagcgaatgattagaggtcttggggacgaaacgacctcaacctattctcaaactttaaatgggtaagaagtccggctcgctcgactggagccgggcgcgtgtcgaatgcgtgtgccaagtgggccacttttggtaagcagaactggcgctgtgggatgaaccaaacgcccggttaaggtgccaaacgctgacgctcatcagacaccataaaaggtgttggttgatatagacagcaggacggtggccatggaagtcggaacccgctaaggagtgtgtaacaactcacctgccgaatcaaccagccctgaaaatggatggcgctagagcgtcggacccataccgggccgtctcggcaatctcgaaaa-ctaaa--ggcgaggccgagacgagtaggagggccgt-cggggtttccgtaggtgaacctgcggaaggatcattatcggtcggtctacttgcctctc---tggtgttcagagaaaggcaggcagaaactgatgtgagagccgtaagca---------cgtccatc-gtta-ctttt---ggtctaatggggaa-ggaccgcatgaagcgccgcttcccc-----gacaga-ctggccgctaccttctttttttt-------ctggggtacct-atcaa-gtcctcgatgcgaccc-acggtgacggcttgagccaa--tgtgctcg--ccgggtcgcgaggtttaaagagcgcttctc-gattg-ctccgg-cccgg-ctggccc---agacaatcacagagcat---gagaagtgccgcccc-ggaagt--ggatttt-gtaa-tcttttt--acttaaatccc-atttaatttttctttc------------------tcgtcgtcgagagagaa--------atcgg-aaga--------ggcgaagca---cagtcaag---ttgctt-----------gctacttactgtg----cctgtggagaggg--tgcctgcgcaccggaa--gctcgtgacggtgcggtagctcctcagc-tgtaggcc-gctaggcttaaa-gaggtcgtagcgctctct---tttcgacccgcccactgccactggaaag-tgccta-cttccgatac---------ttttcttccttcgaaaaa-caca-gttt--gaattgg--ttacgac-gtccggtg---cagttcc--atcagcggcgccctt-----------------tcaaccctggctggc---gaaaaaggggga------------cgcggttgtctgtccaac----ggtcgtctgtacac-----aaatactgagaaaactttgagcggtg"/>
                        <sequence id="seq_Everettia_jucundior_732" spec="Sequence" taxon="Everettia_jucundior_73" totalcount="4" value="tcgcctgtttaacaaaaacatagcttta-tg---------gagtttatataaagtt-ttacctgcccaatgatattatttaaa-tggccgcagtactttgactgtgctaaggtagcataataaattgacttttaattaaggtctagaatgaaaggataaatgaa-tatttactatctatactgaa-tttatataaattttctt-agtaggtgaaaattccttcattttaatttaaaagacgagaagaccctaggagttt----aaatatta---ttttgttggggtaacattatagcatata-acctataagtaaatatta--tataa--aacgaagtattttaattttaaataaa-ctaccctagggataacagcataattta--ttacgaaaaagtttgtgacctcgatgttggattagggactttatttattaaatatacttattgacatggtctgttcgaacatttt-atacctacgtgatctgagttcagaccggaactgggttgtctttattaattcgattagaattagggacggctggagttttatctgatgatcatttttttaacgtgattgtaaccgctcatgcatttgtaataattttttttatagtaatacctattataattggagggtttggtaattgaatagttccattacttattggggcaccagatataaggtttccgcgtataaataatataagtttttgattattaccgccatcatttatttttcttatttgttccagaatagtggaaggaggtgctggaacaggttggactgtttatccgcctttgaggggtcctgttgggcatgcaggagcatcagttgatgttggccatttttctcttcatttagcaggaatgtcttcaattttgggggcaattaactttattaataccatttttaatatacggtctccaggaataacgatagaacgtgtaaggttgtttgtttgatctattttagtaactgtttttttacttttactttctttaccagttttggctggtgcaattactatattgttaactgatcgaaatttcaatactgaccaaggagtctaacatgcgcgcgagtcattgggattttacgaaa-cccaaaggcgcagtgaaagcgagggcctgtcaaagggcccaggtgggatcctgtc-actccctcggcgtcgagcaatcggtgtcgagggggcgcgggcgcaccaccggcccgtcccgtccgcgctgtcggtggggcggagcaagagcgtgcacgctgggacccgaaagatggtgaactatgcctgagtagaacgaagccagaggaaactctggtggaggttcgtagcgattctgacgtgcaaatcgatcgtcaaacttgggtataggggcgaaagactaatcgaaccatctagtagctggttccctccgaagtttccctcaggatagctggcgctcgatcgcagttttatccggtaaagcgaatgattagaggtcttggggacgaaacgacctcaacctattctcaaactttaaatgggtaagaagtccggctcgctcgactggagccgggcgcgtgtcgaatgcgtgtgccaagtgggccacttttggtaagcagaactggcgctgtgggatgaaccaaacgcccggttaaggtgccaaacgctgacgctcatcagacaccataaaaggtgttggttgatatagacagcaggacggtggccatggaagtcggaacccgctaaggagtgtgtaacaactcacctgccgaatcaaccagccctgaaaatggatggcgctagagcgtcggacccataccgggccgtctcggcaatctcgaaaa----------cgaggccgagacgagtaggagggccgt-cggggtttccgtaggtgaacctgcggaaggatcattatcggtcggtctacttgcctctc---tg---ttcggagaacggcaggcagaaactgatgtgagagccgcaaagcaaaagca--cgtcctcccgttt-attttt--ggtctaatggggaa-ggaccgcatgaagcgccgcttcccc-----gacaga-ctggccgctccattttt-------ctctttctggggtacctgatgtaagtcctcgatgcgaccc-acggtgacggcttgagccactaagtgttcg--ccgggtcgtaaggtttaaagagcgctctctcgattg-ctccggggcccggctggccc---agacactaccagagcat--gagagagtgccgcccc-ggaagtt-ggattgc-gtaa-tattctt--actt-aatccc------atc------------------------------------------------------gg-aagatcg----------------------------------------------------aatgtg------tggg-aatggg--tgcctgcgcaccgaaa--gctcttaacggtgcggtagctcctcgaa-tacaggcc-gctaggcttaaa-gaggtcggagtgctctct---tttggacccgcccaatgccactggaaag-tgcctg-cttccgatgcatttt----tattatttcttcgcaaaa-caca-gttt--gaattgattatacgac-gt-tttcc-----gtccg--atccacgccgtgtctt----------------tcactgccctggctggt-gtgaaaga-------------tcacattggtgaagaacgaac----ggtcgtctatgcac----aaaatactgagaaaactttgagcggtg"/>
                        <sequence id="seq_Everettia_klemmatanica_322" spec="Sequence" taxon="Everettia_klemmatanica_32" totalcount="4" value="tcgcctgtt-aacaaaaacatagcgtta-tg--------aaaattaatataaggtt-ttacctgcccaatgatgagctttaa--tggccgcagtactttgactgtgctaaggtagcataataaattgacttttaattaaggtctagaatgaaaggataaatgaa-tagttactgtctcttcaaaa-gttatataaattttctt-aaaaggtgaaaattcctttaatttaactaaaaagacgagaagaccctaggagttt-----aatatta---ttttgttggggcaacattatagcaaata-acctataatataata--gcgaatat--aacgaagtatttaaattaaaaataag-ctaccctagggataacagcataattta-ctgtaaagcaagtttgtgacctcgatgttggactaggaactttgaatattaattatatttattgatttgttctgttcgaacataat-atacctacgtgatctgagttcagaccggaactgggctatctttattaattcgattggaattaggtactgctggagttttatctgatgatcatttttttaatgtgattgtaactgctcatgcttttgtaataattttttttatggttatgcccattataattgggggattcggtaattgaatagttccgctattaattggagctccagatataaggtttcctcgtataaacaatataagtttttgattattaccgccttcatttatttttcttatttgttcaagtatagttgaaggaggtgctggtacaggttgaactgtgtatccacctttgagccgggccaataggccatgcagggcctctgttgatttagctattttttctcttcatttagcaggaatatcttctattttaggtgctattaattttattactacaatttttaatatacgatccccagggataacaatagaacgtgtaagattgtttgtatgatcaattttagtaactgtgttccaacttttattatctcttcctgttttggcaggagctattactatattattaactgatcggaattttaacacg??????????????????????????????????????????????????????????????????????????????????????????????????????????????????????????????????????????????????????????????????????????????????????????????????????????????????????????????????????????????????????????????????????????????????????????????????????????????????????????????????????????????????????????????????????????????????????????????????????????????????????????????????????????????????????????????????????????????????????????????????????????????????????????????????????????????????????????????????????????????????????????????????????????????????????????????????????????????????????????????????????????????????????????????????????????????????????????????????????????????????????????????????????????????????????????????????????????????????????????????????????????gtttccgtaggtgaacctgcggaaggatcattatcggtcggtctacttgtctctc---tggcattcggagaacggcaggcagaaactgatgtgagaatcgcaa-gca--------cgtccttc-gttttatttt---ggtctactggggaa-ggaccgcatgaagcgccgcttcccc-----gtcaga-ctggccgctacccttttt------ctctttctggggtacct-atcta-gtcctcgatgcgaccc-acggtgacggcttgagccaa--tgtgctcg--ccgggtcgtaaggtttaaagagcgctcctc-gattg-ctccgg-cccgg-ctggcc---atgacactcc-agagca--atgagaagtgccgcccc-aga-gtt--gattt--g-aa--attt----act--aatccc-----atttttttcttctc--------gcgg---tcggtcgtcgagagaga---------atcgg-aagatc-ttta-ggcgaggca---cagtcag----ttgctcg--------------cta-ctgtg-----ttggtggatggg--tgcctgcgcaccgtgaa-gctcgtaacggtgcggtagctcctcaaa-tgcaggcc-gctaggcttaaa-gaggtcggagtgctctct---tttcgacccgcccaatgccactgcaaag-tgccta-cttccgatgcatttt-attt-tt-ttccttcgcaaa-ctact-gttt--gaattgg--ttacgac-gtacgtccgtccagtcc-aaat--cacccgtcct----------------tcacaaccctggctggt-gtgaaa--gggggttt---gg-------------tt-ggtcaaac---ggtatcgtcggtgcac---aaatactgagaaaactttgagcggtg"/>
                        <sequence id="seq_Everettia_lapidini_342" spec="Sequence" taxon="Everettia_lapidini_34" totalcount="4" value="??????????????????????????????????????????????????aaggtt-ttacctgcccaatgatgaaatttaaa-tggccgcagtactttgactgtgctaaggtagcataataaattgacttttaattaaggtctagaatgaaagggtaaatggg-caaatactgtctcttaaaaa-ttagtattaattttctt-aaaaggtgaaaattcctttaatttaattaaaaagacgagaagaccctaggagttt---aaatatca----ttttgttggggcaacattatagcaaata-acctataataaaaca--ttaaatat--aacgaagtatttaaattttaaataag-ctaccctagggataacagcataatttg-ttgaaaaataagtttgtgacctcgatgttggactagggactttaaatattaaatatatttattga???????????????????????????????????????????????????actgggctatcattattaattcggttagagttaggtactgctggtgttctatctgatgaccatttttttaatgtaattgtaactgcccacgcttttgtaataatttttttcatggtaataccaattataattggtggctttggtaattgaatagtcccattattaattggggccccagatataagatttcctcgaataaacaatataaggttttgattgcttccaccttcatttgtttttcttatttgttcaagaatagttgaagggggcgcaggtacaggttggactgtctacccacctttaagagggccaattggacatgctggtgcttctgttgatttagctattttctctctccatttagcagggatatcttctattttaggtgctattaactttattacaactatttttaatatacgttctgctggtataacaatagagcgtgtaaggttgtttgtttggtctattttggtaactgtgtttttacttttattatctcttccagttctagctggagcaattaccatattattaactgatcggaattttaatactgaccaaggagtctaacatgcgcgcgagtcattgggattt-acgaaa-cccaaaggcgcagtgaaagcgagggcctgtcaaagggcccaggtgggatcctatc-actccctcggcgccgagcaatcggtgtcgagggggcggaggcgcaccaccggcccgtcccgtccgcgccgtcggtggggcggagcaagagcgtgcacgctgggacccgaaagatggtgaactatgcctgagtagaacgaagccagaggaaactctggtggaggttcgtagcgattctgacgtgcaaatcgatcgtcaaacttgggtataggggcgaaagactaatcgaaccatctagtagctggttccctccgaagtttccctcaggatagctggcgctcgatcgcagttttatccggtaaagcgaatgattagaggtcttggggacgaaacgacctcaacctattctcaaactttaaatgggtaagaagtccggctcgctcgactggagccgggcgcgtgtcgaatgcgtgtgccaagtgggccacttttggtaagcagaactggcgctgtgggatgaaccaaacgcccggttaaggtgccaaacgctgacgctcatcagacaccataaaaggtgttggttgatatagacagcaggacggtggccatggaagtcggaacccgctaaggagtgtgtaacaactcacctgccgaatcaaccagccctgaaaatggatggcgctagagcgtcggacccataccgggccgtctcggcaatctcgaaaa-ctaaat--gcgaggctgagacgagtaggagggccgt-cggggtttccgtaggtgaacctgcggaaggatcattatcggtcggtctacttgcctctc---tggcgttcggagaacggcaggcagaaactgatgtgagaatcgcaa-gca--------cgtcctac-gttt-atttt---ggtctactggggaa-ggaccgcatgaagcgccgcttcccc-----gtcgga-ctggccgctacccttttt------ctctttctggggtacct-atctaagtcctcgatgcgaccc-acggtgacggcttgagccaa--tgtgctcg--ccgggtcgtaaggtttaaagagcggtcctc-gattg-ctccgg-cccgg-ctggcccatgggacactcccagagcatgagaaggagtgccgcccc-agaagttt-gatttt-gtaa-tatttt---actt-aatcgaattttgttatttctttctc-------ggcgg-------tcgtcgagagaga---------atcgg-aagatc-tttaaggcgaggca---cagtcag----ttgctcttg-------------ctactgtg-----ttgtgggatggg--tgcctgcgcaccgtgaacgctcgtaacggtgcggtagctcctcaaa-tgcaggcc-gctaggcttaaa-gaggtcggagtgctctct---tttcgacccgcccaatgccactgcaaag-tgccga-cttccgatgcatttt-attt-tt-ttccttcgcaaaa-cact-gttt--gaattgg--ttacgac-gtccgtcc----aatcc-aaatt--acccgtcct----------------tcacaaccctggctggt-gtgaaagtgggggtttgttgg-------------tt-ggtgaaat---ggtatcgtcggtgcac---aaatactgagaaaactttgagcggtg"/>
                        <sequence id="seq_Everettia_layanglayang_352" spec="Sequence" taxon="Everettia_layanglayang_35" totalcount="4" value="tcgcctgtttaacaaaaacatagcttta-cg-------aaaaatttatgtaaggtg-taacctgcccaatgatttactttaa--tggccgcagtactttgactgtgctaaggtagcataataagttggcttgtaattaaggtctggaatgaaaggataaatgaa-tatttactgtctttaaaaaa-ttactatgaattttctt-aataggtgaaaattcctttagattaatttaaaggacgagaagaccctaggagttt----aatattta---ttttgttggggcaacactatagtaagaa-acctatatttctatttattatatat--aacaaattatattaattaaaagtaaa-ctaccctagggataacagcataattta-ttgtaagatgagtttgtgacctcgatgttggactagggactttagctattaaatatatttattgacatgttctgttcgaacatttt-atacctacgtgatctgagttcagaccggaactgggttatctttactgattcggttggagcttggtacagctggggttctatctgatgatcatttttttaatgtgattgttacagctcatgcgtttgtaataattttttttatagttataccaattataattggtgggtttggaaattgaatagttccgcttcttattggtgctcctgatataagatttccacggataaataatataagtttctgattattaccaccttcctttatttttcttatttgttcaagaatggttgaaggtggtgcaggtactggatgaactgtgtatccccctttaagaggacccgtaggacatgcgggagcttctgttgatttggccattttttctcttcatttagcagggatgtcctctattttaggggcaatcaactttattacaacagtttttaatatgcggtctcctggaataacaatggagcgtgtgagtttatttgtatgatcaattttagtaactgtatttttattattactctctttacctgttttagctggtgctattactatattgttaactgatcgtaattttaatact??????????????????????????????????????????????????????????????????????????????????????????????????????????????????????????????????????????????????????????????????????????????????????????????????????????????????????????????????????????????????????????????????????????????????????????????????????????????????????????????????????????????????????????????????????????????????????????????????????????????????????????????????????????????????????????????????????????????????????????????????????????????????????????????????????????????????????????????????????????????????????????????????????????????????????????????????????????????????????????????????????????????????????????????????????????????????????????????????????????????????????????????????????????????????????????????????????????????????????????????????????????gtttccgtaggtgaacctgcggaaggatcattatcggtcggtctacttgcctctc---tgatgttcggagaacggcaggcagaaactgatgtgagtgccgcaaagga----cgttcgtccatc-gttt-cgttt---ggtctaatggggaa-ggaccgcatgaagcgccgcttcccc-----gacaga-ctggccgctctgttttttt-----ctctttctggggtacct-atcta-gtcctcgatgcgaccc-acggtgacggcttgagccaa--tgtgctcg--ccgggtcgtaaggtttaaagagcgctcctc-gattg-ttccgg-cccgg-ctggccc---agacactcacagagcat---gagaagtgccgcccc-ggaagtt-ggatttt--taa-tattct---actcaatccc------atgtcctctttctctctagacggccg--tctagagaaagagagaggag---------cgg-aagatcg-tta-ggcgaggca---cagtccg----ttgct------------------gactgtg-----tcgtggaatggg--tgcctgcgcaccggaa--gctcgtgacggtgcggtagctcctcaaa-tgcaggcc-gctaggcttaaa-gaggtcggagtgctttct---tttcgacccgcccaatgccactggaaag-tgcctg-cttccgatgcatttt-atttatt-tttcttcgcaaaa-caca-gttt--gaattggg-ttactgc-gtccatcc----agtcc--aa-gga--cggtcat----------------tcacaaccctggctggt-gtgaaaggggg------------------ccccatt-ggtcaac----ggtcgtcggtgcacac---aaatactgagaaaactttgagcggtg"/>
                        <sequence id="seq_Everettia_layanglayang_372" spec="Sequence" taxon="Everettia_layanglayang_37" totalcount="4" value="tcgcctgtttaacaaaaacatagcttta-cg-------aaaaatttatgtaaggtg-taacctgcccaatgatttacttttaa-tggccgcagtactttgactgtgctaaggtagcataataagttggcttgtaattaaggtctggaatgaaaggataaatgaa-tatt-actgtctttaaaaaa-ttattctgaattttctt-aataggtgaaaattcctttagaaaaatttaaaggacgagaagaccctaggagttt----aatgttta---ttttgttggggcaacattatagtaagaa-acctatatttctatttaatatatta--aacaaattatattaattaaaagtaaa-ctaccctagggataacagcataattta-ttgtaagatgagtttgtgacctcgatgttggactagggactttagctattaaatatatttattgacatgttctgttcgaacatttt-atacctacgtgatctgagttcagaccggatctggattatctttactgattcggttggagcttggtacagctggggtattatctgatgatcattttttcaatgtgattgttacagctcatgcatttgtaataattttttttatagttataccaattataattggtgggtttggaaactgaatggttccccttcttattggtgctcctgacataagatttcctcggataaataatataagtttttgattactaccaccttcctttgtttttcttatttgttcaagaatggttgaaggtggtgcaggtactggatgaactgtatatccacctttaagaggacccgtagggcatgcgggagcttctgttgatttggccattttttctcttcatttagcagggatgtcctctattttaggggcaatcaactttattacaacagtttttaatatacgatctcctgggataacaatggagcgtgtgagtttatttgtatgatcaattttagtaactgtatttttattattactttctttacctgttttagcgggtgctattactatactgttaactgatcgtaattttaatact??????????????????????????????????????????????????????????????????????????????????????????????????????????????????????????????????????????????????????????????????????????????????????????????????????????????????????????????????????????????????????????????????????????????????????????????????????????????????????????????????????????????????????????????????????????????????????????????????????????????????????????????????????????????????????????????????????????????????????????????????????????????????????????????????????????????????????????????????????????????????????????????????????????????????????????????????????????????????????????????????????????????????????????????????????????????????????????????????????????????????????????????????????????????????????????????????????????????????????????????????????????gtttccgtaggtgaacctgcggaaggatcattatcggtcggtctacttgcctctc---tgatgttcggagaacggcaggcagaaactgatgtgagtgccgcaaagga----cgttcgtccatc-gttt-ctttt---ggtctaatggggaa-ggaccgcatgaagcgccgcttcccc-----gacaga-ctggccgctctgttttttt-----ctctttctggggtacct-atcta-gtcctcgatgcgaccc-acggtgacggcttgagccaa--tgtgctcg--ccgggtcgtaaggtttaaagagcgctcctc-gattg-ttccgg-cccgg-ctggccc---agacactcacagagcat---gagaagtgccgcccc-ggaagtt-ggatttt-gtaa-tattct---actcaatccc------atgtcctctttctctctagacggccg--tctagagaaagagagagga----------cgg-aagatcg-tta-ggcgaggca---cagtccg----ttgct------------------gactgtg-----tcgtggaatggg--tgcctgcgcaccggaa--gctcgtgacggtgcggtagctcctcaaa-tgcaggcc-gctaggcttaaa-gaggtcggagtgctttct---tttcgacccgcccaatgccactggaaag-tgcctg-cttccgatgcatttt-atttatt-tttcttcgcaaaa-caca-gttt--gaattggg-ttactgc-gtccgtcc----agtcc-----gatgaccgtcat----------------tcacaaccctggctggt-gtgaacgg-------------------tctctcatt-ggtcaac----ggtcgtcggtgcacac--aaaatactgagaaaactttgagcggtg"/>
                        <sequence id="seq_Everettia_monticola_252" spec="Sequence" taxon="Everettia_monticola_25" totalcount="4" value="tcgcctgtttaacaaaaacatagcttta-tg------aattagtttatataaagtt-ttacctgcccaatgattaatttaaa--tggccgcagtactttgactgtgctaaggtagcataataaattgacttttaattaaggtctagaatgaaaggataaatgaa-tatatactgtctttaataaa-tttatactaactttctt-aaaaggtgaaaattcctttaagtgtattagaaagacgagaagaccctaggagttt----aaattaaa---ttttgttggggcaacactataacaaata-atttatagta-tagattataaatta--aacgaaatattttaattgtaaataaa-ctaccctagggataacagcataattta-ttgttaagtaagtttgtgacctcgatgttggactagggactttaaatattaactatatttattgggttgt-ctgt-cgacacttt--atacctacgtgatctgagttcagaccggaacaggtttatctttgttaattcgtttggaattaggtacggcgggggtattatcggacgatcacttttttaatgtgattgttactgctcatgcttttgtaataattttttttatagtaatacctattataattggggggtttggaaattgaatagtgccactgttaattggggctcctgatataaggtttccgcgaataaataatataagtttttgattattaccgccttcgtttatttttcttatttgttcaagtatagttgagggaggtgctggaacaggttgaactgtatacccacctttaagtgggccggtaggtcatgctggagcttctgttgatttggctattttttctcttcatttggcagggatatcatctattttaggtgccattaattttattactacaatttttaacatgcgatctccaggtataacaatggagcgtgtaagcttatttgtgtgatctattttagtaactgtatttttattattactttctcttcctgtgttggcgggggcaattactatgttattaactgatcggaattttaatactgaccaaggagtctaacatgcgcgcgagtcattgggattt-acgaaa-cccaaaggcgcagtgaaagcgagggcctgtcaaagggcccaggtgggatcctatc-actccctcggcgccgagcaatcggtgtcgagggggcgggggcgcaccaccggcccgtcccgtccgcgccgtcggtggggcggagcaagagcgtgcacgctgggacccgaaagatggtgaactatgcctgagtagaacgaagccagaggaaactctggtggaggttcgtagcgattctgacgtgcaaatcgatcgtcaaacttgggtataggggcgaaagactaatcgaaccatctagtagctggttccctccgaagtttccctcaggatagctggcgctcgatcgcagttttatccggtaaagcgaatgattagaggtcttggggacgaaacgacctcaacctattctcaaactttaaatgggtaagaagtccggctcgctcgactggagccgggcgcgtgtcgaatgcgtgtgccaagtgggccacttttggtaagcagaactggcgctgtgggatgaaccaaacgcccggttaaggtgccaaacgctgacgctcatcagacaccataaaaggtgttggttgatatagacagcaggacggtggccatggaagtcggaacccgctaaggagtgtgtaacaactcacctgccgaatcaaccagccctgaaaatggatggcgctagagcgtcggacccataccgggccgtctcggcaatctcgaaaa-ctaaat--gcgaggccgagacgagtaggagggccgt-cggggtttccgtaggtgaacctgcggaaggatcattatcggtcggtctacttgcctctc---tggcgtccagagaacggcaggcagaaactgatgtgaa--------------------cgtccttc-gttttatttt---ggtctaatggggaa-ggaccgcatgaagcgccgcttcccc-----gacaga-ctggccgctaccttttttt---------ctctggggtacct-atcta-gtcctcgatgcgaccc-acggtgacggcttgagcccaa-tgtgctcg--ccgggtcgtaaggtttaaagagcgcctctc-gattg-ctccgg-cccgg-ctggcccc--agacactcccagagcat---gagaagtgccgcccc-ggaagttt-gatttt-gtaa-tgttatattacttaatccc-------atttttctttctc-------ggcgg-------tcgtcgagagaga---------atcgg-aaaa--------ggcgagaca--caagtttgta--ttgctct--------gccatactaactgtg----tttgtgggatgggg-tgcctgcgctccgtga--gctcgtaacggtgcggtagctcctcaaa-tgcaggcc-gctaggcttaaa-gaggtcggagtgctctct---tttcgacccgcccgatgccactggaaag-tgccta-cttccgatgcatttt-attcatt-ttccttcgcaaaa-cagt-gttt--gaatttg--ttgcgac-gtccgtcc----agtccaaaattggcaccgtccttt-atcatcata----tcacaaccctggctggt-gtgaaaggtggggaggaggg-------ttctgagtt-ggtcaacaac-ggtagtcggtttac----aaaatactgagaaaactttgagcggtg"/>
                        <sequence id="seq_Everettia_paulbasintali_392" spec="Sequence" taxon="Everettia_paulbasintali_39" totalcount="4" value="tcgcctgtttaacaaaaacatagcttta-tg--------aaaattaatataaagtt-atacctgcccaatgatattattaaa--tggccgcagtactttgactgtgctaaggtagcataataaattgacttttaattgaggtctagaatgaatggataaatgga-tataagctgtctttattaaa-tttatttaaactttctt-aataggtgaaaattcctttaagaaaatttaagggacgagaagaccctaggagttt----agagaagac--ttttgttggggcaacattatagtagtta-acctataatattatatta--aatat--aacgaactatattaattaaaaataaa-ctaccctagggataacagcataattta-ttattaagtaagtttgtgacctcgatgttggattagggactttaactattaaatatatttattgacatgttctgttcgaacatttt-atacctacgtgatctgagttcagaccggaacaggcctttctttattaatccgattagagttaggtacagctggggtcttgtcagacgatcatttttttaatgtaattgttacagctcatgcatttgtaataattttttttatagtgataccaattataattggtggatttggaaattgaatagttccattgcttattggtgctccagatataagatttccacgtataaataatataagtttttggttacttccaccttcgtttatctttcttattagttcaagaatggttgaaggtggagcaggtacaggatggactgtatacccacctttaaggggacctattgggcacgcaggtgcttctgttgatttggccattttttctcttcatttggcagggatatcctctattttaggggcgatcaattttattacgactgtttttaatatacgatcccccggtatgacaatggagcgtgtaagattatttgtatggtcaattttggtgactgtatttttactacttctctctcttcctgtattagcaggggctattactatattattaactgatcgtaattttaatactgaccaaggagtctaacatgcgcgcgagtcattgggattt-acgaaa-cccaaaggcgcagtgaaagcgagggcctgtcaaagggcccaggtgggatcctgtccactccctcggcgtcgagcaatcggtgtcgagggggcgcgggcgcaccaccggcccgtcccgtccgcgtcgtcggtggggcggagcaagagcgtgcacgctgggacccgaaagatggtgaactatgcctgagtagaacgaagccagaggaaactctggtggaggttcgtagcgattctgacgtgcaaatcgatcgtcaaacttgggtataggggcgaaagactaatcgaaccatctagtagctggttccctccgaagtttccctcaggatagctggcgctcgatcgcagttttatccggtaaagcgaatgattagaggtcttggggacgaaacgacctcaacctattctcaaactttaaatgggtaagaagtccggctcgctcgactggagccgggcgcgtgtcgaatgcgtgtgccaagtgggccacttttggtaagcagaactggcgctgtgggatgaaccaaacgcccggttaaggtgccaaacgctgacgctcatcagacaccataaaaggtgttggttgatatagacagcaggacggtggccatggaagtcggaacccgctaaggagtgtgtaacaactcacctgccgaatcaaccagccctgaaaatggatggcgctagagcgtcggacccataccgggccgtctcggcaatctcgaaaa-ttaaa--ggcgaggccgagacgagtaggagggccgt-cggggtttccgtaggtgaacctgcggaaggatcattatcggttggtctacttgcctctc---tgacgttcggagaacggcaggcagaaactcatgtga--gccgcaaa-gcacgtcgtccgtccttc-gttt-atttt---ggtctaatggggaa-ggaccgcatgaagcgccgcttcccc-----gacaga-ctggccgcttcattttt-------ctctttctggggtacct-atcta-gtcctcgatgcgaccc-acggtgacggcttgagccaa--tgtgctcg--ccgggtcgtaaggtttaaagagcgctcctc-gattg-ttccgg-cccgg-ctggcc----agacactcttcgagcat---gagaagtgccgcccc-tgtagtt-ggaattt-gtaa-tattct---actcaatccc--gtgtcttctttctttctctt----aaacggccg----tccgagagaggggaagagag-catcg--aagatcg-tta-ggcaaggaggcacagtcag----tttcttgttgcaagcagttaactgactgtg-----tcgtgggatggg--tgcctgagcaccggaa--gctcgtgacggtgcgatagctcctcaaaatgcaggcc-gctaggcttaaa-gaggtcgaagtgctctct--ttttcgacccgcccaatgccactggaaag-tgcctg-cttccgatgcatttt-atttatt-ttccttcgcaaaa-caca-gttt--gaattgg--ttactgc-gtccgtcc----agtcc--aa---tgtccgtcat----------------tcacaaccctggctggt-gtgaaagggggggg----------------cccatt-ggtcaac----ggtcgtcggtgcacat---aaatactgagaaaactttgagcggtg"/>
                        <sequence id="seq_Everettia_paulbasintali_402" spec="Sequence" taxon="Everettia_paulbasintali_40" totalcount="4" value="tcgcctgtttaacaaaaacatagcttta-tg--------aaattttatacaaagttttaccctgcccaatgatattatttaa--tggccgcagtactttgactgtgctaaggtagcataataaattgacttttaattaaggtctagaatgaatggataaatgaa-tataaactgtctttaaaaaa-tttatttaaactttctt-aataggtgaaaattcctttaataaaatttaagggacgagaagaccctaggagttt---taaaagaaac--ttttgttggggcaacattatagtattta-acctataatataatatta--aatat--aacaaa-tatattaattttaaataaa-ctaccctagggataacagcataattta-ctattaagtaagtttgtgacctcgatgttggactagggactttatttattaaatatacttattgacatgttctgttcgaacatttt-atacctacgtgatctgagttcagaccggaacaggtctttctttactaattcgcttagaattaggtacagcgggggtattatcagatgatcatttttttaatgttattgtcacagctcatgcatttgtgataattttttttatagtaatgccaattataattggcggatttggaaattgaatagttccgttgcttattggggctcctgatataaggtttccacgtataaataatataagtttctggttacttccgccttcatttatttttcttattagctcaagaatagttgaagggggggcaggtacagggtgaactgtgtacccacctttaaggggtcccgctgggcacgcaggtgcctctgttgatttggctattttttctcttcatttggcagggatgtcctctattttaggggcaattaactttattactactgtttttaatatacggtctccaggtataacaatggagcgtgtaagattatttgtatgatcaattttggtaactgtatttttactacttctctcccttcctgtattagcaggggctattactatattattaactgatcgtaattttaatactgaccaaggagtctaacatgcgcgcgagtcattgggattt-acgaaa-cccaaaggcgcagtgaaagcgagggcctgtcaaagggcccaggtgggatcctgtc-actccctcggcgtcgagcaatcggtgtcgagggggcgcgggcgcaccaccggcccgtcccgtccgcgccgtcggtggggcggagcaagagcgtgcacgctgggacccgaaagatggtgaactatgcctgagtagaacgaagccagaggaaactctggtggaggttcgtagcgattctgacgtgcaaatcgatcgtcaaacttgggtataggggcgaaagactaatcgaaccatctagtagctggttccctccgaagtttccctcaggatagctggcgctcgatcgcagttttatccggtaaagcgaatgattagaggtcttggggacgaaacgacctcaacctattctcaaactttaaatgggtaagaagtccggctcgctcgactggagccgggcgcgtgtcgaatgcgtgtgccaagtgggccacttttggtaagcagaactggcgctgtgggatgaaccaaacgcccggttaaggtgccaaacgctgacgctcatcagacaccataaaaggtgttggttgatatagacagcaggacggtggccatggaagtcggaacccgctaaggagtgtgtaacaactcacctgccgaatcaaccagccctgaaaatggatggcgctagagcgtcggacccataccgggccgtctcggcaatctcgaaaa-ttaaa--ggcgaggccgagacgagtaggagggccgt-cggggtttccgtaggtgaacctgcggaaggatcattatcggtcggtctacttgcctctc---tgacgttcggagaacggcaggcagaaactgatgtga--gccgcaaaagca---cgtccgtccttc-gttt-atttt---ggtctaatggggaa-ggaccgcatgaagcgccgcttcccc-----gacaga-ctggccgctttattttt-------ctctttctggggtacct-atcta-gtcctcgatgcgaccc-acggtgacggcttgagccaa--tgtgctcg--ccgggtcgtaaggtttaaagagcgctcctc-gattg-ttccgg-cccgg-ctggccc---agacactcccagagcat---gagaagtgccgcccc-ggaagttt-gatttt-gtaa-tatttt---acttaatccc------atgtcttctttccttctc---gacggccg-----tcgagagagagagagagag-catcgg-aagatcg-tta-ggcgaggcaa--cagtcag----ttgcttgttgcgagcagttaactgactgtg-----tcgtgggatggg--tgcctgagcaccggaa--gctcgtgccggtgcgatagctcctcaaa-tgcaggcc-gcaaggcttaaa-gaggtcggagtgctctct---tttcgacccgcccaatcctactgtgaag-tgcctg-cttccgatgcatttt-atttatt-ttccttcgcaaaa---ca-gttt--gaattgg--ttactgc-gtccgtcc----agtcc--aa---tgtccgtctt----------------tcacaaccctggctggt-gtgaaaagaggggg---------------acccatt-ggtgaac----ggtcgttggtgcatat---aaatactgagaaaactttgagcggtg"/>
                        <sequence id="seq_Everettia_paulbasintali_432" spec="Sequence" taxon="Everettia_paulbasintali_43" totalcount="4" value="???????????????aaacatagctcta-tg--------aaaattaatataaagtt-atacctgcccaatgatattattttaa-tggccgcagtactttgactgtgctaaggtagcataataaattgacttttaattgaggtctagaatgaatggataaatgga-tataagctgtctttataaaa-tttatctaaactttctt-aataggtgaaaattcctttaagaaaatctaagggacgagaagaccctaggagttt----aaaggagac--ttttgttggggcaacattatagtagtta-acctataatataata-ttaaatat---aacgaaatatattaattaaaaataaa-ctaccctagggataacagcataattta-ttattaagtaagtttgtgacctcgatgttggactagggactttatttattaaatataactattgacatgttctgttcgaacatttt-atacctacatgatctga????????????????????????????????????????????????????????????????????????????????????????????????????????????????????????????????????????????????????????????????????????????????????????????????????????????????????????????????????????????????????????????????????????????????????????????????????????????????????????????????????????????????????????????????????????????????????????????????????????????????????????????????????????????????????????????????????????????????????????????????????????????????????????????????????????????????????????????????????????????????????????????????????????????????????????????????????????????????????????????????????????????????????????????tgtccactccctcggcgtcgagcaatcggtgtcgagggggcgcgggcgcaccaccggcccgtcccgtccgcgtcgtcggtggggcggagcaagagcgtgcacgctgggacccgaaagatggtgaactatgcctgagtagaacgaagccagaggaaactctggtggaggttcgtagcgattctgacgtgcaaatcgatcgtcaaacttgggtataggggcgaaagactaatcgaaccatctagtagctggttccctccgaagtttccctcaggatagctggcgctcgatcgcagttttatccggtaaagcgaatgattagaggtcttggggacgaaacgacctcaacctattctcaaactttaaatgggtaagaagtccggctcgctcgactggagccgggcgcgtgtcgaatgcgtgtgccaagtgggccacttttggtaagcagaactggcgctgtgggatgaaccaaacgcccggttaaggtgccaaacgctgacgctcatcagacaccataaaaggtgttggttgatatagacagcaggacggtggccatggaagtcggaacccgctaaggagtgtgtaacaactcacctgccgaatcaaccagccctgaaaatggatggcgctagagcgtcggacccataccgggccgtctcggcaatctcgaaaa-ttaaa--ggcgaggccgagacgagtaggagggccgt-cggggtttccgtaggtgaacctgcggaaggatcattatcggttggtctacttgcctctc---tgacgttcggagaacggcaggcagaaactcatgtga--gccgc-aaagcacgtcgtccgtccttc-gttt-atttt---ggtctaatggggaa-ggaccgcatgaagcgccgcttcccc-----gacaga-ctggccgcttcattttt-------ctctttctggggtacct-atcta-gtcctcgatgcgaccc-acggtgacggcttgagccaa--tgtgctcg--ccgggtcgtaaggtttaaagagcgctcctc-gattg-ttccgg-cccgg-ctggccc---agacactcttcgagcat---gagaagtgccgcccc-ggtagtt-ggatttt-gtaa-tattct---actcaatccc------atgtcttctttctttttcttagacggc-------cgtcgagagagggggaagagtatcgg-aagatcg-tta-ggcgaggaggcacagtcag----tttcttgtggcaagcagttaactgactgtg-----tcgtgggatggg--tgcctgagcaccggaa--gctcgtgacggtgcgatagctcctcaaaatgcaggcc-gctaggcttaaa-gaggtcgaagtgctctct---tttcgacccgcccaatgccactggaaag-tgcctg-cttccgatgcatttt-atttatt-ttccttcgcaaaa-caca-gttt--gaattgg--ttactgc-gtccgtcc----agtccaat-gtc----cgtcat----------------tcacaaccctggctggt-gtgaaaggggggg-----------------cccatt-ggtcaac----ggtcgtcggtgcacat---aaatactgagaaaactttgagcggtg"/>
                        <sequence id="seq_Everettia_planispira_242" spec="Sequence" taxon="Everettia_planispira_24" totalcount="4" value="tcgcctgtt-aacaaaaacatagcttta-tg-------attaatttatataaagtt--atcctgcccaatga-ataattaaa--tggccgcagtactttgactgtgctaaggtagcataataaattgacttttaattaaagtctagaatgaaaggattaatgga-tatatactgtctttaataaa-tttatattaattttctg-aaaaggtgaaaattcctttagatatattaaaaagacgagaagaccctaggagttt-----taataat---ttttgttggggcaacattataacaaata-atttataataa-ttattttaaatta--aacgaaatattttaattatgaataaa-ctaccctagggataacagcataattta-ttataaagtaagtttgtgacctcgatgttggactaggaactttaaatattagttatatttattgggttgttctgttcgaacatttt-atacctacgtgatctgagttcagaccggaacaggattatctttattaattcgtttagagcttggaacggtgggggtattgtcagatgatcattttttcaatgtggttgttactgctcatgcttttgtaataattttttttatagtaatacctattataattgggggttttggtaattgaatagtacctttattaattggagctccagatataagatttcctcgtataaataatataagtttttgattattacctccttcatttatttttcttatttgttcaagtatagttgagggtggtgctggtacaggttgaactgtttaccctcctttaaggggtccagtaggacatgctggagcttctgttgatttggctattttttctcttcacttagcgggaatgtcttctattttaggggctattaattttattactacaattttaaatatacggtctcctgggataacaatggaacgtgtaagtttatttgtatgatcaattttagtaactgtgtttttattattactttctcttcctgtattggctggggcaattactatattattaactgatcgaaattttaatactgaccaaggagtctaacatgcgcgcgagtcattgggattt-acgaaa-cccaaaggcgcagtgaaagcgagggcctgtcaaagggcccaggtgggatcctatc-actccctcggcgccgagcaatcggtgtcgagggggcgggggcgcaccaccggcccgtcccgtccgcgccgtcggtggggcggagcaagagcgtgcacgctgggacccgaaagatggtgaactatgcctgagtagaacgaagccagaggaaactctggtggaggttcgtagcgattctgacgtgcaaatcgatcgtcaaacttgggtataggggcgaaagactaatcgaaccatctagtagctggttccctccgaagtttccctcaggatagctggcgctcgatcgcagttttatccggtaaagcgaatgattagaggtcttggggacgaaacgacctcaacctattctcaaactttaaatgggtaagaagtccggctcgctcgactggagccgggcgcgtgtcgaatgcgtgtgccaagtgggccacttttggtaagcagaactggcgctgtgggatgaaccaaacgcccggttaaggtgccaaacgctgacgctcatcagacaccataaaaggtgttggttgatatagacagcaggacggtggccatggaagtcggaacccgctaaggagtgtgtaacaactcacctgccgaatcaaccagccctgaaaatggatggcgctagagcgtcggacccataccgggccgtctcggcaatctcgaaaa-ctaaat--gcgaggccgagacgagtaggagggccgt-cggggtttccgtaggtgaacctgcggaaggatcattatcggtcggtctacttgcctctc---tggcgtccagagaacggcaggcagaaactgatgtgaa--------------------cgtccttc-gtttaatttt---ggtctaatggggaa-ggaccgcatgaagcgccgcttcccc-----gacaga-ctggccgctaccttttttt---------ctctggggtactt-atcta-gtcctcgatgcgaccc-acggtgacggcttgagccaa--tgtgctcg--ccgggtcgtaaggtttaaagagcgcttctc-gattg-ctccgg-cccgg-ctggccc---agacactcccagagcat---gagaagtgccgcccc-ggaa-------------------------------------------gtttttctttctc-------ggcgg-------tcgtcgagagaga---------atcgg-aaaa--------ggcgagaca--caagttac---------------------ta--ctaactgtgttg-tttgtgggatgggg-tgcctgcgctccgtca--gctcgtaacggtgcggtagctcctcaaa-tgcaggcc-gctaggcttaaa-gaggtcggagtgctctct---tttcgacccgcccgatgccactggaaag-tgccta-cttccgatgcatttt-attcatt-ttccttcgcaaaa-cact-gttt--gaatttg--ttgcgac-gtccgtcc----agtgcaaaattggcaccgtccttt-atcatcatcatcatcacaaccctggctggt-gtgaaaggtggtgggggggaggaggg-ttctaagtt-ggtcaac----ggtagtcggtgcac---aaaaatactgagaaaactttgagcggtg"/>
                        <sequence id="seq_Everettia_safriei_302" spec="Sequence" taxon="Everettia_safriei_30" totalcount="4" value="tcgcctgtttaacaaaaacatagcttta-tg-------aataattaatataaagtc-ttacctgcccaatgatatagttttaa-tggccgcagtactttgactgtgctaaggtagcataataaattgacttttaattaaggtctagaatgaaaggataaatgaa-tattcactgtctttaataaa-attgcatgaattttctt-aaaaggtgaaaattcctttagataaattaaaaagacgagaagaccctaggagttt----aatataa----ttttgttggggcaacataatagcaaata-atctataataaa-tatctataataa--aacgaaatgttttaataaaaaataaa-ctaccctagggataacagcataattta-tttaaaaataagtttgtgacctcgatgttggactagggacttttaatattaactatatttattgacttgttctgttcgaacatttt-atacctacgtgatctgagttcagaccggaactggtttatctttattaattcgtttggagttaggtacggccggggtactatctgacgatcatttttttaatgttattgttactgcccatgcttttgtaataattttttttatagtaatacctattataatgggggggtttggtaactgaatggttccactattgattggggctcctgatataagttttccacggataaataatataagtttttgattactgccaccttcattcatttttctcatttgttcaaggatggttgagggtggggctggaacaggttgaactgtatatcctcctctaagtggtccagtaggacatgccggagcttctgttgatttggctattttttctttacatttagctggaatatcttctattttgggagcaatcaattttattactacaatttttaatatacgatctccaggtataacaatagaacgtgtaagtttatttgtatgatcaattttagtaactgtatttttattactattatctcttcctgttttggcgggggctattactatacttttaactgatcgaaattttaatactgaccaaggagtctaacatgcgcgcgagtcattgggattt-acgaaa-cccaaaggcgcagtgaaagcgagggcctgtcaaagggcccaggtgggatcctatc-actccctcggcgccgagcaatcggtgtcgagggggcgggggcgcaccaccggcccgtcccgtccgcgccgtcggtggggcggagcaagagcgtgcacgctgggacccgaaagatggtgaactatgcctgagtagaacgaagccagaggaaactctggtggaggttcgtagcgattctgacgtgcaaatcgatcgtcaaacttgggtataggggcgaaagactaatcgaaccatctagtagctggttccctccgaagtttccctcaggatagctggcgctcgatcgcagttttatccggtaaagcgaatgattagaggtcttggggacgaaacgacctcaacctattctcaaactttaaatgggtaagaagtccggctcgctcgactggagccgggcgcgtgtcgaatgcgtgtgccaagtgggccacttttggtaagcagaactggcgctgtgggatgaaccaaacgcccggttaag-tgccaaacgctgacgctcatcagacaccataaaaggtgttggttgatatagacagcaggacggtggccatggaagtcggaacccgctaaggagtgtgtaacaactcacctgccgaatcaaccagccctgaaaatggatggcgctagagcgtcggacccataccgggccgtctcggcaatctcgaaaa-ctaaat--gcgaggccgagacgagtaggagggccgt-cggggtttccgtaggtgaacctgcggaaggatcattatcggtcggtctacttgtctctc---tggcgttcagagaacggcaggcagaaactgatgtgagagccgcaagaa---------cgtccttc-gttt-atttt---ggtctaatggggaa-ggaccgcatgaagcgccgcttcccc-----gacaga-ctggccgctaccttattttt----ctctttctggggtacct-atcta-gtcctcgatgcgaccc-acg-tgacggcttgagccaa--tgtgctcg--c--ggtcgtaaggtt---aagacgctcct--gattg--tccgg--ccgg-ctggcc----a-a-actcc-ag-g-at---ggaatg-gccgcccc-ggaagt--ggattt--g-aaattat-----a-tcaa-ccc---------aattctttc---------gtcgg------tctctc-agagaga---------atcg---agatc--tta-ggcgagag---cacgtcag-----tgctt---------gcta--cta-ctgt-----tttg--gga-ggg--t-cctgcgctccgtaa--gctcgtaacggtgcggtagctcctcgtg-tacag-cc-gctaggcttaaa-gaggtcggagtgctcttcc-tattcgacccgcccgatgccactggaaag-tgcttaacttccgattaaa-tt---tt-tt-ttccttcgcaaga-cact-gttt--gaattgg--ttacgacggtccgttc----agtcca---caatgaccgtcct----------------tcacaaccctggctggt-gtgaaaggaggg------------------ctcgttgggtcaacaac-ggtcgtcggtgcac----aaaatactgagaaaactttgagcggtg"/>
                        <sequence id="seq_Everettia_subconsul_462" spec="Sequence" taxon="Everettia_subconsul_46" totalcount="4" value="tcgcctgtttaacaaaaacatagcttta-tg-------taaa-tttttataaagtg-taacctgcccaatgatttattttaa--tggccgcagtactttgactgtgctaaggtagcataataagttgacttataattgaggtctggaatgaaaggataaatgaa-tatttgctgtctttaaagaa-ttaatattaattttctg-attaggtgaaaattcctataaaaaaatttaaaggacgagaagaccctaggagttt-----atattta---ttttgttggggcaacattatagaaagaa-acctataaaatttataattaaatattaaacaaattatattaattaaaagtaag-ctaccctagggataacagcataattta-ttgtaagataagtttgtgacctcgatgttggactaggaactttaactattaaatatatttattgacatgttctgttcgaacatttt-atacctacgtgatctgagttcagaccggaactggtttatctttattaattcggttagagcttggtacagcaggagtgttatccgatgatcatttttttaatgtaattgttacagctcatgcttttgtaatgattttttttatagtaatacctattataattggtggttttggaaattgaatagttccacttcttattggtgctcctgatataagattcccacgaataaataatataagtttttgattattacctccttcatttatttttcttatctgctcaagaatagttgagggcggagcaggtactgggtggactgtttacccacctttgagtgggcccgtaggccatgcaggggcctcagttgatttggccattttttcccttcatttagcgggaatgtcctccattttaggagcaatcaattttattacaacaatttttaatatacggtcttctggaataacaatagaacgtgtaaggttatttgtatggtcaattttggtaacagtgtttttattattactttctttacctgttttagcgggggcaattacaatgctattaactgatcgtaattttaatactgaccaaggagtctaacatgcgcgcgagtcattgggattt-acgaaa-cccaaaggcgcagtgaaagcgagggcctgtcaaaaggcccaggtgggatcctgtc-actccctcggcgtcgagcaatcggtgtcgagggggcggaggcgcaccaccggcccgtcccgtccgcgtcgtcggtggggcggagcaagagcgtgcacgctgggacccgaaagatggtgaactatgcctgagtagaacgaagccagaggaaactctggtggaggttcgtagcgattctgacgtgcaaatcgatcgtcaaacttgggtataggggcgaaagactaatcgaaccatctagtagctggttccctccgaagtttccctcaggatagctggcgctcgatcgcagttttatccggtaaagcgaatgattagaggtcttggggacgaaacgacctcaacctattctcaaactttaaatgggtaagaagtccggctcgctcgactggagccgggcgcgtgtcgaatgcgtgtgccaagtgggccacttttggtaagcagaactggcgctgtgggatgaaccaaacgcccggttaaggtgccaaacgctgacgctcatcagacaccataaaaggtgttggttgatatagacagcaggacggtggccatggaagtcggaacccgctaaggagtgtgtaacaactcacctgccgaatcaaccagccctgaaaatggatggcgctagagcgtcggacccataccgggccgtctcggcaatctcgaaaa-ctaaa--ggcgaggccgagacgagtaggagggccgt-cggggtttccgtaggtgaacctgcggaaggatcattatcggtcggtctacttgcctctc---tgacgttcggagaacggcaggcagaaactgatgtgagagccgca-------------cgtccttc-gttt-atttt---ggtctaatggggga-ggaccgcatgaagcgccgct-cccc-----gacaga-ctggccgctctgttttttt-----ctctttctggggtacct-atcta-gtcctcgatgcgaccc-acggtgacggcttgagccaa--tgtgctcg--ccgggtcgtaaggtt-aaagagcgctcctc-gattg-ttccgg-cccgg-ctgggcc---agacactcccagagcat---gagaagtgccgcccc-ggaattt-ggatttg-gtaa-tattt----actcaatcc------aatgttttctttcttc-----------------------gagagagaga-------atcgg-aagatcg-tta-ggcgaggca---cagtcag----ttgct------------------gaccgtg-----tcgtggtgtgggg-tgcctgcgcaccggaa--gctcgtgacggtgcggtagctcctcaaa-tgaaggcc-gctaggcttaaa-gaggtcggagtgctctct---tttcgacccgcccaatgccaccggaaag-tgcctg-ctttcgatt-attt------att-tttcttcgcaaaa-caca-gttt--gaattgg--ttactgc-gtccgtcc----agtcc--aatga---ccgtcat----------------tcacaaccctggctggt-g-gaa---------------------tcaccccatt-ggtcaac----ggtcgtcggtgcacac---aaatactgagaaaactttgagcggtg"/>
                        <sequence id="seq_Everettia_subconsul_492" spec="Sequence" taxon="Everettia_subconsul_49" totalcount="4" value="tcgcctgtttaacaaaaacatagcttta-tg-------aaaaatttttataaagta-taacctgcccaatgatttattttaa--tggccgcagtactttgactgtgctaaggtagcataataagttgacttgtaattaaggtctggaatgaaaggataaatgaa-tatttgctgtctttaaagaa-ttaatataaactttctc-attaggtgaaaattcctataagaaaatttaaaggacgagaagaccctaggagttt-----atattta---ttttgttggggcaacattatagaaagaa-acctataaaattaataattaaatattaaacgaattatattaattaaaaataaa-ctaccctagggataacagcataatttg-ttgtaagataagtttgtgacctcgatgttggactaggaactttaattattaaatatatttattgacatgttctgttcgaacatttt-atacctacgtgatctgagttcagaccggaactggtttatctttattaattcggttggagcttggtacagcgggggtgttatctgatgatcatttttttaatgtaattgttacagctcatgcttttgtaatgattttttttatagttataccaattataattggtggttttggaaattgaatagttccacttcttattggtgcacctgatataagatttccacgaataaataatataagtttttgattattacctccttcatttatttttcttatctgctctagaatagttgagagcggagcaggtactgggtggactgtttatccgcctttaagtggacctataggccacgcaggagcttcagttgatttggccattttttctcttcacttagcaggaatgtcctccattttaggagcgattaattttattacaacaatttttaatatacggtcttctggtataacaatagaacgtgtaaggttatttgtatggtcaattttggtaacagtgtttttattattactttctttacctgttttggcgggggcaattacaatattattaactgatcgtaattttaatactgaccaaggagtctaacatgcgcgcgagtcattgggattt-acgaaa-cccaaaggcgcagtgaaagcgagggcctgtcaaagggcccaggtgggatcctgtc-actccctcggcgtcgagcaatcggtgtcgagggggcggaggcgcaccaccggcccgtcccgtccgcgtcgtcggtggggcggagcaagagcgtgcacgctgggacccgaaagatggtgaactatgcctgagtagaacgaagccagaggaaactctggtggaggttcgtagcgattctgacgtgcaaatcgatcgtcaaacttgggtataggggcgaaagactaatcgaaccatctagtagctggttccctccgaagtttccctcaggatagctggcgctcgatcgcagttttatccggtaaagcgaatgattagaggtcttggggacgaaacgacctcaacctattctcaaactttaaatgggtaagaagtccggctcgctcgactggagccgggcgcgtgtcgaatgcgtgtgccaagtgggccacttttggtaagcagaactggcgctgtgggatgaaccaaacgcccggttaaggtgccaaacgctgacgctcatcagacaccataaaaggtgttggttgatatagacagcaggacggtggccatggaagtcggaacccgctaaggagtgtgtaacaactcacctgccgaatcaaccagccctgaaaatggatggcgctagagcgtcggacccataccgggccgtctcggcaatctcgaaaa-ctaaaa--gcgaggccgagacgagtaggagggccgt-cggggtttccgtaggtgaacctgcggaaggatcattatcggtcggtctacttgcctctc---tgacgttcggagaacggcaggcagaaactgatgtgagagccgca-------------cgtccttc-gttt-atttt---ggtctaatggggga-ggaccgcatgaagcgccgcttcccc-----gacaga-ctggccgctctgttttttt-----ctctttctggggtacct-atcta-gtcctcgatgcgaccc-acggtgacggcttgagccaa--tgtgctcg--ccgggtcgtaaggtttaaagagcgctcctc-gattg-ttccgg-cccgg-ctggccc----aaaactcccagagcat---gagaagtgccgcccc-ggaattt-ggattt--gta--tattt----gctca-tcc------aatg-tttctttcttc-----------------------gagagagaga-------atcgg-aagatcg-tta-ggcgaggca---cagtcag----ttgct------------------gaccgtg-----tcgtg-tgtggg--tgcctgcgcaccggaa--gctcgtgacggtgcggtagctcctcaag-tgaaggcccgctaggcttaaa-gaggtcggagtgctctct---tttcgacccgcccaatgccacaggaaag-tgcctg-ctttcgatt-attt------att-tttcttcgcaaaa-caca-gttt--gaattgg--ttactgc-gtccgtcc----agtcc--aatga---ccgtcat----------------tcacaaccctggctggt-gtgaa---------------------tctccccatt-ggtcaac----ggtcgtcggtgcacac---aaatactgagaaaactttgagcggtg"/>
                        <sequence id="seq_Everettia_subconsul_502" spec="Sequence" taxon="Everettia_subconsul_50" totalcount="4" value="?????????????????????????????????????????????????????????????????????tgatttatttaaa--tggccgcagtactttgactgtgctaaggtagcataataaattgacttgtaattaaggtctagaatgaaaggacaaatgaa-tatttgctgtctttaaaaaa-ttaatattaattttctt-attaggtgaaaattcctttaagaaaatttaaaggacgagaagaccctaggagttt----aaatattca--ttttgttggggcaacattatagtaagaa-acctataattaatatttatatatta--aacaaattatattaattaaaagtaaa-ctaccctagggataacagcataattta-ttataaaataagtttgtgacctcgatgttggactagggactttagctattaaatatatttattgacatgttctgttcgaacatttt-atacctacgtgatctgagttcagaccggaactggtttatctttattaattcggttggagcttggtacagctggggtattatctgatgatcatttttt?aatgtaattgttacagctcatgcttttgtaataattttttttatagtaataccaattataattggtggttttggaaattgaatagttcctcttcttattggtgctcctgatataagatttccacgaataaataatataaggttttgattattaccaccttcatttatttttcttatttgttcaagaatagttgaaggtggtgcaggtactgggtggactgtatacccacctttaaggggacctgtaggccatgcaggggcttcagttgacttagctattttttctcttcatttagcaggaatatcttctattttaggggcaatcaattttattacaacaatttttaatatacggtctcctggaataacaatagaacgtgtaagcttatttgtatggtcaattttagtaactgtatttttattattattatctttaccagttttagctggggcaattactatactattaactgatcgtaattttaatact??????????????????????????????????????????????????????????????????????????????????????????????????????????????????????????????????????????????????????????????????????????????????????????????????????????????????????????????????????????????????????????????????????????????????????????????????????????????????????????????????????????????????????????????????????????????????????????????????????????????????????????????????????????????????????????????????????????????????????????????????????????????????????????????????????????????????????????????????????????????????????????????????????????????????????????????????????????????????????????????????????????????????????????????????????????????????????????????????????????????????????????????????????????????????????????????????????????????????????????????????????????gtttccgtaggtgaacctgcggaaggatcattatcggtcggtctacttgcctctc---tgacgttcggagaacggcaggcagaaactgatgtgagagccgcaaagga----cgttcgtccttc-gttt-atcttcttggtctaatggggaa-ggaccgcatgaagcgccgcttcccc-----gacaga-ctggccgctctgtttttt------ctctttctggggtacct-atcta-gtcctcgatgcgaccc-acggtgacggctagagcccaa-tgtgctcg--ccgggtcgtaaggtttaaagagcgctcctc-gattg-ttccgg-cccgg-ctggccc---agacactacgagagcat---gagaagtgccgcccc-ggaattttggatttt-gtaa-tatttt---actcaatccc-----aagttttctttctttc-----------------------gagagagaaa-------atcgg-aagatcg-tta-ggcgaggca---cagtcag----ttgct------------------gaccgtg-----tcgtggtttggg--tgcctgcgcaccggaa--gctcgtgacggtgcggtagctcctcaaa-tgcaggcc-gctaggcttaaa-gaggtcggagtgctctct---tttcgacccgcccaatgccactggaaag-tgcctg-cttccgatt-atttt-----att-ttacttcgcaaaa-caca-gttt--gaattgg--ttactgc-gtccgtcc----agtcc--aatgaac-ccgtcat----------------tcacaaccctggctggttgtgaaaggtgg----------------ccccccatt-ggtcaac----ggtcgtcggtgcacac---aaatactgagaaaactttgagcggtg"/>
                        <sequence id="seq_Everettia_subconsul_512" spec="Sequence" taxon="Everettia_subconsul_51" totalcount="4" value="tcgcctgtttaacaaaaacatagctcta-tgaagaaaaaaaaatttatgtagagtg-taacctgcccaatgatttattttaa--tggccgcagtactttgactgtgctaaggtagcataataagttgacttgtaattaaggtctagaatgaaaggataaatgaa-tatttgctgtctttaaaaaa-ttaacattaactttctt-attaggtgaaaattcctcttagaaaatctaaaggacgagaagaccctaggagttt----aaataattg--ttttgttggggcaacattatagtaagga-acctataattaatatttatatataa--aacagattatattaattaaaagtaaa-ctaccctagggataacagcataatttt-ctgtaaagtgagtttgtgacctcgatgttggactagggactttaattattaaatatatttattgacatgttctgttcgaacatttt-atacctacgtgatctgagttcagaccggaactggtttatctttattaattcggttggagcttggtacagctggggtattatctgatgatcatttttttaatgttattgttacagctcatgcttttgtaataattttttttatagtaataccaattataattggtggatttggaaattgaatagttccacttcttattggtgctccagatataagatttccgcgaataaataatataagtttttgattattaccaccttcatttatttttcttatttgttcaaggatggttgaaggtggtgcaggtactgggtgaactgtatatccacctttaagagggcctgtaggtcatgcaggagcttcagttgatttagctattttttctcttcatttagcagggatgtcttctattttaggggcaattaattttattacaacaatttttaatatacgatctccaggaataactatagaacgtgtaagattatttgtatgatcgattttagtaactgtatttttattattactttctttaccagttttagctggggcaattactatattattaactgatcgtaattttaatactgaccaaggagtctaacatgcgcgcgagtcattgggattt-acgaaa-cccaaaggcgcagtgaaagcgagggcctgtcaaagggcccaggtgggatcctgtc-actccctcggcgtcgagcaatcggtgtcgagggggcgggggcgcaccaccggcccgtcccgtccgcgtcgtcggtggggcggagcaagagcgtgcacgctgggacccgaaagatggtgaactatgcctgagtagaacgaagccagaggaaactctggtggaggttcgtagcgattctgacgtgcaaatcgatcgtcaaacttgggtataggggcgaaagactaatcgaaccatctagtagctggttccctccgaagtttccctcaggatagctggcgctcgatcgcagttttatccggtaaagcgaatgattagaggtcttggggacgaaacgacctcaacctattctcaaactttaaatgggtaagaagtccggctcgctcgactggagccgggcgcgtgtcgaatgcgtgtgccaagtgggccacttttggtaagcagaactggcgctgtgggatgaaccaaacgcccggttaaggtgccaaacgctgacgctcatcagacaccataaaaggtgttggttgatatagacagcaggacggtggccatggaagtcggaacccgctaaggagtgtgtaacaactcacctgccgaatcaaccagccctgaaaatggatggcgctagagcgtcggacccataccgggccgtctcggcaatctcgaaaa-ctaaa--ggcgaggccgagacgagtaggagggccgt-cggggtttccgtaggtgaacctgcggaaggatcattatcggtcggtctacttgcctctc---tgacgtttggagaacggcaggcagaaactgatgtgagagccgcaaaagga---cgttcgtccttc-gtct-atctt---ggtctaatggggaa-ggaccgcatgaagcgccgcttcccc-----gacaga-ctggccgctctgtgtttttgttttctctttcgggggtacct-atcta-gtcctcgatgcgaccc-acggtgacggctagagcca--ttgtgctcg--ccgggtcgtaaggtt-aaagagcgcttctc-gattg-ttccgg--ccgg-ctggcc----aaacactcc-agagca----gagaagcgccgcccc-ggaattt-ggattt--gtga-tattt----actcaatcc--------actttactcaattc-----------------------gagagagaaa-------atctgg-agatcg-tta-ggcgaggca---cagtcag----tt---------------------gacagtg-----tcgtggtttggg--tgcctgcgcaccggaa--gctcgtgacggtgcggtagctcctcaaa-tgcaggcc-gctaggcttaaa-gaggtcggagtgctctct---tttcgacccgcccaatgccactggaaag-tgcctg-cttccgatt-attt------att-ttccttcgcaaaa-caca-gttt--gaattgg--ttactgc-gtccgtcc----agtcc--aattggacccgtcat----------------tcacaaccctggctggt-gtgaaagggtggtggg-------------ccccatt-ggtcaac----ggtcgtcggtgcacac---aaatactgagaaaactttgagcggtg"/>
                        <sequence id="seq_Everettia_subconsul_522" spec="Sequence" taxon="Everettia_subconsul_52" totalcount="4" value="tcgcctgtttaacaaaaacatagcttta-tg-------agaaatttttataaagtg-taacctgcccaatgatttattttaa--tggccgcagtactttgactgtgctaaggtagcataataagttgacttgtaattaaggtctggaatgaaaggataaatgaa-tatttgctatctttaaagaa-ttaatattaagtttctaaattaggtgaaaattcctataataaaatttaaaggacgagaagaccctaggagttt-----atgtttat--ttttgttggggcaacattatagaaagta-acctatagaattaataattacatactaaacaaattatattaattaagagtaaa-ctaccctagggataacagcataattta-ttgtaagataagtttgtgacctcgatgttggactaggaactttatttattaaatatacttattgacttgttctgttcgaacatttt-atacctacgtgatctgagttcagaccggaactggtttatctttattaattcggttggagcttggtacggcaggagtattatctgatgatcatttttttaatgtaattgttacagctcatgcatttgtaataattttttttatagtaataccgattataattggtggatttgggaactgaatagtcccacttcttatcggtgctcctgatataagattcccacgtataaataatataaggttttgactgctacctccttcatttatttttcttatttgttcaagaatagttgaaggtggggcaggtactgggtggactgtttatccgcctttaagggggcctataggccacgcaggagcttcagttgatttggccattttttctcttcacttagcaggaatatcctctatcttaggggcaatcaacttcattacaacaatttttaatatacggtcttccggaataagaatagaacgtgtaaggttatttgtatgatcaattttggtaacagtgtttttattattattatctttacctgttttagctggggctattacaatattactgactgatcgtaattttaatact??????????????????????????????????????????????????????????????????????????????????????????????????????????????????????????????????????????????????????????????????????????????????????????????????????????????????????????????????????????????????????????????????????????????????????????????????????????????????????????????????????????????????????????????????????????????????????????????????????????????????????????????????????????????????????????????????????????????????????????????????????????????????????????????????????????????????????????????????????????????????????????????????????????????????????????????????????????????????????????????????????????????????????????????????????????????????????????????????????????????????????????????????????????????????????????????????????????????????????????????????????????gtttccgtaggtgaacctgcggaaggatcattatcggtcggtctacttgcctctc---tgacgttcggagaacggcaggcagaaactgatgtgagagccgca-------------cgtccttc-gttt-atttt---ggtctaatggggga-ggaccgcatgaagcgccgcttcccc-----gacaga-ctggccgctctgtttttt------ctctttctggggtacct-atcta-gtcctcgatgcgaccc-aaggtgacggcttgagccaa--tgtgctcg--ccgggtcgtaaggtttaaagagcgctcctc-gattg-ttccgg-cccgg-ctggccc---agacactcccagagcat---gagaagtgccgcccc-ggaattttggatttt-gtaa-tatttt---actcaatcc------aatgttttctttctttc----------------------gagagagaga-------atcgg-aagatcg-tta-ggcgaggca---cagtcag----ttgct------------------gaccgtg-----tcgtggtatggg--tgcctgcgcaccggaa--gctcgtgacggtgcggtagctcctcaaa-tgaaggcc-gctaggcttaaa-gaggtcggagtgctctct---tttcgacccgcccaatgccaccggaaag-tgcctg-ctttcgatt-attt------att-tttcttcgcaaaa-caca-gttt--gaattgg--ttactgc-gtccgtcc----agtcc--aatga---ccgtcat----------------tcacaaccctggctggt-gtgaa---------------------tccccccatt-ggtcaac----ggtcgtcggtgcacac---aaatactgagaaaactttgagcggtg"/>
                        <sequence id="seq_Everettia_subconsul_542" spec="Sequence" taxon="Everettia_subconsul_54" totalcount="4" value="tcgcctgtttaacaaaaacatagcttta-tg-------gagaatttatgtaaagta-tagcctgcccaatgatttactttaa--tggccgcagtactttgactgtgctaaggtagcataataagttgacttgtaattaaggtctagaatgaaaggataaatgaa-tattttctgtctttaaaaaa-ttaacattaattttctt-attaggtgaaaattcctctaagaaaatttaaaggacgagaagaccctaggagttt--aaaatattaa---ttttgttggggcaacattatagtaggaa-acctataatttatatttatatatag--aacaaattatattaatttaaagtaaaactaccctagggataacagcataattta-ttgtaagataagtttgtgacctcgatgttggactagggactttagctattaaatatatttaatgacatgttctgttcgaacatttt-atacctacgtgatctgagttcagaccggaactggtttatctttattaattcggctagaacttggtacggctggagtattatctgatgatcatttttttaacgttattgtcacagctcatgcttttgtgatgattttttttatagtgataccaattatgattggtgggtttggaaattgaatagttccgcttcttattggtgctcctgacataagattcccgcggataaataatataagtttttggttattacctccttcatttatttttcttatttgttcaagaatagttgaaggtggggcaggtactgggtgaactgtgtacccacctttaagagggcccgtagggcatgcaggagcatctgttgatctggccattttttctctacatttagcagggatgtcctctattttaggggcgatcaattttattactacaatttttaatatacgatccccaggaataacaatagaacgtgtaagattatttgtatggtcgattttagtaactgtgtttttacttctactttctttaccagttttggctggagcaatcactatactattaactgatcgaaattttaatact??????????????????????????????????????????????????????????????????????????????????????????????????????????????????????????????????????????????????????????????????????????????????????????????????????????????????????????????????????????????????????????????????????????????????????????????????????????????????????????????????????????????????????????????????????????????????????????????????????????????????????????????????????????????????????????????????????????????????????????????????????????????????????????????????????????????????????????????????????????????????????????????????????????????????????????????????????????????????????????????????????????????????????????????????????????????????????????????????????????????????????????????????????????????????????????????????????????????????????????????????????????gtttccgtaggtgaacctgcggaaggatcattatcggtcggtctacttgcctctc---tgacgttcggagaacggcaggcagaaactgatgtgagagccgcaaagga----cgttcgtccttc-gttt-atctt---ggtctaatggggaa-ggaccgcatgaagcgccgcttcccc-----gacaga-ctggccgctctgtttttt------ctctttctggggtacct-atcta-gtcctcgatgcgaccc-acggtgacggctagagccaa--tgtgctcg--ccgggtcgtaaggtttaaagagcgctcctc-gattg-ttccgg-cccgg-ctggccc---agacactacaagagcat---gagaagtgccgcccc-ggaattttggatttt-gtaaatatttt---actcaatctc------atgttttctttctttc----------------------gagagagaaa-------atcgg-aagatcg-tta-ggcgaggca---cagtcag----ttgct------------------gaccgtg-----tcgtggtttggg--tgcctgcgcaccggaa--gctcgtgacggtgcggtagctcctcaaa-tgcaggcc-gctaggcttaaa-gaggtcggagtgctctct---tttcgacccgcccaatgccactggaaag-tgcctg-cttccgatt-atttt-----att-ttccttcgcaaaa-cgca-gttt--gaattgg--ttactgc-gtccgtcc----agtcc--aaccga--gcgtcat----------------tcacaaccctggctggt-gtgaaaggggg------------------ctccatt-ggtcgac----ggtcgtcggtgcacac---aaatactgagaaaactttgagcggtg"/>
                        <sequence id="seq_Everettia_subconsul_622" spec="Sequence" taxon="Everettia_subconsul_62" totalcount="4" value="????????????caaaaacatagcttta-tg-------taaaatttttataaagtg-taacctgcccaatgatttatttaaa--tggccgcagtactttgactgtgctaaggtagcataataagttgacttgtaattaaggtctggaatgaaaggataaatgaa-tatttgctatctttaaagaa-ttaatattaactttcta-attaggtgaaaattcctataagaaaatttaaaggacgagaagaccctaggagttt-----atatttat--ttttgttggggcaacattatagaaagaa-acctataaaattattaattaaatattaaacaaatattattaattaaaagtaag-ctaccctagggataacagcataatttg-ttataagataagtttgtgacctcgatgttggactaggaactttaactattaaatatatttattgacatgttctgttcgaacatttt-atacctacgtgatctga???atagtgggtactggtttatctttattaattcggctggagcttggtacagcgggtgtgttatctgatgatcatttttttaatgtaattgttacagctcatgcttttgtaataattttttttatagttataccaattataattggtggatttggaaattgaatagttccacttcttattggtgctcctgatataagatttccacggataaataatataagtttttgattattacctccttcatttatttttcttatctgctctagaatagttgagggtggagcaggtactgggtggactgtttatccgcctttaagtggacccataggccacgcaggagcttcagttgatttggccattttttctcttcacttagcaggaatatcctccattttaggagcaatcaattttattacaacaatttttaatatacgttcttctggaataacaatagaacgtgtaagattattcgtatgatcaattttggtaacagtatttttattattactttctttacctgttttagcaggggcgattacaatattattaactgatcgtaattttaatact??????????????????????????????????????????????????????????????????????????????????????????????????????????????????????????????????????????????????????????????????????????????????????????????????????????????????????????????????????????????????????????????????????????????????????????????????????????????????????????????????????????????????????????????????????????????????????????????????????????????????????????????????????????????????????????????????????????????????????????????????????????????????????????????????????????????????????????????????????????????????????????????????????????????????????????????????????????????????????????????????????????????????????????????????????????????????????????????????????????????????????????????????????????????????????????????????????????????????????????????????????????gtttccgtaggtgaacctgcggaaggatcattatcggtcggtctacttgcctctc---tgacgttcggagaacggcaggcagaaactgatgtgagagccgca-------------cgtccttc-gttt-atttt---ggtctaatggggga-ggaccgcatgaagcgccgcttcccc-----gacaga-ctggccgctctgtttttt------ctctttctggggtacct-atcta-gtcctcgatgcgaccc-aaggtgacggcttgagccaa--tgtgctcg--ccgggtcgtaaggtttaaagagcgctcctc-gattg-ttccgg-cccgg-ctggccc---agacactcccagagcat---gagaagtgccgcccc-ggaattttggatttt-gtaa-tatttt---actcaatcc------aatgttttctttctttc----------------------gagagagagagaga---atcgg-aagatcg-tta-ggcgaggca---cagtcag----ttgct------------------gaccgtg-----tcgtggtatggg--tgcctgcgcaccggaa--gctcgtgacggtgcggtagctcctcaaa-tgaaggcc-gctaggcttaaa-gaggtcggagtgctctct---tttcgacccgcccaatgccaccggaaag-tgcctg-ctttcgatt-attt------att-tttcttcgcaaaa-caca-gttt--gaattgg--ttactgc-gtccgtcc----agtcc--agtga---ccgtcat----------------tcacaaccctggctggt-gtgaatggtca----------------acggtcatt-ggtcaac----ggtcgtcggtgcacac---aaatactgagaaaactttgagcggtg"/>
                        <sequence id="seq_Everettia_subconsul_642" spec="Sequence" taxon="Everettia_subconsul_64" totalcount="4" value="?????????????aaaaacatagctttaatg-------taaaatttttataaagtg-taacctgcccaatgatttattttaa--tggccgcagtactttgactgtgctaaggtagcataataagttgacttgtaattaaggtctggaatgaaaggataaatgaa-tatttgctgtctttaaaaaa-ttaatattaactttcta-attaggtgaaaattcctataagaaaatttaaaggacgagaagaccctaggagttt----atatttat---ttttgttggggcaacattatagaaagaa-acctataaattaataattaaatatta-aacaaattatattaattaaaaataag-ctaccctagggataacagcataatttg-ttgtaagataagtttgtgacctcgatgttggactaggaactttaactattaaatatatttattgacatgttctgttcgaacatttt-atacctacatgatctga???atagtgggtactggtttatctttattaattcggctggagcttggtacagcaggggtattatctgatgatcacttttttaatgtaattgttacagctcatgcttttgtaataatttttttcatagttataccaattataattggtggttttggaaattgaatagttccacttcttattggtgctcctgatataagatttccacgaataaataatataagtttttgattattacctccttcatttattttccttatctgctcaagaatagttgagggcggagcaggtactgggtggactgtttatccgcctttaagtggacccgtaggccacgcaggagcttcagttgatttggccattttttctcttcacttagcaggaatatcctccattttaggagcgattaattttattacaacaatttttaatatacggtcttctggaataacaatagaacgtgtaaggttatttgtatgatcaattttggtaacagtgtttttattattactttctttacctgttttagcgggggcaattacaatattattaactgatcgtaattttaatact?????????????????????????????????????????????????????????????????????????????????gggcccaggtgggatcctgtc-actccctcggcgtcgagcaatcggtgtcgagggggcggaggcgcaccaccggcccgtcccgtccgcgtcgtcggtggggcggagcaagagcgtgcacgctgggacccgaaagatggtgaactatgcctgagtagaacgaagccagaggaaactctggtggaggttcgtagcgattctgacgtgcaaatcgatcgtcaaacttgggtataggggcgaaagactaatcgaaccatctagtagctggttccctccgaagtttccctcaggatagctggcgctcgatcgcagttttatccggtaaagcgaatgattagaggtcttggggacgaaacgacctcaacctattctcaaactttaaatgggtaagaagtccggctcgctcgactggagccgggcgcgtgtcgaatgcgtgtgccaagtgggccacttttggtaagcagaactggcgctgtgggatgaaccaaacgcccggttaaggtgccaaacgctgacgctcatcagacaccataaaaggtgttggttgatatagacagcaggacggtggccatggaagtcggaacccgctaaggagtgtgtaacaactcacctgccgaatcaaccagccctgaaaatggatggcgctagagcgtcggacccataccgggccgtctcggcaatctcgaaaa-ctaaa--ggcgaggccgagacgagtaggagggccgt-cggggtttccgtaggtgaacctgcggaaggatcattatcggtcggtctacttgcctctc---tgacgttcggagaacggcaggcagaaactgatgtgagagccgca-------------cgtccttc-gttt-atttt---ggtctaatggggga-ggaccgcatgaagcgccgcttcccc-----gacaga-ctggccgctctgttttttt-----ctctttctggggtacct-atcta-gtcctcgatgcgaccc-acggtgacggcttgagccaa--tgtgctcg--ccgggtcgtaaggtttaaagagcgctcctc-gattg-ttccgg-cccgg-ctggccc---agacactcccagagcat---gagaagtgccgcccc-ggaattttggatttt-gtaa-tatttt---actcaatcc------gatgttttctttctttc----------------------gagagagaga-------atcgg-aagatcg-tta-ggcgaggca---cagtcag----ttgct------------------gaccgtg-----tcgtggtgtggg--tgcctgcgcaccggaa--gctcgtgacggtgcggtagctcctcaaa-tgaaggcc-gctaggcttaaa-gaggtcggagtgctctct---tttcgacccgcccaatgccaccggaaag-tgcctg-ctttcgatt-attt------att-tttcttcgcaaaa-caca-gttt--gaattgg--ttactgc-gtccgtcc----agtcc--aatga---ccgtcat----------------tcacaaccctggctggt-gtgaata--------------------ccccccatt-ggtcaac----ggtcgtcggtgcacac---aaatactgagaaaactttgagcggtg"/>
                        <sequence id="seq_Everettia_themis_652" spec="Sequence" taxon="Everettia_themis_65" totalcount="4" value="tcgcctgtttaacaaaaacatagcttta-cg-------aaaaatttatgtaaggtg-taacctgcccaatgatttatttaaa--tggccgcagtactttgactgtgctaaggtagcataataaattgacttgtaattaaggtctagaatgaaaggacaaatgaa-tatttgctgtctttaaaaaa-ttaatattaattttctt-attaggtgaaaattcctttaagaaaatttaaaggacgagaagaccctaggagttt----aaatgttca--ttttgttggggcaacattatagtaagaa-acctataataaatatttatatatta--aacaaattatattaattaaaagtaaa-ctaccctagggataacagcataattta-ttataaaataagtttgtgacctcgatgttggactagggactatagctattaaatatatttattgacatgttctgttcgaacatttt-atacctacgtgatctgagttcagaccggaactggtttatctttattaattcggttggagcttggtacagctggagtattatctgatgatcatttttttaatgtaattgttacagctcatgcttttgtaataattttttttatagtaataccaattataattggtggttttggaaattgaatagttcctcttcttattggtgctcctgatataagatttccacgaataaataatataaggttttgattattaccaccttcatttatttttcttatttgttcaagaatagttgaaggtggcgcaggtactgggtggactgtgtacccacctttaaggggacctgtaggccacgcaggggcttcagttgatttagctattttttctcttcatttagcaggaatatcttctattttaggggcaatcaattttattacaacaatttttaatatacggtctcctggaataacaatagaacgtgtaagcttatttgtatgatcaattttagtaactgtatttttattattattatctttaccagttttagctggggcaattactatactattaactgatcgtaattttaatactgaccaaggagtctaacatgcgcgcgagtcattgggattt-acgaaa-cccaaaggcgcagtgaaagcgagggcctgtcaaagggcccaggtgggatcctgtc-actccctcggcgtcgagcaatcggtgtcgagggggcgggggcgcaccaccggcccgtcccgtccgcgtcgtcggtggggcggagcaagagcgtgcacgctgggacccgaaagatggtgaactatgcctgagtagaacgaagccagaggaaactctggtggaggttcgtagcgattctgacgtgcaaatcgatcgtcaaacttgggtataggggcgaaagactaatcgaaccatctagtagctggttccctccgaagtttccctcaggatagctggcgctcgatcgcagttttatccggtaaagcgaatgattagaggtcttggggacgaaacgacctcaacctattctcaaactttaaatgggtaagaagtccggctcgctcgactggagccgggcgcgtgtcgaatgcgtgtgccaagtgggccacttttggtaagcagaactggcgctgtgggatgaaccaaacgcccggttaaggtgccaaacgctgacgctcatcagacaccataaaaggtgttggttgatatagacagcaggacggtggccatggaagtcggaacccgctaaggagtgtgtaacaactcacctgccgaatcaaccagccctgaaaatggatggcgctagagcgtcggacccataccgggccgtctcggcaatctcgaaaaactaaa--ggcgaggccgagacgagtaggagggccgt-cggggtttccgtaggtgaacctgcggaaggatcattatcggtcggtctacttgcctctc---tgacgttcggagaacggcaggcagaaactgatgtgagagccgcaaagga----cgttcgtccttc-gttt-atcttcttggtctaatggggaa-ggaccgcatgaagcgccgcttcccc-----gacaga-ctggccgctctgtttttt------ctctttctggggtacct-atcta-gtcctcgatgcgaccc-acggtgacggctagagcccaa-tgtgctcg--ccgggtcgtaaggtt-aaagagcgctcctc-gattg-ttccgg-cccgg-ctggccc---agacactacgagagcat---gagaagtgccgcccc-ggaattt-ggattt--gtaa-tattt----actcaatccc-------aagtttctttcttc-----------------------gagagagaaa-------atcgg-aagatcg-tta-ggggaggca---cagtcag----ttgct------------------gaccgtg-----tcgtgggtttggg-cgcctgcgcaccggaa--gctcgtgacggtgcggtagctcctcaaa-tgcaggcc-gctaggcttaaa-gaggtcggagtgctctct---tttcgacccgcccaatgccactggaaag-tgcctg-cttccgatt-atttt-----att-ttacttcgcaaaa-caca-gttt--gaattgg--ttactgc-gtccgtcc----agtcc--aatgaac-ccgtcat----------------tcacaaccctggctggttgtgaaaggtgg-----------------cccccatt-ggtcaac----ggtcgtcggtgcacac---aaatactgagaaaactttgagcggtg"/>
                        <sequence id="seq_Everretia_algaia_152" spec="Sequence" taxon="Everretia_algaia_15" totalcount="4" value="????????????????????????????????????????????????????????????????????????????????????????????????????????????????????????????????????????????????????????????????????????????????????????????????????????????????????????????????????????????????????????????????????????????????????????????????????????????????????????????????????????????????????????????????????????????????????????????????????????????????????????????????????????????????????????????????????????????????????????????????????????????atagtaggtactggcttatctttattaattcggttagaacttggtacagcgggggtgttatctgacgatcacttttttaatgtgattgtaacagctcatgcatttgtaataattttttttatagttatacccattataattggtggatttggaaactgaatagttccgctccttattggggctcctgacataaggtttccgcggataaataatataagtttctgactgcttcctccttcattcatttttcttatttgttcaagaatagttgaaggaggtgcaggtacaggatgaactgtatatccacctttaagagggcccgttgggcatgcaggagcatcagttgatttggccattttctctcttcatttagcagggatgtcctctattttaggggcgatcaattttattacgacggtttttaatatacggtctcctggaataacaatagaacgtgtaagattatttgtatggtcaattttagtgactgtatttttattattactttctttacctgttttggccggagctattacaatattattaactgatcgtaattttaatact????????????????????gcgcgagtcattgggattt-acgaa-ccccaaaggcgcagtgaaagcgagggcctgtcaaagggcccaggtgggatcctgtc-actccctcggcggcgagcaatcggtgtcgagggggcgggggcgcaccaccggcccgtcccgtccgcgtcgtcggtggggcggagcaagagcgtgcacgctgggacccgaaagatggtgaactatgcctgagtagaacgaagccagaggaaactctggtggaggttcgtagcgattctgacgtgcaaatcgatcgtcaaacttgggtataggggcgaaagactaatcgaaccatctagtagctggttccctccgaagtttccctcaggatagctggcgctcgatcgcagttttatccggtaaagcgaatgattagaggtcttggggacgaaacgacctcaacctattctcaaactttaaatgggtaagaagtccggctcgctcgactggagccgggcgcgtgtcgaatgcgtgtgccaagtgggccacttttggtaagcagaactggcgctgtgggatgaaccaaacgcccggttaaggtgccaaacgctgacgctcatcagacaccataaaaggtgttggttgatatagacagcaggacggtggccatggaagtcggaacccgctaaggagtgtgtaacaactcacctgccgaatcaaccagccctgaaaatggatggcgctagagcgtcggacccataccgggccgtctcggcaatctcgaaaa-ctaaaa--gcgaggccgagacgagtaggagggccgt-cggggtttccgtaggtgaacctgcggaaggatcattatcggtcggtctacttgcctctc---tgacgttcggagaacggcaggcagaaactgatgtg--agccgcaaagcac----gtccgtccttc-gttt-atttt---ggtctaatggggaa-ggaccgcatgaagcgccgcttcccc-----gacaga-ctggccgctctattttt-------ctctttctggggtacct-atcta-gtcctcgatgcgaccc-acggtgacggcttgagccaa--tgtgctcg--ccgggtcgtaaggtttaaagagcgctcctc-gattg-ttccgg-cccgg-ctggccc---agacactaccagagcat---gaggagtgccgcccc-ggaagtt-ggatttt-gtaa-tatattct-acttaatccc------acgttttctttctttct----------------gactcgagaaagagagaga---atcga-aagatcg-tta-ggcgtggca---gagtcag----tagcttgttgcatgc----aactgactgtg-----tcgtgggatggg--tgcctgcgcaccgaaa--gcttgtgacggtgcggtagctcctcaaa-tgcaggcc-gctaggcttaaa-gaggtcggagtgctctct---ttttgacccgcccaattccactggaaag-tgcctg-cttccgatt-----------att-ttccttcgcaaaa-caca-gttt--gaattgg--ttactgc-gtccgtac----agtccacaat-gtc--cgtcat----------------tcacaaccctggctggt-gtgaaagggga----------------cccattgttc-gtcaac----ggtcgtcggtgcacac---aaatactgagaaaactttgagcggtg"/>
                        <sequence id="seq_Quantula_striata_12" spec="Sequence" taxon="Quantula_striata_1" totalcount="4" value="tcgcctgtttaacaaaaacatagcttta-tg---------aaatatatattaggtt-caacctgcccaatgataaatttttaaatggccgcagtactttgactgtgctaaggtagcataataaattgacttttaattgaagtctagaatgaaaggattaatgaaatattaactgtcttaattaaa-acttttataattttctt-atgaggtgaaaattcctttgagttaatttaatagacgagaagaccctaggagttt----aaaa-------ttttgttggggcgacattataacatgta-aaacttatataataagtatgttttatttaaaaatgtttttgataataaataag-ctaccctagggataacagcataattta-ttttgt-ttaagtttatgacctcgatgttggattagggactacttaatattaattatattaattgactgttctgttcgaacattaatatacctacgtgatctgagttcagaccggaactggattatctttgttaattcgtcttgaattgggtactgccggagttttaacagatgatcacttttttaatgtgattgttactgctcatgcttttgtaataattttttttatggtgatgcctattataattggaggtttcggaaattgaatggttccattattaattggtgcacctgatatgagatttcctcgaataaataatataagattttgattattacctccttcttttatttttcttatttgttcaagaatggttgaaggtggtgccggaactggatgaactgtttacccaccattaagtggacctgttgggcatgctggtgcatctgttgatttagcaattttttctcttcatttggcaggtatatcttctattttaggtgcaattaattttattactactatttttaatatacgttctcctggtataacgatagaacgtgtaagtttatttgtttgatctattttagtgactgtatttttattacttctttctcttcctgtattggctggtgcaattactatacttttaactgatcggaattttaatacagaccaaggagtctaacatgcgcgcgagtcattgggattt-acgaaa-cccaaaggcgcagtgaaagcgagggcctgtaaaagggcccaggtgggatcctgtc-actccctcggcgccgagcaatcggtgtcgagggggaggtggcgcaccaccggcccgtcccgtccgcgctgtcggtggggcggagcaagagcgtgcacgctgggacccgaaagatggtgaactatgcctgagtagaacgaagccagaggaaactctggtggaggttcgtagcgattctgacgtgcaaatcgatcgtcaaacttgggtataggggcgaaagactaatcgaaccatctagtagctggttccctccgaagtttccctccgaatagctggcgctcgatcgcagttttatccggtaaagcgaatgattagaggtcttggggacgaaacgacctcaacctattctcaaactttaaatgggtaagaagtccggctcgctcgactggagccgggcgcgtgtcgaatgcgtgtgccaagtgggccacttttggtaagcagaactggcgctgtgggatgaaccaaacgcccggttaaggtgccaaacgctgacgctcatcagacaccataaaaggtgttggttgatatagacagcaggacggtggccatggaagtcggaacccgctaaggagtgtgtaacaactcacctgccgaatcaaccagccctgaaaatggatggcgctagagcgtcggacccataccgggccgtctcggcaatctcgaaaa-ctaaaa--gcgaggccgagacgagtaggagggccgt-cggggtttccgtaggtgaacctgcggaaggatcattatcggtcggtctacttgccccaactctggctttcagagaacggcaggcagaaactgatgcgagacgca---------------cgtccttc-gttaaattttt--ggtcgaatggggaa-ggaccgcatgaagcgccgcttcccc-----gaccga-ctggccgctaccctttttt-------atttctggggtacct-acaaa-gtcctcgatgcgaccc-acggtgacggcttgagccttt-tgtgctcg--ccgggtcgtaaggtt-aaagagcgctcctc-gattg-ctccgggcccgg-ctggcct---ctgacataccagagcat---gagaagtgccgcccc-agaagc--gcattt------atatat-----------------------ctctctttctc-------ggcgctcggcgggatcgcagagaa----------atcgg-aaga--ttttacgcagaggcg--caagttcgtcgtcgggcttgtgtct---gaatggaagggggg-cgggggtgcc--------tgagcacctgaagcca--tgctctcagagtgcggtagctcctcaaaattgcaggccgctaggcttaaa-gaggtcggagcgctctct---atttgacccgcccacaacccccacattgcaaagtgtaaacttccgatttgtttcttttttttgcttcgcaaaaacgca-gaaa-tattttgg--ttgcggc-gtccggtc----accaaacgtgctttttctctcc-------------------------tggctggggttaaaaaaagg---------------------cttt-ggtttcatg--ggtcgtctttgcacagatgacagaaaaaaaaaactttgagcggtg"/>
                        <sequence id="seq_Everettia_sp_1_52" spec="Sequence" taxon="Everettia_sp_1_5" totalcount="4" value="????????????caaaaacatagtgtta-tg--------taaattaatataagatt-ttacctgcccaatgatatattttaa--tggccgcagtactttgactgtgctaaggtagcataataaattgacttttaatttaggtctggaatgaaaggattaatgaa-tatttactgtctctaataag-ttattattaatttataatataaggtgcaaattccttaatataaattaaaaagacgagaagaccctaggagttt----ataaaatta--ttttgttggggcaacattatagcatata-acctataatatattattttat------aacaaatatttatataatga-gtaaa-ctaccctagggataacagcataattta-tatta-aatgagtttgtgacctcgatgttggactagggactttaaatattaaatatatttattgatttgttctgttcgaacatatt-aaacctacatgatct??????????????actggtttgtctttattaattcggttagaattaggaacagctggggttttatctgatgatcatttttttaatgttattgtaactgctcatgcatttgtaataattttttttatagtaatacctattataattggtggatttggaaattgaatagtcccattgttaattggggcacctgatataaggtttccacgtataaataatatgagtttttggcttttaccaccatcttttatttttcttatttgttcaagaatggtcgagggaggtgctggtacaggttggactgtttacccaccattaagcggaccagtaggacatgctggtgcatcagttgatttggccatcttttcccttcatttagcagggatatcctcaatccttggggcaatcaattttattacaacaatttttaatatgcgatctcctggtttaactatggaacgtgtaagattgtttgtatgatcaattttaattaccgtttttttattactactttctttacctgttttggctggggctattactatattattaactgatcgaaattttaatact????????????????????gcgcgagtcattgggattt-acgaaaacccaaaggcgcagtgaaagcgagggcctgtcaaagggcccaggtgggatcctatc-actcactcggcatcgagcaatcggagtcgagggagcgggggcgcaccaccggcccgtcccgtccgcgccgtcggtggggcggagcaagagcgtgcacgctgggacccgaaagatggtgaactatgcctgagtagaacgaagccagaggaaactctggtggaggttcgtagcgattctgacgtgcaaatcgatcgtcaaacttgggtataggggcgaaagactaatcgaaccatctagtagctggttccctccgaagtttccctcaggatagctggcgctcgatcgcagttttatccggtaaagcgaatgattagaggtcttggggacgaaacgacctcaacctattctcaaactttaaatgggtaagaagtccggctcgctcgactggagccgggcgcgtgtcgaatgcgtgtgccaagtgggccacttttggtaagcagaactggcgctgtgggatgaaccaaacgcccggttaaggtgccaaacgctgacgctcatcagacaccataaaaggtgttggttgatatagacagcaggacggtggccatggaagtcggaacccgctaaggagtgtgtaacaactcacctgccgaatcaaccagccctgaaaatggatggcgctagagcgtcggacccataccgggccgtctcggcaatctcgaaaa-ctaaaa--gcgaggccgagacgagtaggagggccgt-cggggtttccgtaggtgaacctgcggaaggatcattatcggtcggtctacttgtctctc---tggagttcggagaatggcaggcagaaactgatatgagaatcgcaagca---------cgtccgta-gaa--ttttt---ggtctaaggggaaa-ggaccgcatgaagcgccgctttccc-----gacaga-ctggccgctaccatattttt----------ctggggtacctaatttt-gtcctctatgcgaccc-acggtgacggctcgagccaa-tgttgctcg--ccgggtcgtaaggtttaaagagcgctcatc-gattg-ctccgg-cccgg-ctggcccc--agactct---cgagcat---gatgattgccgcccc-ggcagt--ggatttt-gtaa--ttttctatactcaatccc----acatttttgttttctttctc---ggcgg-------tcgtcgagagagg---------atcgg-aagacg-ttta-ggtgaggcg---cagtcag---cttgtttg--------------cta-ctgtg-----ttgtggttgaagggtgcctgcgcaccgcta--gctcgtaacggtgcggtagctcctcaaaatgcaggcc-gctaggcttaaa-gagatcggagtgctctat---tttcgatccgcccaatgccactggaaag-tgccta-cttccgatacatttt-----ttttctccttcgcaaaa-caca-gttt-gaatttgg--ttacgac-gtccgtccg---aatcc--aatgtg---cgtactt-----------------tcaaccctggctggt-gaagaggggg--------------------catttt-ggttccaac--ggtcgtcggcgtac-----aaatactgagaaaactttgagcggtg"/>
                        <sequence id="seq_Everettia_sp_2_62" spec="Sequence" taxon="Everettia_sp_2_6" totalcount="4" value="?????????????aaaaacatagtctta-tg-------ttaaatttatataagata-aaacctgcccaatgatataatttaa--tggccgcagtactttgactgtgctaaggtagcataataaattgacttttaattaaggtctagaatgaaaggataaatgaa-tattaactgtctttattaag-tttctgtaaatttttataataaggtgtaaattccttaatacatatttaaaagacgagaagaccctaggagttt----tattaataa--ttttgttggggcaacattatagcatata-acctataatatattattatatat----aacaagtatttaaattataa-gtaaa-ctaccctagggataacagcataattta-tattg-a-taagtttgtgacctcgatgttggattaggaactttaaatattaaatatatttattgatttgttctgttcgaacatatt-atacctacatgatct??????????????acaggtttatctctattaatccgattagaactaggaacagctggtgttttatcagatgatcatttttttaatgtaattgtaactgctcatgcatttgtaataattttttttatagtaatacctattataattggtggatttggaaattggatagttccattattaattggagctcctgatataaggtttccacgtataaataatataaggttttgacttcttccaccatcatttatttttcttatttgttctagtatagttgaaggaggagcaggtacaggttgaactgtatacccacctttaagtggtccagttggacatgctggtgcttctgttgatttggccattttttctcttcatctagcaggtatgtcttctattttaggtgcaattaactttattacaacgatttttaatatacggtctcctggaataactatagaacgtgtaaggttgtttgtttgatcaattttagtaactgtatttttacttttactttctttacctgttttggctggagctattacaatattattaactgatcgaaattttaatactggccaaggagtctaacatgcgcgcgagtcattgggattt-acgaaa-cccaaaggcgcagtgaaagcgagggcctgtcaaagggcccaggtgggatcctatc-actccctcggcgccgagcaatcggagtcgagggggcgggggcgcaccaccggcccgtcccgtccgcgccgtcggtggggcggagcaagagcgtgcacgctgggacccgaaagatggtgaactatgcctgagtagaacgaagccagaggaaactctggtggaggttcgtagcgattctgacgtgcaaatcgatcgtcaaacttgggtataggggcgaaagactaatcgaaccatctagtagctggttccctccgaagtttccctcaggatagctggcgctcgatcgcagttttatccggtaaagcgaatgattagaggtcttggggacgaaacgacctcaacctattctcaaactttaaatgggtaagaagtccggctcgctcgactggagccgggcgcgtgtcgaatgcgtgtgccaagtgggccacttttggtaagcagaactggcgctgtgggatgaaccaaacgcccggttaaggtgccaaacgctgacgctcatcagacaccataaaaggtgttggttgatatagacagcaggacggtggccatggaagtcggaacccgctaaggagtgtgtaacaactcacctgccgaatcaaccagccctgaaaatggatggcgctagagcgtcggacccataccgggccgtctcggcaatctcgaaaa-ctaaaa--gcgaggccgagacgagtaggagggccgt-cggggtttccgtaggtgaacctgcggaaggatcattatcggtcggtctacttgtctctc---tggcgttcagagaatggcaggcagaaactgatatgacaatcgcaagca---------cgtctatc-ggatttcttttt-ggtctaaggggaaa-ggaccgcatgaagcgccgctttccc-----gacaga-ctggccgctaccatttttttt---------ctggggtacctaatcta-gccctcgatgcgaccc-acggtgacggcttgagccaa--tgtgctcg--ccgggtcgtgaggtttaaagagcgctcctc-gattg-ctccgg-cccgg-ctggcctc--agactct----gagcat---gatgagtgccgcccc-ggcagt--ggatttt-gtaa-tatt-cta--cttaatccc----acatttttttgttctttctc---ggcgg-------tcgtcgagagagag---------tcgg-aagatg-ttta-ggcgcctaa-------------------------------------------------tagtgggataagggtgcctgcgcaccggta--gctcgtaacggtgcggtagctcctcaaaatgcaggcc-gctaggcttaaa-gaggtcggagtgctctct---tttcgacccgcccaatgccactggaaag-tgccta-cttccgatacatttt----attttatccttcgcaaaa-caca-gttt-gaatttgg--ttacgac-gtccgtccg---aatcc--aatcgg---cgttctt-----------------tcaaccctggctggtcaaaggga-----------------------cacgtt-gggtccaac--ggtcgtcggcgtataa---aacaagtgagaaaactttgagcggtg"/>
                        <sequence id="seq_Everettia_sp_3_82" spec="Sequence" taxon="Everettia_sp_3_8" totalcount="4" value="????????????caaaaacatagcttta-tg-------attagtttatataaagtt-atacctgcccaatga-ataatttaaa-tggccgcagtactttgactgtgctaaggtagcataataaattgacttttaattaaggtctagaatgaaaggataaatggg-tatacactgtctttaataaa-ttagtattaattttctt-aaaaggtgaaaattcctttaagaatatttaaaagacgagaagaccctaggagttt----taaataat---ttttgttggggcaacattataacaaata-atttataataaataattataaatta--aacgaaatattttaattataaataaa-ctaccctagggataacagcataattta-ttattaaataagtttgtgacctcgatgttggactaggaactttaaatattaattatatttattgggttgttctgttcgaacatttt-atacctacatgatctga????????????acagggttatctttattaattcgtttggagcttgggacagctggggtattatcagatgatcatttttttaatgtaattgttactgctcatgcttttgtaataattttttttatagtaatacctattataattggaggttttggtaattgaatggtaccattattaattggagccccagatataagatttccacgtataaataatataagtttttgattattacctccttcatttatttttcttatttgttcaagtatagttgaagggggtgctggtacaggttgaactgtttatccccctttaagaggtccagtaggacatgctggagcttctgttgatttggctattttttctcttcatttagctggaatatcttctattttaggggctattaattttattactacgatttttaatatacgatctcctggaataacaatagagcgtgtaagtttatttgtatgatcaattttagtgactgtatttttattgttactttctcttcctgtattggcaggggcaattactatattattaactgatcgaaattttaatactgaccaaggagtctaacatgcgcgcgagtcattgggattt-acgaaa-cccaaaggcgcagtgaaagcgagggcctgtcaaagggcccaggtgggatcctatc-actccctcggcgccgagcaatcggtgtcgagggggcgggggcgcaccaccggcccgtcccgtccgcgccgtcggtggggcggagcaagagcgtgcacgctgggacccgaaagatggtgaactatgcctgagtagaacgaagccagaggaaactctggtggaggttcgtagcgattctgacgtgcaaatcgatcgtcaaacttgggtataggggcgaaagactaatcgaaccatctagtagctggttccctccgaagtttccctcaggatagctggcgctcgatcgcagttttatccggtaaagcgaatgattagaggtcttggggacgaaacgacctcaacctattctcaaactttaaatgggtaagaagtccggctcgctcgactggagccgggcgcgtgtcgaatgcgtgtgccaagtgggccacttttggtaagcagaactggcgctgtgggatgaaccaaacgcccggttaaggtgccaaacgctgacgctcatcagacaccataaaaggtgttggttgatatagacagcaggacggtggccatggaagtcggaacccgctaaggagtgtgtaacaactcacctgccgaatcaaccagccctgaaaatggatggcgctagagcgtcggacccataccgggccgtctcggcaatctcgaaaa-ctaaa--tgcgaggccgagacgagtaggagggccgt-cggggtttccgtaggtgaacctgcggaaggatcattatcggtcggtctacttgcctctc---tggcgtccagagaacggcaggcagaaactgatgtgaa--------------------cgtctttc-gttttaatttt--ggtctaatggggaa-ggaccgcatgaagcgccgcttcccc-----gacaga-ctggccgctacctttttt---------tctctggggtactt-atcta-gtcctcgatgcgaccc-acggtgacggcttgagccaa--tgtgctcg--ccgggtcgtaaggtttaaagagcgcttctc-gattg-ctccgg-cccgg-ctggccc---agacactcccagagcat---gagaagtgccgcccc-ggaagttttgatttt-gtaa-tgtcttattacttaatccc----------aatttttctttctc---ggcgg-------tcgtcgagagaga---------atcgg-aaaa--------ggcgagaca--cgagttac-----tgc------------------taactgtg-----tttgtgggatggggtgcctgcgctccgtca--gctcgtaacggtgcggtagctcctcaaa-tgcaggcc-gctaggcttaaa-gaggtcggagtgctctct---tttcgacccgcccgatgccactggaaag-tgccta-cttccgatgcgttttattcatttt--ccttcgcaaaa-cact-gttt-gaatttg---ttacgac-gtccgtct----agtcc---aacattggcgccgtcctttaatcatcatcatcacagccctggctggtgtgaaaggtggtgggggggagg------ttctaagtt-ggtcaac----ggtagtcggtgcacaa---aaatactgagaaaactttgagcggtg"/>
                    </data>


    


    


    
<map name="Uniform" >beast.math.distributions.Uniform</map>
<map name="Exponential" >beast.math.distributions.Exponential</map>
<map name="LogNormal" >beast.math.distributions.LogNormalDistributionModel</map>
<map name="Normal" >beast.math.distributions.Normal</map>
<map name="Beta" >beast.math.distributions.Beta</map>
<map name="Gamma" >beast.math.distributions.Gamma</map>
<map name="LaplaceDistribution" >beast.math.distributions.LaplaceDistribution</map>
<map name="prior" >beast.math.distributions.Prior</map>
<map name="InverseGamma" >beast.math.distributions.InverseGamma</map>
<map name="OneOnX" >beast.math.distributions.OneOnX</map>


<run id="mcmc" spec="MCMC" chainLength="50000000">
    <state id="state" spec="State" storeEvery="5000">
        <tree id="Tree.t:tree" spec="beast.evolution.tree.Tree" name="stateNode">
            <taxonset id="TaxonSet.16SITS" spec="TaxonSet">
                <alignment id="16SITS" spec="FilteredAlignment" filter="1-501,1870-2795">
                    <data idref="gene_concanate_OK_all_order
sp_shortlis_shortname_reduce_for_beast_16012020_39_taxa_BIC"/>
                </alignment>
            </taxonset>
        </tree>
        <parameter id="rateAC.s:16SITS" spec="parameter.RealParameter" lower="0.0" name="stateNode">1.22671</parameter>
        <parameter id="rateAG.s:16SITS" spec="parameter.RealParameter" lower="0.0" name="stateNode">3.21725</parameter>
        <parameter id="rateAT.s:16SITS" spec="parameter.RealParameter" lower="0.0" name="stateNode">2.58799</parameter>
        <parameter id="rateCG.s:16SITS" spec="parameter.RealParameter" lower="0.0" name="stateNode">0.795051</parameter>
        <parameter id="rateCT.s:16SITS" spec="parameter.RealParameter" lower="0.0" name="stateNode">2.31138</parameter>
        <parameter id="rateGT.s:16SITS" spec="parameter.RealParameter" lower="0.0" name="stateNode">1.0</parameter>
        <parameter id="gammaShape.s:16SITS" spec="parameter.RealParameter" name="stateNode">0.386867</parameter>
        <parameter id="mutationRate.s:16SITS" spec="parameter.RealParameter" name="stateNode">1.0</parameter>
        <parameter id="mutationRate.s:28SCOI12" spec="parameter.RealParameter" name="stateNode">1.0</parameter>
        <parameter id="gammaShape.s:28SCOI12" spec="parameter.RealParameter" name="stateNode">0.491554</parameter>
        <parameter id="proportionInvariant.s:28SCOI12" spec="parameter.RealParameter" lower="0.0" name="stateNode" upper="1.0">0.829422</parameter>
        <parameter id="rateAC.s:28SCOI12" spec="parameter.RealParameter" lower="0.0" name="stateNode">1.13999</parameter>
        <parameter id="rateAG.s:28SCOI12" spec="parameter.RealParameter" lower="0.0" name="stateNode">3.04961</parameter>
        <parameter id="rateAT.s:28SCOI12" spec="parameter.RealParameter" lower="0.0" name="stateNode">1.31962</parameter>
        <parameter id="rateCG.s:28SCOI12" spec="parameter.RealParameter" lower="0.0" name="stateNode">1.30874</parameter>
        <parameter id="rateCT.s:28SCOI12" spec="parameter.RealParameter" lower="0.0" name="stateNode">16.2673</parameter>
        <parameter id="rateGT.s:28SCOI12" spec="parameter.RealParameter" lower="0.0" name="stateNode">1.0</parameter>
        <parameter id="rateGT.s:COI3" spec="parameter.RealParameter" lower="0.0" name="stateNode">1.0</parameter>
        <parameter id="rateCT.s:COI3" spec="parameter.RealParameter" lower="0.0" name="stateNode">12.3213</parameter>
        <parameter id="rateCG.s:COI3" spec="parameter.RealParameter" lower="0.0" name="stateNode">0.99262</parameter>
        <parameter id="rateAT.s:COI3" spec="parameter.RealParameter" lower="0.0" name="stateNode">0.273144</parameter>
        <parameter id="rateAG.s:COI3" spec="parameter.RealParameter" lower="0.0" name="stateNode">9.28582</parameter>
        <parameter id="rateAC.s:COI3" spec="parameter.RealParameter" lower="0.0" name="stateNode">1.3481</parameter>
        <parameter id="gammaShape.s:COI3" spec="parameter.RealParameter" name="stateNode">1.27097</parameter>
        <parameter id="mutationRate.s:COI3" spec="parameter.RealParameter" name="stateNode">1.0</parameter>
        <parameter id="ucldStdev.c:clock" spec="parameter.RealParameter" lower="0.0" name="stateNode">0.1</parameter>
        <stateNode id="rateCategories.c:clock" spec="parameter.IntegerParameter" dimension="76">1</stateNode>
        <parameter id="ucldMean.c:clock" spec="parameter.RealParameter" name="stateNode">1.0</parameter>
        <parameter id="birthRate.t:tree" spec="parameter.RealParameter" name="stateNode">1.0</parameter>
    </state>

    <init id="RandomTree.t:28SCOI12" spec="beast.evolution.tree.RandomTree" estimate="false" initial="@Tree.t:tree">
        <taxa id="28SCOI12" spec="FilteredAlignment" data="@gene_concanate_OK_all_order sp_shortlis_shortname_reduce_for_beast_16012020_39_taxa_BIC" filter="502-1057\3,503-1058\3,1060-1869"/>
        <populationModel id="ConstantPopulation0.t:28SCOI12" spec="ConstantPopulation">
            <parameter id="randomPopSize.t:28SCOI12" spec="parameter.RealParameter" name="popSize">1.0</parameter>
        </populationModel>
    </init>

    <distribution id="posterior" spec="util.CompoundDistribution">
        <distribution id="prior" spec="util.CompoundDistribution">
            <distribution id="YuleModel.t:tree" spec="beast.evolution.speciation.YuleModel" birthDiffRate="@birthRate.t:tree" tree="@Tree.t:tree"/>
            <prior id="YuleBirthRatePrior.t:tree" name="distribution" x="@birthRate.t:tree">
                <Uniform id="Uniform.1" name="distr" upper="Infinity"/>
            </prior>
            <prior id="GammaShapePrior.s:16SITS" name="distribution" x="@gammaShape.s:16SITS">
                <Exponential id="Exponential.0" name="distr">
                    <parameter id="RealParameter.0" spec="parameter.RealParameter" estimate="false" name="mean">1.0</parameter>
                </Exponential>
            </prior>
            <prior id="GammaShapePrior.s:28SCOI12" name="distribution" x="@gammaShape.s:28SCOI12">
                <Exponential id="Exponential.0.28SCOI12" name="distr">
                    <parameter id="RealParameter.0.28SCOI12" spec="parameter.RealParameter" estimate="false" name="mean">1.0</parameter>
                </Exponential>
            </prior>
            <prior id="GammaShapePrior.s:COI3" name="distribution" x="@gammaShape.s:COI3">
                <Exponential id="Exponential.0.COI3" name="distr">
                    <parameter id="RealParameter.0.COI3" spec="parameter.RealParameter" estimate="false" name="mean">1.0</parameter>
                </Exponential>
            </prior>
            <prior id="PropInvariantPrior.s:28SCOI12" name="distribution" x="@proportionInvariant.s:28SCOI12">
                <Uniform id="Uniform.2.28SCOI12" name="distr"/>
            </prior>
            <prior id="RateACPrior.s:16SITS" name="distribution" x="@rateAC.s:16SITS">
                <Gamma id="Gamma.0" name="distr">
                    <parameter id="RealParameter.3" spec="parameter.RealParameter" estimate="false" name="alpha">0.05</parameter>
                    <parameter id="RealParameter.4" spec="parameter.RealParameter" estimate="false" name="beta">10.0</parameter>
                </Gamma>
            </prior>
            <prior id="RateACPrior.s:28SCOI12" name="distribution" x="@rateAC.s:28SCOI12">
                <Gamma id="Gamma.6" name="distr">
                    <parameter id="RealParameter.15" spec="parameter.RealParameter" estimate="false" name="alpha">0.05</parameter>
                    <parameter id="RealParameter.16" spec="parameter.RealParameter" estimate="false" name="beta">10.0</parameter>
                </Gamma>
            </prior>
            <prior id="RateACPrior.s:COI3" name="distribution" x="@rateAC.s:COI3">
                <Gamma id="Gamma.12" name="distr">
                    <parameter id="RealParameter.27" spec="parameter.RealParameter" estimate="false" name="alpha">0.05</parameter>
                    <parameter id="RealParameter.28" spec="parameter.RealParameter" estimate="false" name="beta">10.0</parameter>
                </Gamma>
            </prior>
            <prior id="RateAGPrior.s:16SITS" name="distribution" x="@rateAG.s:16SITS">
                <Gamma id="Gamma.1" name="distr">
                    <parameter id="RealParameter.5" spec="parameter.RealParameter" estimate="false" name="alpha">0.05</parameter>
                    <parameter id="RealParameter.6" spec="parameter.RealParameter" estimate="false" name="beta">20.0</parameter>
                </Gamma>
            </prior>
            <prior id="RateAGPrior.s:28SCOI12" name="distribution" x="@rateAG.s:28SCOI12">
                <Gamma id="Gamma.7" name="distr">
                    <parameter id="RealParameter.17" spec="parameter.RealParameter" estimate="false" name="alpha">0.05</parameter>
                    <parameter id="RealParameter.18" spec="parameter.RealParameter" estimate="false" name="beta">20.0</parameter>
                </Gamma>
            </prior>
            <prior id="RateAGPrior.s:COI3" name="distribution" x="@rateAG.s:COI3">
                <Gamma id="Gamma.13" name="distr">
                    <parameter id="RealParameter.29" spec="parameter.RealParameter" estimate="false" name="alpha">0.05</parameter>
                    <parameter id="RealParameter.30" spec="parameter.RealParameter" estimate="false" name="beta">20.0</parameter>
                </Gamma>
            </prior>
            <prior id="RateATPrior.s:16SITS" name="distribution" x="@rateAT.s:16SITS">
                <Gamma id="Gamma.2" name="distr">
                    <parameter id="RealParameter.7" spec="parameter.RealParameter" estimate="false" name="alpha">0.05</parameter>
                    <parameter id="RealParameter.8" spec="parameter.RealParameter" estimate="false" name="beta">10.0</parameter>
                </Gamma>
            </prior>
            <prior id="RateATPrior.s:28SCOI12" name="distribution" x="@rateAT.s:28SCOI12">
                <Gamma id="Gamma.8" name="distr">
                    <parameter id="RealParameter.19" spec="parameter.RealParameter" estimate="false" name="alpha">0.05</parameter>
                    <parameter id="RealParameter.20" spec="parameter.RealParameter" estimate="false" name="beta">10.0</parameter>
                </Gamma>
            </prior>
            <prior id="RateATPrior.s:COI3" name="distribution" x="@rateAT.s:COI3">
                <Gamma id="Gamma.14" name="distr">
                    <parameter id="RealParameter.31" spec="parameter.RealParameter" estimate="false" name="alpha">0.05</parameter>
                    <parameter id="RealParameter.32" spec="parameter.RealParameter" estimate="false" name="beta">10.0</parameter>
                </Gamma>
            </prior>
            <prior id="RateCGPrior.s:16SITS" name="distribution" x="@rateCG.s:16SITS">
                <Gamma id="Gamma.3" name="distr">
                    <parameter id="RealParameter.9" spec="parameter.RealParameter" estimate="false" name="alpha">0.05</parameter>
                    <parameter id="RealParameter.10" spec="parameter.RealParameter" estimate="false" name="beta">10.0</parameter>
                </Gamma>
            </prior>
            <prior id="RateCGPrior.s:28SCOI12" name="distribution" x="@rateCG.s:28SCOI12">
                <Gamma id="Gamma.9" name="distr">
                    <parameter id="RealParameter.21" spec="parameter.RealParameter" estimate="false" name="alpha">0.05</parameter>
                    <parameter id="RealParameter.22" spec="parameter.RealParameter" estimate="false" name="beta">10.0</parameter>
                </Gamma>
            </prior>
            <prior id="RateCGPrior.s:COI3" name="distribution" x="@rateCG.s:COI3">
                <Gamma id="Gamma.15" name="distr">
                    <parameter id="RealParameter.33" spec="parameter.RealParameter" estimate="false" name="alpha">0.05</parameter>
                    <parameter id="RealParameter.34" spec="parameter.RealParameter" estimate="false" name="beta">10.0</parameter>
                </Gamma>
            </prior>
            <prior id="RateCTPrior.s:16SITS" name="distribution" x="@rateCT.s:16SITS">
                <Gamma id="Gamma.4" name="distr">
                    <parameter id="RealParameter.11" spec="parameter.RealParameter" estimate="false" name="alpha">0.05</parameter>
                    <parameter id="RealParameter.12" spec="parameter.RealParameter" estimate="false" name="beta">20.0</parameter>
                </Gamma>
            </prior>
            <prior id="RateCTPrior.s:28SCOI12" name="distribution" x="@rateCT.s:28SCOI12">
                <Gamma id="Gamma.10" name="distr">
                    <parameter id="RealParameter.23" spec="parameter.RealParameter" estimate="false" name="alpha">0.05</parameter>
                    <parameter id="RealParameter.24" spec="parameter.RealParameter" estimate="false" name="beta">20.0</parameter>
                </Gamma>
            </prior>
            <prior id="RateCTPrior.s:COI3" name="distribution" x="@rateCT.s:COI3">
                <Gamma id="Gamma.16" name="distr">
                    <parameter id="RealParameter.35" spec="parameter.RealParameter" estimate="false" name="alpha">0.05</parameter>
                    <parameter id="RealParameter.36" spec="parameter.RealParameter" estimate="false" name="beta">20.0</parameter>
                </Gamma>
            </prior>
            <prior id="RateGTPrior.s:16SITS" name="distribution" x="@rateGT.s:16SITS">
                <Gamma id="Gamma.5" name="distr">
                    <parameter id="RealParameter.13" spec="parameter.RealParameter" estimate="false" name="alpha">0.05</parameter>
                    <parameter id="RealParameter.14" spec="parameter.RealParameter" estimate="false" name="beta">10.0</parameter>
                </Gamma>
            </prior>
            <prior id="RateGTPrior.s:28SCOI12" name="distribution" x="@rateGT.s:28SCOI12">
                <Gamma id="Gamma.11" name="distr">
                    <parameter id="RealParameter.25" spec="parameter.RealParameter" estimate="false" name="alpha">0.05</parameter>
                    <parameter id="RealParameter.26" spec="parameter.RealParameter" estimate="false" name="beta">10.0</parameter>
                </Gamma>
            </prior>
            <prior id="RateGTPrior.s:COI3" name="distribution" x="@rateGT.s:COI3">
                <Gamma id="Gamma.17" name="distr">
                    <parameter id="RealParameter.37" spec="parameter.RealParameter" estimate="false" name="alpha">0.05</parameter>
                    <parameter id="RealParameter.38" spec="parameter.RealParameter" estimate="false" name="beta">10.0</parameter>
                </Gamma>
            </prior>
            <prior id="MeanRatePrior.c:clock" name="distribution" x="@ucldMean.c:clock">
                <Uniform id="Uniform.12" name="distr" upper="Infinity"/>
            </prior>
            <prior id="ucldStdevPrior.c:clock" name="distribution" x="@ucldStdev.c:clock">
                <Gamma id="Gamma.18" name="distr">
                    <parameter id="RealParameter.40" spec="parameter.RealParameter" estimate="false" name="alpha">0.5396</parameter>
                    <parameter id="RealParameter.41" spec="parameter.RealParameter" estimate="false" name="beta">0.3819</parameter>
                </Gamma>
            </prior>
            <distribution id="Meratus.prior" spec="beast.math.distributions.MRCAPrior" monophyletic="true" tree="@Tree.t:tree">
                <taxonset id="Meratus" spec="TaxonSet">
                    <taxon id="Everettia_sp_1_5" spec="Taxon"/>
                    <taxon id="Everettia_sp_2_6" spec="Taxon"/>
                </taxonset>
                <Normal id="Normal.0" name="distr">
                    <parameter id="RealParameter.43" spec="parameter.RealParameter" estimate="false" name="mean">10.0</parameter>
                    <parameter id="RealParameter.44" spec="parameter.RealParameter" estimate="false" name="sigma">0.5</parameter>
                </Normal>
            </distribution>
        </distribution>
        <distribution id="likelihood" spec="util.CompoundDistribution" useThreads="true">
            <distribution id="treeLikelihood.16SITS" spec="ThreadedTreeLikelihood" data="@16SITS" tree="@Tree.t:tree">
                <siteModel id="SiteModel.s:16SITS" spec="SiteModel" gammaCategoryCount="4" mutationRate="@mutationRate.s:16SITS" shape="@gammaShape.s:16SITS">
                    <parameter id="proportionInvariant.s:16SITS" spec="parameter.RealParameter" estimate="false" lower="0.0" name="proportionInvariant" upper="1.0">0.0</parameter>
                    <substModel id="gtr.s:16SITS" spec="GTR" rateAC="@rateAC.s:16SITS" rateAG="@rateAG.s:16SITS" rateAT="@rateAT.s:16SITS" rateCG="@rateCG.s:16SITS" rateCT="@rateCT.s:16SITS" rateGT="@rateGT.s:16SITS">
                        <frequencies id="empiricalFreqs.s:16SITS" spec="Frequencies" data="@16SITS"/>
                    </substModel>
                </siteModel>
                <branchRateModel id="RelaxedClock.c:clock" spec="beast.evolution.branchratemodel.UCRelaxedClockModel" clock.rate="@ucldMean.c:clock" rateCategories="@rateCategories.c:clock" tree="@Tree.t:tree">
                    <LogNormal id="LogNormalDistributionModel.c:clock" S="@ucldStdev.c:clock" meanInRealSpace="true" name="distr">
                        <parameter id="RealParameter.39" spec="parameter.RealParameter" estimate="false" lower="0.0" name="M" upper="1.0">1.0</parameter>
                    </LogNormal>
                </branchRateModel>
            </distribution>
            <distribution id="treeLikelihood.28SCOI12" spec="ThreadedTreeLikelihood" branchRateModel="@RelaxedClock.c:clock" data="@28SCOI12" tree="@Tree.t:tree">
                <siteModel id="SiteModel.s:28SCOI12" spec="SiteModel" gammaCategoryCount="4" mutationRate="@mutationRate.s:28SCOI12" proportionInvariant="@proportionInvariant.s:28SCOI12" shape="@gammaShape.s:28SCOI12">
                    <substModel id="gtr.s:28SCOI12" spec="GTR" rateAC="@rateAC.s:28SCOI12" rateAG="@rateAG.s:28SCOI12" rateAT="@rateAT.s:28SCOI12" rateCG="@rateCG.s:28SCOI12" rateCT="@rateCT.s:28SCOI12" rateGT="@rateGT.s:28SCOI12">
                        <frequencies id="equalFreqs.s:28SCOI12" spec="Frequencies" data="@28SCOI12" estimate="false"/>
                    </substModel>
                </siteModel>
            </distribution>
            <distribution id="treeLikelihood.COI3" spec="ThreadedTreeLikelihood" branchRateModel="@RelaxedClock.c:clock" tree="@Tree.t:tree">
                <data
id="COI3"
spec="FilteredAlignment"
data="@gene_concanate_OK_all_order
sp_shortlis_shortname_reduce_for_beast_16012020_39_taxa_BIC"
filter="504-1059\3"/>
                <siteModel id="SiteModel.s:COI3" spec="SiteModel" gammaCategoryCount="4" mutationRate="@mutationRate.s:COI3" shape="@gammaShape.s:COI3">
                    <parameter id="proportionInvariant.s:COI3" spec="parameter.RealParameter" estimate="false" lower="0.0" name="proportionInvariant" upper="1.0">0.0</parameter>
                    <substModel id="gtr.s:COI3" spec="GTR" rateAC="@rateAC.s:COI3" rateAG="@rateAG.s:COI3" rateAT="@rateAT.s:COI3" rateCG="@rateCG.s:COI3" rateCT="@rateCT.s:COI3" rateGT="@rateGT.s:COI3">
                        <frequencies id="empiricalFreqs.s:COI3" spec="Frequencies" data="@COI3"/>
                    </substModel>
                </siteModel>
            </distribution>
        </distribution>
    </distribution>

    <operator id="RateACScaler.s:16SITS" spec="ScaleOperator" parameter="@rateAC.s:16SITS" scaleFactor="0.5" weight="0.1"/>

    <operator id="RateAGScaler.s:16SITS" spec="ScaleOperator" parameter="@rateAG.s:16SITS" scaleFactor="0.5" weight="0.1"/>

    <operator id="RateATScaler.s:16SITS" spec="ScaleOperator" parameter="@rateAT.s:16SITS" scaleFactor="0.5" weight="0.1"/>

    <operator id="RateCGScaler.s:16SITS" spec="ScaleOperator" parameter="@rateCG.s:16SITS" scaleFactor="0.5" weight="0.1"/>

    <operator id="RateCTScaler.s:16SITS" spec="ScaleOperator" parameter="@rateCT.s:16SITS" scaleFactor="0.5" weight="0.1"/>

    <operator id="RateGTScaler.s:16SITS" spec="ScaleOperator" parameter="@rateGT.s:16SITS" scaleFactor="0.5" weight="0.1"/>

    <operator id="gammaShapeScaler.s:16SITS" spec="ScaleOperator" parameter="@gammaShape.s:16SITS" scaleFactor="0.5" weight="0.1"/>

    <operator id="FixMeanMutationRatesOperator" spec="DeltaExchangeOperator" delta="0.75" weight="2.0">
        <parameter idref="mutationRate.s:16SITS"/>
        <parameter idref="mutationRate.s:28SCOI12"/>
        <parameter idref="mutationRate.s:COI3"/>
        <weightvector id="weightparameter" spec="parameter.IntegerParameter" dimension="3" estimate="false" lower="0" upper="0">1427 1182 186</weightvector>
    </operator>

    <operator id="gammaShapeScaler.s:28SCOI12" spec="ScaleOperator" parameter="@gammaShape.s:28SCOI12" scaleFactor="0.5" weight="0.1"/>

    <operator id="proportionInvariantScaler.s:28SCOI12" spec="ScaleOperator" parameter="@proportionInvariant.s:28SCOI12" scaleFactor="0.5" weight="0.1"/>

    <operator id="RateACScaler.s:28SCOI12" spec="ScaleOperator" parameter="@rateAC.s:28SCOI12" scaleFactor="0.5" weight="0.1"/>

    <operator id="RateAGScaler.s:28SCOI12" spec="ScaleOperator" parameter="@rateAG.s:28SCOI12" scaleFactor="0.5" weight="0.1"/>

    <operator id="RateATScaler.s:28SCOI12" spec="ScaleOperator" parameter="@rateAT.s:28SCOI12" scaleFactor="0.5" weight="0.1"/>

    <operator id="RateCGScaler.s:28SCOI12" spec="ScaleOperator" parameter="@rateCG.s:28SCOI12" scaleFactor="0.5" weight="0.1"/>

    <operator id="RateCTScaler.s:28SCOI12" spec="ScaleOperator" parameter="@rateCT.s:28SCOI12" scaleFactor="0.5" weight="0.1"/>

    <operator id="RateGTScaler.s:28SCOI12" spec="ScaleOperator" parameter="@rateGT.s:28SCOI12" scaleFactor="0.5" weight="0.1"/>

    <operator id="RateGTScaler.s:COI3" spec="ScaleOperator" parameter="@rateGT.s:COI3" scaleFactor="0.5" weight="0.1"/>

    <operator id="RateCTScaler.s:COI3" spec="ScaleOperator" parameter="@rateCT.s:COI3" scaleFactor="0.5" weight="0.1"/>

    <operator id="RateCGScaler.s:COI3" spec="ScaleOperator" parameter="@rateCG.s:COI3" scaleFactor="0.5" weight="0.1"/>

    <operator id="RateATScaler.s:COI3" spec="ScaleOperator" parameter="@rateAT.s:COI3" scaleFactor="0.5" weight="0.1"/>

    <operator id="RateAGScaler.s:COI3" spec="ScaleOperator" parameter="@rateAG.s:COI3" scaleFactor="0.5" weight="0.1"/>

    <operator id="RateACScaler.s:COI3" spec="ScaleOperator" parameter="@rateAC.s:COI3" scaleFactor="0.5" weight="0.1"/>

    <operator id="gammaShapeScaler.s:COI3" spec="ScaleOperator" parameter="@gammaShape.s:COI3" scaleFactor="0.5" weight="0.1"/>

    <operator id="ucldStdevScaler.c:clock" spec="ScaleOperator" parameter="@ucldStdev.c:clock" scaleFactor="0.5" weight="3.0"/>

    <operator id="CategoriesRandomWalk.c:clock" spec="IntRandomWalkOperator" parameter="@rateCategories.c:clock" weight="10.0" windowSize="1"/>

    <operator id="CategoriesSwapOperator.c:clock" spec="SwapOperator" intparameter="@rateCategories.c:clock" weight="10.0"/>

    <operator id="CategoriesUniform.c:clock" spec="UniformOperator" parameter="@rateCategories.c:clock" weight="10.0"/>

    <operator id="ucldMeanScaler.c:clock" spec="ScaleOperator" parameter="@ucldMean.c:clock" scaleFactor="0.5" weight="1.0"/>

    <operator id="relaxedUpDownOperator.c:clock" spec="UpDownOperator" scaleFactor="0.75" weight="3.0">
        <up idref="ucldMean.c:clock"/>
        <down idref="Tree.t:tree"/>
    </operator>

    <operator id="YuleBirthRateScaler.t:tree" spec="ScaleOperator" parameter="@birthRate.t:tree" scaleFactor="0.75" weight="3.0"/>

    <operator id="YuleModelTreeScaler.t:tree" spec="ScaleOperator" scaleFactor="0.5" tree="@Tree.t:tree" weight="3.0"/>

    <operator id="YuleModelTreeRootScaler.t:tree" spec="ScaleOperator" rootOnly="true" scaleFactor="0.5" tree="@Tree.t:tree" weight="3.0"/>

    <operator id="YuleModelUniformOperator.t:tree" spec="Uniform" tree="@Tree.t:tree" weight="30.0"/>

    <operator id="YuleModelSubtreeSlide.t:tree" spec="SubtreeSlide" tree="@Tree.t:tree" weight="15.0"/>

    <operator id="YuleModelNarrow.t:tree" spec="Exchange" tree="@Tree.t:tree" weight="15.0"/>

    <operator id="YuleModelWide.t:tree" spec="Exchange" isNarrow="false" tree="@Tree.t:tree" weight="3.0"/>

    <operator id="YuleModelWilsonBalding.t:tree" spec="WilsonBalding" tree="@Tree.t:tree" weight="3.0"/>

    <logger id="tracelog" spec="Logger" fileName="BEAST_YULE_BIC.log" logEvery="10000" model="@posterior" sanitiseHeaders="true" sort="smart">
        <log idref="posterior"/>
        <log idref="likelihood"/>
        <log idref="prior"/>
        <log idref="treeLikelihood.28SCOI12"/>
        <log idref="treeLikelihood.COI3"/>
        <log idref="treeLikelihood.16SITS"/>
        <log id="TreeHeight.t:tree" spec="beast.evolution.tree.TreeHeightLogger" tree="@Tree.t:tree"/>
        <log idref="rateAC.s:16SITS"/>
        <log idref="rateAG.s:16SITS"/>
        <log idref="rateAT.s:16SITS"/>
        <log idref="rateCG.s:16SITS"/>
        <log idref="rateCT.s:16SITS"/>
        <log idref="rateGT.s:16SITS"/>
        <log idref="gammaShape.s:16SITS"/>
        <log idref="mutationRate.s:16SITS"/>
        <log idref="mutationRate.s:28SCOI12"/>
        <log idref="gammaShape.s:28SCOI12"/>
        <log idref="proportionInvariant.s:28SCOI12"/>
        <log idref="rateAC.s:28SCOI12"/>
        <log idref="rateAG.s:28SCOI12"/>
        <log idref="rateAT.s:28SCOI12"/>
        <log idref="rateCG.s:28SCOI12"/>
        <log idref="rateCT.s:28SCOI12"/>
        <log idref="rateGT.s:28SCOI12"/>
        <log idref="rateGT.s:COI3"/>
        <log idref="rateCT.s:COI3"/>
        <log idref="rateCG.s:COI3"/>
        <log idref="rateAT.s:COI3"/>
        <log idref="rateAG.s:COI3"/>
        <log idref="rateAC.s:COI3"/>
        <log idref="gammaShape.s:COI3"/>
        <log idref="mutationRate.s:COI3"/>
        <log idref="ucldStdev.c:clock"/>
        <log id="rate.c:clock" spec="beast.evolution.branchratemodel.RateStatistic" branchratemodel="@RelaxedClock.c:clock" tree="@Tree.t:tree"/>
        <log idref="Meratus.prior"/>
        <log idref="ucldMean.c:clock"/>
        <log idref="YuleModel.t:tree"/>
        <log idref="birthRate.t:tree"/>
    </logger>

    <logger id="screenlog" spec="Logger" fileName="" logEvery="1000">
        <log idref="posterior"/>
        <log idref="likelihood"/>
        <log idref="prior"/>
    </logger>

    <logger id="treelog.t:tree" spec="Logger" fileName="BEAST_YULE_BIC.trees" logEvery="1000" mode="tree">
        <log id="TreeWithMetaDataLogger.t:tree" spec="beast.evolution.tree.TreeWithMetaDataLogger" branchratemodel="@RelaxedClock.c:clock" tree="@Tree.t:tree"/>
    </logger>

</run>

</beast>
